# Supplementary material for: Plasticity in zwitterionic drugs: the bending properties of Pregabalin and Gabapentin and their hydrates
Source: IUCrJ. 2019 May 22;6(Pt 4):630–4. doi: 10.1107/S2052252519004755 (PMC6608624; doi:10.1107/S2052252519004755)
Supplement: Supplementary file 1 [file m-06-00630-sup1.cif]

data_I
_database_code_depnum_ccdc_archive 'CCDC 1879471'
#==============================================================================

# PROCESSING SUMMARY (IUCr Office Use Only)

_journal_date_recd_electronic      2019-02-08
_journal_date_to_coeditor         ?
_journal_date_from_coeditor       ?
_journal_date_accepted     ?
_journal_date_printers_first      ?
_journal_date_printers_final      ?
_journal_date_proofs_out          ?
_journal_date_proofs_in           ?
_journal_coeditor_name            ?
_journal_coeditor_code      LQ5021
_journal_coeditor_notes
?
_journal_paper_category      FA
_journal_techeditor_code      ?
_iucr_compatibility_tag          ACTA95
_journal_techeditor_notes  
;
;
_journal_coden_ASTM               ?
_journal_name_full                ?
_journal_year                     ?
_journal_volume                   ?
_journal_issue                    ?
_journal_page_first               ?
_journal_page_last                ?
_journal_suppl_publ_number        ?
_journal_suppl_publ_pages         ?

#==============================================================================

 
_audit_creation_method            'SHELXL-2014/7'
_shelx_SHELXL_version_number      '2014/7'
_chemical_name_systematic         ?
_chemical_name_common             ?
_chemical_melting_point           ?
_chemical_formula_moiety          ?
_chemical_formula_sum
 'C8 H19 N O3' 
_chemical_formula_weight          177.24

loop_
 _atom_type_symbol
 _atom_type_description
 _atom_type_scat_dispersion_real
 _atom_type_scat_dispersion_imag
 _atom_type_scat_source
 'C'  'C'   0.0181   0.0091
 'International Tables Vol C Tables 4.2.6.8 and 6.1.1.4'
 'H'  'H'   0.0000   0.0000
 'International Tables Vol C Tables 4.2.6.8 and 6.1.1.4'
 'N'  'N'   0.0311   0.0180
 'International Tables Vol C Tables 4.2.6.8 and 6.1.1.4'
 'O'  'O'   0.0492   0.0322
 'International Tables Vol C Tables 4.2.6.8 and 6.1.1.4'
 
_space_group_crystal_system       monoclinic
_space_group_IT_number            4
_space_group_name_H-M_alt         'P 21'
_space_group_name_Hall            'P 2yb'
 
_shelx_space_group_comment
;
The symmetry employed for this shelxl refinement is uniquely defined
by the following loop, which should always be used as a source of
symmetry information in preference to the above space-group names.
They are only intended as comments.
;
 
loop_
 _space_group_symop_operation_xyz
 'x, y, z'
 '-x, y+1/2, -z'
 
_cell_length_a                    9.6559(2)
_cell_length_b                    29.8416(6)
_cell_length_c                    30.1248(7)
_cell_angle_alpha                 90
_cell_angle_beta                  98.5400(10)
_cell_angle_gamma                 90
_cell_volume                      8584.1(3)
_cell_formula_units_Z             32
_cell_measurement_temperature     150(2)
_cell_measurement_reflns_used     1234
_cell_measurement_theta_min       4
_cell_measurement_theta_max       40
 
_exptl_crystal_description        prism
_exptl_crystal_colour             colourless
_exptl_crystal_density_meas       ?
_exptl_crystal_density_method     ?
_exptl_crystal_density_diffrn     1.097          
_exptl_crystal_F_000              3136
_exptl_transmission_factor_min    ?
_exptl_transmission_factor_max    ?
_exptl_crystal_size_max           0.326
_exptl_crystal_size_mid           0.212
_exptl_crystal_size_min           0.098
_exptl_absorpt_coefficient_mu     0.677
_shelx_estimated_absorpt_T_min    0.809
_shelx_estimated_absorpt_T_max    0.937
_exptl_absorpt_correction_type    multi-scan
_exptl_absorpt_correction_T_min   0.6484
_exptl_absorpt_correction_T_max   0.7543
_exptl_absorpt_process_details    sadabs
_exptl_absorpt_special_details    ?
_diffrn_ambient_temperature       150(2)
_diffrn_radiation_wavelength      1.54178
_diffrn_radiation_type            CuK\a
_diffrn_source                    ?
_diffrn_measurement_device_type   'Bruker D8 Quest'
_diffrn_measurement_method        ?
_diffrn_detector_area_resol_mean  ?
_diffrn_reflns_number             123474
_diffrn_reflns_av_unetI/netI      0.0372
_diffrn_reflns_av_R_equivalents   0.0413
_diffrn_reflns_limit_h_min        -12
_diffrn_reflns_limit_h_max        11
_diffrn_reflns_limit_k_min        -37
_diffrn_reflns_limit_k_max        37
_diffrn_reflns_limit_l_min        -37
_diffrn_reflns_limit_l_max        37
_diffrn_reflns_theta_min          2.962
_diffrn_reflns_theta_max          80.174
_diffrn_reflns_theta_full         67.679
_diffrn_measured_fraction_theta_max   0.980
_diffrn_measured_fraction_theta_full  0.998
_diffrn_reflns_Laue_measured_fraction_max    0.980
_diffrn_reflns_Laue_measured_fraction_full   0.998
_diffrn_reflns_point_group_measured_fraction_max   0.950
_diffrn_reflns_point_group_measured_fraction_full  0.995
_reflns_number_total              35695
_reflns_number_gt                 28820
_reflns_threshold_expression      'I > 2\s(I)'
_reflns_Friedel_coverage          0.901
_reflns_Friedel_fraction_max      0.919
_reflns_Friedel_fraction_full     0.992
 
_reflns_special_details
;
 Reflections were merged by SHELXL according to the crystal
 class for the calculation of statistics and refinement.
 
 _reflns_Friedel_fraction is defined as the number of unique
 Friedel pairs measured divided by the number that would be
 possible theoretically, ignoring centric projections and
 systematic absences.
;
 
_computing_data_collection        ?
_computing_cell_refinement        ?
_computing_data_reduction         ?
_computing_structure_solution     ?
_computing_structure_refinement 'SHELXL-2014/7 (Sheldrick, 2014)'
_computing_molecular_graphics     ?
_computing_publication_material   ?
_refine_special_details           ?
_refine_ls_structure_factor_coef  Fsqd
_refine_ls_matrix_type            full
_refine_ls_weighting_scheme       calc
_refine_ls_weighting_details
'w=1/[\s^2^(Fo^2^)+(0.0511P)^2^+2.5076P] where P=(Fo^2^+2Fc^2^)/3'
_atom_sites_solution_primary      ?
_atom_sites_solution_secondary    ?
_atom_sites_solution_hydrogens    mixed
_refine_ls_hydrogen_treatment     mixed
_refine_ls_extinction_method      none
_refine_ls_extinction_coef        .
_refine_ls_abs_structure_details
;
 Flack x determined using 11798 quotients [(I+)-(I-)]/[(I+)+(I-)]
 (Parsons, Flack and Wagner, Acta Cryst. B69 (2013) 249-259).
;
_refine_ls_abs_structure_Flack    0.00(4)
_chemical_absolute_configuration  rm
_refine_ls_number_reflns          35695
_refine_ls_number_parameters      1834
_refine_ls_number_restraints      1
_refine_ls_R_factor_all           0.0641
_refine_ls_R_factor_gt            0.0482
_refine_ls_wR_factor_ref          0.1344
_refine_ls_wR_factor_gt           0.1206
_refine_ls_goodness_of_fit_ref    1.012
_refine_ls_restrained_S_all       1.012
_refine_ls_shift/su_max           0.001
_refine_ls_shift/su_mean          0.000
 
loop_
 _atom_site_label
 _atom_site_type_symbol
 _atom_site_fract_x
 _atom_site_fract_y
 _atom_site_fract_z
 _atom_site_U_iso_or_equiv
 _atom_site_adp_type
 _atom_site_occupancy
 _atom_site_site_symmetry_order  
 _atom_site_calc_flag
 _atom_site_refinement_flags_posn
 _atom_site_refinement_flags_adp
 _atom_site_refinement_flags_occupancy
 _atom_site_disorder_assembly
 _atom_site_disorder_group
O83 O 0.90280(18) 0.14068(5) 0.08707(7) 0.0311(4) Uani 1 1 d . . . . .
O163 O 0.10703(19) 1.01615(5) 0.41722(7) 0.0333(4) Uani 1 1 d . . . . .
O143 O 0.40687(18) 0.26416(5) 0.10036(7) 0.0320(4) Uani 1 1 d . . . . .
O402 O 0.87056(19) 0.85734(6) 0.47760(7) 0.0328(4) Uani 1 1 d G . . . .
H40A H 0.8804 0.8296 0.4699 0.049 Uiso 1 1 d G U . . .
H40B H 0.7918 0.8657 0.4620 0.049 Uiso 1 1 d G U . . .
O411 O 0.12176(19) 0.72935(6) 0.01096(7) 0.0318(4) Uani 1 1 d . . . . .
H41A H 0.121(3) 0.7015(12) 0.0187(11) 0.048 Uiso 1 1 d . U . . .
H41B H 0.199(4) 0.7373(11) 0.0241(11) 0.048 Uiso 1 1 d . U . . .
O23 O 0.88745(19) 0.88989(5) 0.06970(8) 0.0342(4) Uani 1 1 d . . . . .
O416 O 0.65273(19) 0.10625(6) 0.04600(7) 0.0329(4) Uani 1 1 d G . . . .
H41C H 0.7348 0.1150 0.0589 0.049 Uiso 1 1 d G U . . .
H41D H 0.6466 0.0786 0.0546 0.049 Uiso 1 1 d G U . . .
O223 O 0.59712(19) 0.14039(5) 0.40558(8) 0.0346(4) Uani 1 1 d . . . . .
O404 O 0.87133(19) 0.60385(6) 0.48839(7) 0.0328(4) Uani 1 1 d G . . . .
H40C H 0.8785 0.5764 0.4794 0.049 Uiso 1 1 d G U . . .
H40D H 0.7977 0.6143 0.4714 0.049 Uiso 1 1 d G U . . .
O3 O 0.39496(19) 1.01507(5) 0.07857(8) 0.0350(4) Uani 1 1 d . . . . .
O409 O 0.1491(2) 0.98066(6) 0.03367(7) 0.0350(4) Uani 1 1 d G . . . .
H40E H 0.2281 0.9897 0.0487 0.052 Uiso 1 1 d G U . . .
H40F H 0.1433 0.9526 0.0410 0.052 Uiso 1 1 d G U . . .
O161 O -0.11483(19) 1.02014(5) 0.42867(8) 0.0352(4) Uani 1 1 d . . . . .
O43 O 0.87614(18) 0.64106(5) 0.05333(7) 0.0333(4) Uani 1 1 d . . . . .
O412 O 0.6352(2) 0.59758(6) 0.01273(7) 0.0388(5) Uani 1 1 d G . . . .
H41E H 0.6360 0.5709 0.0244 0.058 Uiso 1 1 d G U . . .
H41F H 0.7111 0.6102 0.0263 0.058 Uiso 1 1 d G U . . .
O407 O 0.34917(19) 0.22769(7) 0.45056(7) 0.0332(4) Uani 1 1 d . . . . .
H40G H 0.274(4) 0.2376(12) 0.4383(12) 0.050 Uiso 1 1 d . U . . .
H40H H 0.351(4) 0.2015(12) 0.4388(12) 0.050 Uiso 1 1 d . U . . .
O63 O 0.8903(2) 0.39108(6) 0.06658(8) 0.0385(5) Uani 1 1 d . . . . .
O41 O 1.10099(19) 0.64381(6) 0.04495(7) 0.0377(5) Uani 1 1 d . . . . .
O103 O 0.36963(18) 0.76601(5) 0.04954(7) 0.0342(4) Uani 1 1 d . . . . .
O414 O 0.64205(19) 0.34795(6) 0.04492(7) 0.0354(4) Uani 1 1 d G . . . .
H41G H 0.7235 0.3599 0.0540 0.053 Uiso 1 1 d G U . . .
H41H H 0.6462 0.3216 0.0575 0.053 Uiso 1 1 d G U . . .
O203 O 0.11464(19) 0.51708(5) 0.44379(7) 0.0354(4) Uani 1 1 d . . . . .
O81 O 1.12504(18) 0.14419(5) 0.07645(7) 0.0355(4) Uani 1 1 d . . . . .
O243 O 0.62170(19) 0.89233(5) 0.43717(8) 0.0367(5) Uani 1 1 d . . . . .
O21 O 1.11104(19) 0.89344(6) 0.06010(8) 0.0378(5) Uani 1 1 d . . . . .
O183 O 0.11963(18) 0.76676(5) 0.44065(7) 0.0327(4) Uani 1 1 d . . . . .
O401 O 0.3541(2) 0.98365(6) 0.46785(8) 0.0364(4) Uani 1 1 d G . . . .
H40I H 0.2780 0.9925 0.4510 0.055 Uiso 1 1 d G U . . .
H40J H 0.3664 0.9563 0.4592 0.055 Uiso 1 1 d G U . . .
O141 O 0.63278(19) 0.26914(6) 0.09414(8) 0.0408(5) Uani 1 1 d . . . . .
O403 O 0.35933(19) 0.72778(6) 0.49061(6) 0.0358(4) Uani 1 1 d G . . . .
H40K H 0.3631 0.7009 0.4795 0.054 Uiso 1 1 d G U . . .
H40L H 0.2874 0.7401 0.4744 0.054 Uiso 1 1 d G U . . .
O263 O 0.62639(19) 0.64146(5) 0.44767(8) 0.0368(5) Uani 1 1 d . . . . .
O303 O 0.10017(19) 0.26753(5) 0.42080(8) 0.0363(5) Uani 1 1 d . . . . .
O101 O 0.59806(19) 0.76938(6) 0.04772(8) 0.0370(5) Uani 1 1 d . . . . .
O201 O -0.11136(19) 0.51968(6) 0.45069(8) 0.0387(5) Uani 1 1 d . . . . .
O61 O 1.1166(2) 0.39339(6) 0.06067(8) 0.0404(5) Uani 1 1 d . . . . .
O413 O 0.1433(2) 0.47623(6) 0.02054(8) 0.0401(5) Uani 1 1 d G . . . .
H41I H 0.1390 0.4481 0.0279 0.060 Uiso 1 1 d G U . . .
H41J H 0.2189 0.4862 0.0369 0.060 Uiso 1 1 d G U . . .
O283 O 0.60146(19) 0.39114(5) 0.41217(8) 0.0380(5) Uani 1 1 d . . . . .
O410 O 0.6463(2) 0.85508(6) 0.01511(7) 0.0367(4) Uani 1 1 d G . . . .
H41K H 0.6395 0.8268 0.0215 0.055 Uiso 1 1 d G U . . .
H41L H 0.7226 0.8639 0.0319 0.055 Uiso 1 1 d G U . . .
O123 O 0.3808(2) 0.51497(6) 0.06806(9) 0.0423(5) Uani 1 1 d . . . . .
O405 O 0.3606(2) 0.47266(6) 0.47223(8) 0.0407(5) Uani 1 1 d G . . . .
H40M H 0.3557 0.4463 0.4596 0.061 Uiso 1 1 d G U . . .
H40N H 0.2845 0.4862 0.4602 0.061 Uiso 1 1 d G U . . .
O181 O -0.10432(19) 0.77026(6) 0.44999(8) 0.0372(5) Uani 1 1 d . . . . .
O1 O 0.6229(2) 1.01874(6) 0.07509(8) 0.0407(5) Uani 1 1 d . . . . .
O408 O 0.8313(2) 0.10479(6) 0.45929(7) 0.0415(5) Uani 1 1 d G . . . .
H40O H 0.7540 0.1139 0.4433 0.062 Uiso 1 1 d G U . . .
H40P H 0.8444 0.0781 0.4491 0.062 Uiso 1 1 d G U . . .
O261 O 0.39879(19) 0.64445(6) 0.45113(8) 0.0390(5) Uani 1 1 d . . . . .
O241 O 0.3943(2) 0.89595(6) 0.44158(9) 0.0407(5) Uani 1 1 d . . . . .
O221 O 0.36927(19) 0.14521(6) 0.40882(8) 0.0400(5) Uani 1 1 d . . . . .
O301 O -0.12473(19) 0.27028(6) 0.42844(8) 0.0406(5) Uani 1 1 d . . . . .
O415 O 0.1841(2) 0.22690(7) 0.04154(8) 0.0486(5) Uani 1 1 d G . . . .
H41M H 0.2613 0.2355 0.0580 0.073 Uiso 1 1 d G U . . .
H41N H 0.1716 0.1996 0.0502 0.073 Uiso 1 1 d G U . . .
O406 O 0.8273(3) 0.35163(7) 0.46816(9) 0.0478(6) Uani 1 1 d . . . . .
H40Q H 0.760(4) 0.3626(14) 0.4534(14) 0.072 Uiso 1 1 d . U . . .
H40R H 0.832(4) 0.3253(14) 0.4604(14) 0.072 Uiso 1 1 d . U . . .
N247 N 0.6340(2) 0.73218(6) 0.45447(7) 0.0252(4) Uani 1 1 d . . . . .
H24C H 0.7231 0.7428 0.4568 0.038 Uiso 1 1 calc R U . . .
H24D H 0.6356 0.7017 0.4540 0.038 Uiso 1 1 calc R U . . .
H24E H 0.5945 0.7417 0.4784 0.038 Uiso 1 1 calc R U . . .
N187 N 0.1335(2) 0.60769(6) 0.44773(8) 0.0270(4) Uani 1 1 d . . . . .
H18A H 0.2235 0.6176 0.4510 0.040 Uiso 1 1 calc R U . . .
H18B H 0.1326 0.5772 0.4460 0.040 Uiso 1 1 calc R U . . .
H18C H 0.0930 0.6166 0.4717 0.040 Uiso 1 1 calc R U . . .
O121 O 0.6048(2) 0.51733(6) 0.05950(9) 0.0483(6) Uani 1 1 d . . . . .
N27 N 0.8628(2) 0.73175(6) 0.05136(7) 0.0276(4) Uani 1 1 d . . . . .
H27A H 0.7736 0.7425 0.0474 0.041 Uiso 1 1 calc R U . . .
H27B H 0.8611 0.7013 0.0513 0.041 Uiso 1 1 calc R U . . .
H27C H 0.9076 0.7417 0.0287 0.041 Uiso 1 1 calc R U . . .
N47 N 0.8682(2) 0.48165(6) 0.05963(8) 0.0283(5) Uani 1 1 d . . . . .
H47A H 0.7773 0.4906 0.0574 0.042 Uiso 1 1 calc R U . . .
H47B H 0.8733 0.4514 0.0632 0.042 Uiso 1 1 calc R U . . .
H47C H 0.9029 0.4895 0.0342 0.042 Uiso 1 1 calc R U . . .
N167 N 0.1307(2) 0.85776(6) 0.43859(8) 0.0287(5) Uani 1 1 d . . . . .
H16A H 0.2206 0.8680 0.4425 0.043 Uiso 1 1 calc R U . . .
H16B H 0.1309 0.8273 0.4392 0.043 Uiso 1 1 calc R U . . .
H16C H 0.0863 0.8684 0.4610 0.043 Uiso 1 1 calc R U . . .
N107 N 0.3653(2) 0.60518(6) 0.05002(8) 0.0293(5) Uani 1 1 d . . . . .
H10D H 0.2756 0.6155 0.0463 0.044 Uiso 1 1 calc R U . . .
H10E H 0.3653 0.5749 0.0535 0.044 Uiso 1 1 calc R U . . .
H10F H 0.4054 0.6123 0.0254 0.044 Uiso 1 1 calc R U . . .
N147 N 0.3905(2) 0.10702(6) 0.08180(8) 0.0276(5) Uani 1 1 d . . . . .
H14A H 0.3017 0.1178 0.0749 0.041 Uiso 1 1 calc R U . . .
H14B H 0.3886 0.0765 0.0811 0.041 Uiso 1 1 calc R U . . .
H14C H 0.4436 0.1173 0.0614 0.041 Uiso 1 1 calc R U . . .
N287 N 0.6102(2) 0.23233(6) 0.41468(7) 0.0245(4) Uani 1 1 d . . . . .
H28C H 0.6992 0.2428 0.4221 0.037 Uiso 1 1 calc R U . . .
H28D H 0.6120 0.2020 0.4120 0.037 Uiso 1 1 calc R U . . .
H28E H 0.5587 0.2400 0.4365 0.037 Uiso 1 1 calc R U . . .
N7 N 0.3706(2) 0.85681(6) 0.04965(8) 0.0279(5) Uani 1 1 d . . . . .
H7A H 0.2822 0.8681 0.0473 0.042 Uiso 1 1 calc R U . . .
H7B H 0.3665 0.8264 0.0479 0.042 Uiso 1 1 calc R U . . .
H7C H 0.4132 0.8677 0.0269 0.042 Uiso 1 1 calc R U . . .
O281 O 0.3775(2) 0.39506(6) 0.42092(10) 0.0491(6) Uani 1 1 d . . . . .
N267 N 0.6237(2) 0.48117(6) 0.43564(9) 0.0311(5) Uani 1 1 d . . . . .
H26C H 0.7140 0.4908 0.4417 0.047 Uiso 1 1 calc R U . . .
H26D H 0.6224 0.4512 0.4298 0.047 Uiso 1 1 calc R U . . .
H26E H 0.5794 0.4866 0.4597 0.047 Uiso 1 1 calc R U . . .
N127 N 0.3811(2) 0.35524(6) 0.08044(8) 0.0274(5) Uani 1 1 d . . . . .
H12A H 0.2915 0.3650 0.0727 0.041 Uiso 1 1 calc R U . . .
H12B H 0.3807 0.3254 0.0864 0.041 Uiso 1 1 calc R U . . .
H12C H 0.4302 0.3604 0.0574 0.041 Uiso 1 1 calc R U . . .
N307 N 0.1120(2) 0.10784(6) 0.41741(8) 0.0263(4) Uani 1 1 d . . . . .
H30D H 0.2007 0.1176 0.4165 0.040 Uiso 1 1 calc R U . . .
H30E H 0.1091 0.0775 0.4147 0.040 Uiso 1 1 calc R U . . .
H30F H 0.0854 0.1159 0.4440 0.040 Uiso 1 1 calc R U . . .
N207 N 0.1191(2) 0.35819(6) 0.42857(9) 0.0298(5) Uani 1 1 d . . . . .
H20A H 0.2091 0.3673 0.4287 0.045 Uiso 1 1 calc R U . . .
H20B H 0.1133 0.3281 0.4238 0.045 Uiso 1 1 calc R U . . .
H20C H 0.0920 0.3647 0.4555 0.045 Uiso 1 1 calc R U . . .
N67 N 0.8873(2) 0.23192(6) 0.08292(7) 0.0280(4) Uani 1 1 d . . . . .
H67A H 0.7987 0.2421 0.0835 0.042 Uiso 1 1 calc R U . . .
H67B H 0.8906 0.2019 0.0882 0.042 Uiso 1 1 calc R U . . .
H67C H 0.9122 0.2376 0.0555 0.042 Uiso 1 1 calc R U . . .
N87 N 0.8844(2) -0.01877(6) 0.07413(8) 0.0289(5) Uani 1 1 d . . . . .
H87A H 0.7957 -0.0081 0.0728 0.043 Uiso 1 1 calc R U . . .
H87B H 0.8830 -0.0492 0.0750 0.043 Uiso 1 1 calc R U . . .
H87C H 0.9207 -0.0097 0.0494 0.043 Uiso 1 1 calc R U . . .
N227 N 0.6217(2) -0.01626(6) 0.43296(9) 0.0306(5) Uani 1 1 d . . . . .
H22A H 0.7090 -0.0041 0.4385 0.046 Uiso 1 1 calc R U . . .
H22B H 0.6282 -0.0466 0.4348 0.046 Uiso 1 1 calc R U . . .
H22C H 0.5694 -0.0060 0.4536 0.046 Uiso 1 1 calc R U . . .
C82 C 1.0158(3) 0.12288(7) 0.08007(9) 0.0258(5) Uani 1 1 d . . . . .
C42 C 0.9925(3) 0.62289(8) 0.05074(9) 0.0280(5) Uani 1 1 d . . . . .
C22 C 1.0021(3) 0.87208(8) 0.06443(10) 0.0287(5) Uani 1 1 d . . . . .
C142 C 0.5253(3) 0.24724(8) 0.09945(9) 0.0283(5) Uani 1 1 d . . . . .
C162 C -0.0068(3) 0.99853(8) 0.42358(9) 0.0274(5) Uani 1 1 d . . . . .
C202 C -0.0016(3) 0.49869(8) 0.44588(10) 0.0294(5) Uani 1 1 d . . . . .
C102 C 0.4873(3) 0.74798(8) 0.04836(9) 0.0281(5) Uani 1 1 d . . . . .
C146 C 0.4513(3) 0.12226(8) 0.12714(9) 0.0297(5) Uani 1 1 d . . . . .
H14D H 0.5500 0.1123 0.1335 0.036 Uiso 1 1 calc R U . . .
H14E H 0.3998 0.1080 0.1495 0.036 Uiso 1 1 calc R U . . .
C62 C 1.0063(3) 0.37259(8) 0.06471(10) 0.0299(5) Uani 1 1 d . . . . .
C86 C 0.9721(3) -0.00147(8) 0.11495(10) 0.0306(6) Uani 1 1 d . . . . .
H86A H 1.0699 -0.0115 0.1151 0.037 Uiso 1 1 calc R U . . .
H86B H 0.9386 -0.0143 0.1417 0.037 Uiso 1 1 calc R U . . .
C262 C 0.5087(3) 0.62332(8) 0.44764(10) 0.0308(6) Uani 1 1 d . . . . .
C182 C 0.0045(3) 0.74884(8) 0.44493(10) 0.0289(5) Uani 1 1 d . . . . .
C165 C 0.0605(3) 0.92450(7) 0.38994(10) 0.0293(5) Uani 1 1 d . . . . .
H165 H 0.1606 0.9343 0.3946 0.035 Uiso 1 1 calc R U . . .
C302 C -0.0149(3) 0.24917(8) 0.42504(10) 0.0295(6) Uani 1 1 d . . . . .
C149 C 0.3817(3) 0.17298(9) 0.21337(9) 0.0383(6) Uani 1 1 d . . . . .
H149 H 0.3722 0.1396 0.2123 0.046 Uiso 1 1 calc R U . . .
C45 C 0.9409(3) 0.55473(8) 0.09607(9) 0.0299(5) Uani 1 1 d . . . . .
H45 H 0.8398 0.5633 0.0929 0.036 Uiso 1 1 calc R U . . .
C145 C 0.4455(3) 0.17350(7) 0.13242(9) 0.0278(5) Uani 1 1 d . . . . .
H145 H 0.3473 0.1836 0.1220 0.033 Uiso 1 1 calc R U . . .
C222 C 0.4796(3) 0.12315(8) 0.40756(10) 0.0313(6) Uani 1 1 d . . . . .
C166 C 0.0569(3) 0.87346(8) 0.39482(10) 0.0315(6) Uani 1 1 d . . . . .
H16D H -0.0419 0.8634 0.3914 0.038 Uiso 1 1 calc R U . . .
H16E H 0.1005 0.8596 0.3705 0.038 Uiso 1 1 calc R U . . .
C306 C 0.0155(3) 0.12824(8) 0.38005(9) 0.0301(5) Uani 1 1 d . . . . .
H30G H -0.0813 0.1184 0.3820 0.036 Uiso 1 1 calc R U . . .
H30H H 0.0401 0.1173 0.3512 0.036 Uiso 1 1 calc R U . . .
C286 C 0.5465(3) 0.25227(8) 0.37134(9) 0.0276(5) Uani 1 1 d . . . . .
H28F H 0.4471 0.2430 0.3648 0.033 Uiso 1 1 calc R U . . .
H28G H 0.5951 0.2405 0.3471 0.033 Uiso 1 1 calc R U . . .
C282 C 0.4834(3) 0.37379(8) 0.41286(11) 0.0340(6) Uani 1 1 d . . . . .
C185 C 0.0608(3) 0.67774(8) 0.40482(9) 0.0296(5) Uani 1 1 d . . . . .
H185 H 0.1612 0.6870 0.4077 0.035 Uiso 1 1 calc R U . . .
C2 C 0.5102(3) 0.99753(8) 0.07349(10) 0.0317(6) Uani 1 1 d . . . . .
C25 C 0.9355(3) 0.79892(8) 0.09909(9) 0.0290(5) Uani 1 1 d . . . . .
H25 H 0.8355 0.8089 0.0946 0.035 Uiso 1 1 calc R U . . .
C226 C 0.5545(3) -0.00330(8) 0.38745(10) 0.0339(6) Uani 1 1 d . . . . .
H22D H 0.4559 -0.0136 0.3830 0.041 Uiso 1 1 calc R U . . .
H22E H 0.6028 -0.0187 0.3650 0.041 Uiso 1 1 calc R U . . .
C105 C 0.4369(3) 0.67738(8) 0.08947(9) 0.0301(5) Uani 1 1 d . . . . .
H105 H 0.3364 0.6862 0.0879 0.036 Uiso 1 1 calc R U . . .
C265 C 0.5620(3) 0.55648(8) 0.40098(10) 0.0328(6) Uani 1 1 d . . . . .
H265 H 0.6632 0.5650 0.4047 0.039 Uiso 1 1 calc R U . . .
C46 C 0.9510(3) 0.50357(8) 0.09866(10) 0.0320(6) Uani 1 1 d . . . . .
H46A H 1.0503 0.4945 0.1004 0.038 Uiso 1 1 calc R U . . .
H46B H 0.9174 0.4932 0.1264 0.038 Uiso 1 1 calc R U . . .
C66 C 0.9857(3) 0.25520(8) 0.11811(9) 0.0319(6) Uani 1 1 d . . . . .
H66A H 1.0826 0.2457 0.1158 0.038 Uiso 1 1 calc R U . . .
H66B H 0.9649 0.2462 0.1481 0.038 Uiso 1 1 calc R U . . .
C85 C 0.9698(3) 0.04983(7) 0.11816(9) 0.0277(5) Uani 1 1 d . . . . .
H85 H 0.8712 0.0595 0.1191 0.033 Uiso 1 1 calc R U . . .
C26 C 0.9382(3) 0.74784(8) 0.09494(10) 0.0312(6) Uani 1 1 d . . . . .
H26A H 1.0367 0.7376 0.0983 0.037 Uiso 1 1 calc R U . . .
H26B H 0.8949 0.7344 0.1196 0.037 Uiso 1 1 calc R U . . .
C5 C 0.4493(3) 0.92085(8) 0.10172(10) 0.0310(6) Uani 1 1 d . . . . .
H5 H 0.3498 0.9304 0.1011 0.037 Uiso 1 1 calc R U . . .
C122 C 0.4983(3) 0.49687(8) 0.06744(11) 0.0369(7) Uani 1 1 d . . . . .
C106 C 0.4459(3) 0.62607(8) 0.09026(10) 0.0331(6) Uani 1 1 d . . . . .
H10G H 0.5453 0.6170 0.0924 0.040 Uiso 1 1 calc R U . . .
H10H H 0.4101 0.6148 0.1173 0.040 Uiso 1 1 calc R U . . .
C246 C 0.5512(3) 0.74885(8) 0.41266(9) 0.0302(5) Uani 1 1 d . . . . .
H24F H 0.4525 0.7395 0.4119 0.036 Uiso 1 1 calc R U . . .
H24G H 0.5864 0.7348 0.3868 0.036 Uiso 1 1 calc R U . . .
C245 C 0.5566(3) 0.79976(8) 0.40762(9) 0.0286(5) Uani 1 1 d . . . . .
H245 H 0.6560 0.8088 0.4070 0.034 Uiso 1 1 calc R U . . .
C225 C 0.5576(3) 0.04729(8) 0.37926(10) 0.0320(6) Uani 1 1 d . . . . .
H225 H 0.6567 0.0577 0.3868 0.038 Uiso 1 1 calc R U . . .
C186 C 0.0545(3) 0.62653(8) 0.40617(9) 0.0314(6) Uani 1 1 d . . . . .
H18D H -0.0446 0.6170 0.4037 0.038 Uiso 1 1 calc R U . . .
H18E H 0.0930 0.6143 0.3800 0.038 Uiso 1 1 calc R U . . .
C206 C 0.0266(3) 0.38159(8) 0.39246(10) 0.0325(6) Uani 1 1 d . . . . .
H20D H -0.0715 0.3723 0.3931 0.039 Uiso 1 1 calc R U . . .
H20E H 0.0519 0.3726 0.3631 0.039 Uiso 1 1 calc R U . . .
C305 C 0.0208(3) 0.17966(8) 0.38061(9) 0.0286(5) Uani 1 1 d . . . . .
H305 H 0.1187 0.1893 0.3784 0.034 Uiso 1 1 calc R U . . .
C65 C 0.9755(3) 0.30632(8) 0.11383(10) 0.0311(6) Uani 1 1 d . . . . .
H65 H 0.8767 0.3154 0.1155 0.037 Uiso 1 1 calc R U . . .
C205 C 0.0374(3) 0.43262(8) 0.39712(10) 0.0311(6) Uani 1 1 d . . . . .
H205 H 0.1373 0.4415 0.3973 0.037 Uiso 1 1 calc R U . . .
C242 C 0.5063(3) 0.87459(8) 0.44170(10) 0.0313(6) Uani 1 1 d . . . . .
C6 C 0.4515(3) 0.87025(8) 0.09327(10) 0.0312(6) Uani 1 1 d . . . . .
H6A H 0.5498 0.8604 0.0943 0.037 Uiso 1 1 calc R U . . .
H6B H 0.4127 0.8546 0.1177 0.037 Uiso 1 1 calc R U . . .
C285 C 0.5546(3) 0.30367(8) 0.37149(10) 0.0288(5) Uani 1 1 d . . . . .
H285 H 0.6544 0.3126 0.3811 0.035 Uiso 1 1 calc R U . . .
C44 C 1.0004(3) 0.57210(8) 0.05491(10) 0.0348(6) Uani 1 1 d . . . . .
H44A H 1.0994 0.5626 0.0570 0.042 Uiso 1 1 calc R U . . .
H44B H 0.9477 0.5585 0.0275 0.042 Uiso 1 1 calc R U . . .
C126 C 0.4476(3) 0.37964(8) 0.12084(10) 0.0322(6) Uani 1 1 d . . . . .
H12D H 0.5476 0.3711 0.1273 0.039 Uiso 1 1 calc R U . . .
H12E H 0.4023 0.3705 0.1468 0.039 Uiso 1 1 calc R U . . .
C204 C -0.0085(3) 0.44816(8) 0.44114(10) 0.0315(6) Uani 1 1 d . . . . .
H20F H -0.1056 0.4380 0.4421 0.038 Uiso 1 1 calc R U . . .
H20G H 0.0528 0.4343 0.4667 0.038 Uiso 1 1 calc R U . . .
C84 C 1.0198(3) 0.07189(8) 0.07730(9) 0.0296(5) Uani 1 1 d . . . . .
H84A H 1.1167 0.0621 0.0755 0.036 Uiso 1 1 calc R U . . .
H84B H 0.9594 0.0619 0.0496 0.036 Uiso 1 1 calc R U . . .
C125 C 0.4365(3) 0.43076(8) 0.11525(10) 0.0336(6) Uani 1 1 d . . . . .
H125 H 0.3352 0.4390 0.1082 0.040 Uiso 1 1 calc R U . . .
C104 C 0.4925(3) 0.69685(8) 0.04848(10) 0.0329(6) Uani 1 1 d . . . . .
H10I H 0.5904 0.6869 0.0486 0.039 Uiso 1 1 calc R U . . .
H10J H 0.4356 0.6853 0.0208 0.039 Uiso 1 1 calc R U . . .
C229 C 0.5931(4) 0.03874(10) 0.29563(11) 0.0536(9) Uani 1 1 d . . . . .
H229 H 0.5869 0.0053 0.2970 0.064 Uiso 1 1 calc R U . . .
C64 C 1.0125(3) 0.32181(8) 0.06867(10) 0.0325(6) Uani 1 1 d . . . . .
H64A H 1.1079 0.3114 0.0656 0.039 Uiso 1 1 calc R U . . .
H64B H 0.9461 0.3083 0.0441 0.039 Uiso 1 1 calc R U . . .
C68 C 1.0710(3) 0.32782(9) 0.15331(10) 0.0393(6) Uani 1 1 d . . . . .
H68A H 1.1536 0.3082 0.1615 0.047 Uiso 1 1 calc R U . . .
H68B H 1.1052 0.3568 0.1432 0.047 Uiso 1 1 calc R U . . .
C308 C -0.0764(3) 0.19801(9) 0.33995(10) 0.0378(6) Uani 1 1 d . . . . .
H30I H -0.1565 0.1772 0.3327 0.045 Uiso 1 1 calc R U . . .
H30J H -0.1140 0.2272 0.3482 0.045 Uiso 1 1 calc R U . . .
C266 C 0.5510(3) 0.50544(8) 0.39603(11) 0.0362(6) Uani 1 1 d . . . . .
H26F H 0.4509 0.4968 0.3913 0.043 Uiso 1 1 calc R U . . .
H26G H 0.5916 0.4962 0.3691 0.043 Uiso 1 1 calc R U . . .
C264 C 0.5007(3) 0.57252(8) 0.44234(11) 0.0371(7) Uani 1 1 d . . . . .
H26H H 0.4017 0.5629 0.4397 0.045 Uiso 1 1 calc R U . . .
H26I H 0.5526 0.5583 0.4695 0.045 Uiso 1 1 calc R U . . .
C244 C 0.5044(3) 0.82363(8) 0.44709(11) 0.0330(6) Uani 1 1 d . . . . .
H24H H 0.4077 0.8137 0.4491 0.040 Uiso 1 1 calc R U . . .
H24I H 0.5646 0.8152 0.4754 0.040 Uiso 1 1 calc R U . . .
C151 C 0.2371(3) 0.19307(11) 0.19872(10) 0.0468(7) Uani 1 1 d . . . . .
H15A H 0.1759 0.1856 0.2208 0.070 Uiso 1 1 calc R U . . .
H15B H 0.1975 0.1808 0.1694 0.070 Uiso 1 1 calc R U . . .
H15C H 0.2451 0.2257 0.1965 0.070 Uiso 1 1 calc R U . . .
C88 C 1.0601(3) 0.06456(9) 0.16194(10) 0.0370(6) Uani 1 1 d . . . . .
H88A H 1.1408 0.0438 0.1682 0.044 Uiso 1 1 calc R U . . .
H88B H 1.0979 0.0948 0.1574 0.044 Uiso 1 1 calc R U . . .
C304 C -0.0198(3) 0.19829(8) 0.42444(10) 0.0321(6) Uani 1 1 d . . . . .
H30K H -0.1155 0.1881 0.4276 0.039 Uiso 1 1 calc R U . . .
H30L H 0.0454 0.1865 0.4502 0.039 Uiso 1 1 calc R U . . .
C148 C 0.4850(3) 0.18655(9) 0.18186(9) 0.0341(6) Uani 1 1 d . . . . .
H14F H 0.5770 0.1729 0.1932 0.041 Uiso 1 1 calc R U . . .
H14G H 0.4969 0.2195 0.1835 0.041 Uiso 1 1 calc R U . . .
C289 C 0.6074(3) 0.31187(11) 0.28988(11) 0.0457(7) Uani 1 1 d . . . . .
H289 H 0.6237 0.2788 0.2899 0.055 Uiso 1 1 calc R U . . .
C184 C -0.0021(3) 0.69791(8) 0.44406(10) 0.0345(6) Uani 1 1 d . . . . .
H18F H -0.1010 0.6884 0.4419 0.041 Uiso 1 1 calc R U . . .
H18G H 0.0491 0.6861 0.4726 0.041 Uiso 1 1 calc R U . . .
C208 C -0.0515(4) 0.45458(9) 0.35663(11) 0.0439(7) Uani 1 1 d . . . . .
H20H H -0.1424 0.4387 0.3508 0.053 Uiso 1 1 calc R U . . .
H20I H -0.0710 0.4859 0.3646 0.053 Uiso 1 1 calc R U . . .
C24 C 1.0086(3) 0.82127(8) 0.06340(11) 0.0368(7) Uani 1 1 d . . . . .
H24A H 1.1080 0.8118 0.0678 0.044 Uiso 1 1 calc R U . . .
H24B H 0.9648 0.8107 0.0334 0.044 Uiso 1 1 calc R U . . .
C144 C 0.5419(3) 0.19643(8) 0.10354(10) 0.0340(6) Uani 1 1 d . . . . .
H14H H 0.5245 0.1833 0.0730 0.041 Uiso 1 1 calc R U . . .
H14I H 0.6401 0.1896 0.1163 0.041 Uiso 1 1 calc R U . . .
C4 C 0.5115(3) 0.94713(8) 0.06552(11) 0.0347(6) Uani 1 1 d . . . . .
H4A H 0.6091 0.9372 0.0651 0.042 Uiso 1 1 calc R U . . .
H4B H 0.4570 0.9404 0.0358 0.042 Uiso 1 1 calc R U . . .
C150 C 0.4374(4) 0.18620(12) 0.26148(11) 0.0543(8) Uani 1 1 d . . . . .
H15D H 0.4458 0.2189 0.2636 0.081 Uiso 1 1 calc R U . . .
H15E H 0.5296 0.1725 0.2705 0.081 Uiso 1 1 calc R U . . .
H15F H 0.3727 0.1757 0.2814 0.081 Uiso 1 1 calc R U . . .
C169 C 0.0771(4) 0.92701(11) 0.30449(11) 0.0493(8) Uani 1 1 d . . . . .
H169 H 0.0845 0.8937 0.3026 0.059 Uiso 1 1 calc R U . . .
C168 C -0.0052(3) 0.93813(9) 0.34274(11) 0.0397(7) Uani 1 1 d . . . . .
H16F H -0.0211 0.9709 0.3426 0.048 Uiso 1 1 calc R U . . .
H16G H -0.0981 0.9236 0.3361 0.048 Uiso 1 1 calc R U . . .
C124 C 0.5112(3) 0.44652(9) 0.07637(12) 0.0433(7) Uani 1 1 d . . . . .
H12F H 0.6116 0.4386 0.0832 0.052 Uiso 1 1 calc R U . . .
H12G H 0.4714 0.4302 0.0488 0.052 Uiso 1 1 calc R U . . .
C9 C 0.4717(4) 0.90998(12) 0.18783(11) 0.0591(10) Uani 1 1 d . . . . .
H9 H 0.4802 0.8768 0.1849 0.071 Uiso 1 1 calc R U . . .
C164 C -0.0136(3) 0.94753(8) 0.42518(10) 0.0335(6) Uani 1 1 d . . . . .
H16H H -0.1131 0.9382 0.4207 0.040 Uiso 1 1 calc R U . . .
H16I H 0.0294 0.9373 0.4554 0.040 Uiso 1 1 calc R U . . .
C228 C 0.5070(3) 0.05802(9) 0.32984(11) 0.0423(7) Uani 1 1 d . . . . .
H22F H 0.4097 0.0470 0.3222 0.051 Uiso 1 1 calc R U . . .
H22G H 0.5044 0.0910 0.3264 0.051 Uiso 1 1 calc R U . . .
C268 C 0.4872(4) 0.57845(10) 0.35841(12) 0.0495(8) Uani 1 1 d . . . . .
H26J H 0.4785 0.6109 0.3643 0.059 Uiso 1 1 calc R U . . .
H26K H 0.3912 0.5660 0.3522 0.059 Uiso 1 1 calc R U . . .
C288 C 0.5083(3) 0.32121(9) 0.32390(11) 0.0395(7) Uani 1 1 d . . . . .
H28H H 0.4160 0.3079 0.3124 0.047 Uiso 1 1 calc R U . . .
H28I H 0.4950 0.3540 0.3256 0.047 Uiso 1 1 calc R U . . .
C108 C 0.5184(4) 0.69600(10) 0.13301(10) 0.0463(7) Uani 1 1 d . . . . .
H10K H 0.6153 0.6844 0.1360 0.056 Uiso 1 1 calc R U . . .
H10L H 0.5236 0.7290 0.1300 0.056 Uiso 1 1 calc R U . . .
C290 C 0.5426(5) 0.32460(14) 0.24279(13) 0.0706(11) Uani 1 1 d . . . . .
H29A H 0.4585 0.3065 0.2337 0.106 Uiso 1 1 calc R U . . .
H29B H 0.6101 0.3192 0.2221 0.106 Uiso 1 1 calc R U . . .
H29C H 0.5171 0.3564 0.2420 0.106 Uiso 1 1 calc R U . . .
C284 C 0.4664(3) 0.32351(8) 0.40465(12) 0.0393(7) Uani 1 1 d . . . . .
H28J H 0.3666 0.3173 0.3935 0.047 Uiso 1 1 calc R U . . .
H28K H 0.4904 0.3078 0.4337 0.047 Uiso 1 1 calc R U . . .
C8 C 0.5294(3) 0.93121(9) 0.14813(11) 0.0453(7) Uani 1 1 d . . . . .
H8A H 0.5311 0.9641 0.1523 0.054 Uiso 1 1 calc R U . . .
H8B H 0.6274 0.9212 0.1489 0.054 Uiso 1 1 calc R U . . .
C310 C 0.0987(4) 0.24273(13) 0.30449(13) 0.0617(10) Uani 1 1 d . . . . .
H31D H 0.0519 0.2706 0.3110 0.093 Uiso 1 1 calc R U . . .
H31E H 0.1400 0.2464 0.2769 0.093 Uiso 1 1 calc R U . . .
H31F H 0.1726 0.2357 0.3295 0.093 Uiso 1 1 calc R U . . .
C28 C 1.0026(3) 0.81315(10) 0.14593(11) 0.0446(8) Uani 1 1 d . . . . .
H28A H 1.0143 0.8461 0.1459 0.054 Uiso 1 1 calc R U . . .
H28B H 1.0975 0.7998 0.1518 0.054 Uiso 1 1 calc R U . . .
C29 C 0.9248(4) 0.80066(11) 0.18527(12) 0.0585(10) Uani 1 1 d . . . . .
H29 H 0.9207 0.7672 0.1870 0.070 Uiso 1 1 calc R U . . .
C188 C -0.0146(4) 0.69484(10) 0.36019(11) 0.0474(8) Uani 1 1 d . . . . .
H18H H -0.0209 0.7279 0.3620 0.057 Uiso 1 1 calc R U . . .
H18I H -0.1114 0.6830 0.3561 0.057 Uiso 1 1 calc R U . . .
C248 C 0.4696(4) 0.81352(10) 0.36314(11) 0.0452(7) Uani 1 1 d . . . . .
H24J H 0.3724 0.8030 0.3632 0.054 Uiso 1 1 calc R U . . .
H24K H 0.4669 0.8467 0.3619 0.054 Uiso 1 1 calc R U . . .
C48 C 1.0164(4) 0.57570(10) 0.13925(11) 0.0465(8) Uani 1 1 d . . . . .
H48A H 1.1144 0.5648 0.1439 0.056 Uiso 1 1 calc R U . . .
H48B H 1.0194 0.6085 0.1349 0.056 Uiso 1 1 calc R U . . .
C311 C -0.1197(4) 0.21482(14) 0.25775(12) 0.0654(10) Uani 1 1 d . . . . .
H31G H -0.1899 0.1909 0.2540 0.098 Uiso 1 1 calc R U . . .
H31H H -0.0750 0.2169 0.2307 0.098 Uiso 1 1 calc R U . . .
H31I H -0.1653 0.2434 0.2626 0.098 Uiso 1 1 calc R U . . .
C128 C 0.4977(4) 0.45307(10) 0.15944(13) 0.0522(9) Uani 1 1 d . . . . .
H12H H 0.5901 0.4394 0.1700 0.063 Uiso 1 1 calc R U . . .
H12I H 0.5138 0.4851 0.1535 0.063 Uiso 1 1 calc R U . . .
C70 C 1.1135(5) 0.34920(15) 0.23472(13) 0.0717(11) Uani 1 1 d . . . . .
H70A H 1.1865 0.3262 0.2395 0.108 Uiso 1 1 calc R U . . .
H70B H 1.0687 0.3519 0.2617 0.108 Uiso 1 1 calc R U . . .
H70C H 1.1555 0.3780 0.2285 0.108 Uiso 1 1 calc R U . . .
C309 C -0.0085(4) 0.20442(11) 0.29834(11) 0.0478(8) Uani 1 1 d . . . . .
H309 H 0.0408 0.1761 0.2923 0.057 Uiso 1 1 calc R U . . .
C224 C 0.4694(3) 0.07228(8) 0.40947(12) 0.0420(7) Uani 1 1 d . . . . .
H22H H 0.3701 0.0635 0.4009 0.050 Uiso 1 1 calc R U . . .
H22I H 0.4988 0.0625 0.4409 0.050 Uiso 1 1 calc R U . . .
C231 C 0.7464(4) 0.05153(16) 0.30619(13) 0.0689(11) Uani 1 1 d . . . . .
H23A H 0.7966 0.0402 0.2825 0.103 Uiso 1 1 calc R U . . .
H23B H 0.7868 0.0384 0.3350 0.103 Uiso 1 1 calc R U . . .
H23C H 0.7549 0.0842 0.3079 0.103 Uiso 1 1 calc R U . . .
C71 C 0.8920(5) 0.37318(15) 0.18667(14) 0.0743(12) Uani 1 1 d . . . . .
H71A H 0.9354 0.4010 0.1783 0.111 Uiso 1 1 calc R U . . .
H71B H 0.8509 0.3781 0.2141 0.111 Uiso 1 1 calc R U . . .
H71C H 0.8185 0.3640 0.1624 0.111 Uiso 1 1 calc R U . . .
C129 C 0.4098(4) 0.45004(13) 0.19705(12) 0.0621(10) Uani 1 1 d . . . . .
H129 H 0.3872 0.4177 0.2007 0.075 Uiso 1 1 calc R U . . .
C91 C 0.8795(5) 0.10406(15) 0.19919(14) 0.0777(13) Uani 1 1 d . . . . .
H91A H 0.8385 0.1064 0.2270 0.117 Uiso 1 1 calc R U . . .
H91B H 0.8054 0.0981 0.1740 0.117 Uiso 1 1 calc R U . . .
H91C H 0.9266 0.1322 0.1940 0.117 Uiso 1 1 calc R U . . .
C291 C 0.7498(4) 0.33411(15) 0.30314(13) 0.0676(11) Uani 1 1 d . . . . .
H29D H 0.8081 0.3288 0.2797 0.101 Uiso 1 1 calc R U . . .
H29E H 0.7958 0.3214 0.3315 0.101 Uiso 1 1 calc R U . . .
H29F H 0.7370 0.3664 0.3067 0.101 Uiso 1 1 calc R U . . .
C69 C 1.0041(4) 0.33605(12) 0.19494(12) 0.0549(9) Uani 1 1 d . . . . .
H69 H 0.9577 0.3077 0.2027 0.066 Uiso 1 1 calc R U . . .
C230 C 0.5327(5) 0.05326(13) 0.24834(13) 0.0751(13) Uani 1 1 d . . . . .
H23D H 0.5353 0.0860 0.2463 0.113 Uiso 1 1 calc R U . . .
H23E H 0.4355 0.0429 0.2414 0.113 Uiso 1 1 calc R U . . .
H23F H 0.5882 0.0402 0.2269 0.113 Uiso 1 1 calc R U . . .
C89 C 0.9852(4) 0.06601(12) 0.20337(11) 0.0492(8) Uani 1 1 d . . . . .
H89 H 0.9344 0.0371 0.2054 0.059 Uiso 1 1 calc R U . . .
C249 C 0.5182(5) 0.79663(15) 0.32064(13) 0.0750(13) Uani 1 1 d . . . . .
H249 H 0.5158 0.7631 0.3214 0.090 Uiso 1 1 calc R U . . .
C171 C -0.0008(5) 0.94376(14) 0.26009(13) 0.0701(11) Uani 1 1 d . . . . .
H17A H -0.0959 0.9314 0.2554 0.105 Uiso 1 1 calc R U . . .
H17B H 0.0488 0.9341 0.2356 0.105 Uiso 1 1 calc R U . . .
H17C H -0.0055 0.9766 0.2606 0.105 Uiso 1 1 calc R U . . .
C269 C 0.5558(5) 0.57305(13) 0.31600(13) 0.0677(11) Uani 1 1 d . . . . .
H269 H 0.5640 0.5402 0.3104 0.081 Uiso 1 1 calc R U . . .
C10 C 0.5619(6) 0.92358(15) 0.23154(14) 0.0925(17) Uani 1 1 d . . . . .
H10A H 0.5602 0.9562 0.2347 0.139 Uiso 1 1 calc R U . . .
H10B H 0.6584 0.9136 0.2312 0.139 Uiso 1 1 calc R U . . .
H10C H 0.5251 0.9097 0.2568 0.139 Uiso 1 1 calc R U . . .
C90 C 1.0905(5) 0.07203(15) 0.24589(12) 0.0718(12) Uani 1 1 d . . . . .
H90A H 1.1420 0.1001 0.2440 0.108 Uiso 1 1 calc R U . . .
H90B H 1.1564 0.0469 0.2490 0.108 Uiso 1 1 calc R U . . .
H90C H 1.0409 0.0730 0.2720 0.108 Uiso 1 1 calc R U . . .
C31 C 0.7763(5) 0.81818(19) 0.17852(16) 0.0915(16) Uani 1 1 d . . . . .
H31A H 0.7333 0.8120 0.2054 0.137 Uiso 1 1 calc R U . . .
H31B H 0.7222 0.8033 0.1525 0.137 Uiso 1 1 calc R U . . .
H31C H 0.7770 0.8506 0.1733 0.137 Uiso 1 1 calc R U . . .
C189 C 0.0505(5) 0.68307(13) 0.31820(12) 0.0727(13) Uani 1 1 d . . . . .
H189 H 0.0532 0.6497 0.3160 0.087 Uiso 1 1 calc R U . . .
C109 C 0.4607(5) 0.68558(15) 0.17638(13) 0.0740(12) Uani 1 1 d . . . . .
H109 H 0.4621 0.6523 0.1800 0.089 Uiso 1 1 calc R U . . .
C170 C 0.2253(5) 0.94606(19) 0.31354(14) 0.0887(16) Uani 1 1 d . . . . .
H17D H 0.2208 0.9785 0.3182 0.133 Uiso 1 1 calc R U . . .
H17E H 0.2737 0.9399 0.2878 0.133 Uiso 1 1 calc R U . . .
H17F H 0.2766 0.9320 0.3405 0.133 Uiso 1 1 calc R U . . .
C49 C 0.9539(5) 0.56665(15) 0.18199(12) 0.0692(11) Uani 1 1 d . . . . .
H49 H 0.9543 0.5335 0.1867 0.083 Uiso 1 1 calc R U . . .
C11 C 0.3192(6) 0.92032(19) 0.18840(16) 0.0937(16) Uani 1 1 d . . . . .
H11A H 0.2896 0.9073 0.2153 0.141 Uiso 1 1 calc R U . . .
H11B H 0.2630 0.9075 0.1616 0.141 Uiso 1 1 calc R U . . .
H11C H 0.3057 0.9529 0.1886 0.141 Uiso 1 1 calc R U . . .
C209 C 0.0117(5) 0.45508(16) 0.31403(14) 0.0741(12) Uani 1 1 d . . . . .
H209 H 0.0351 0.4235 0.3070 0.089 Uiso 1 1 calc R U . . .
C211 C -0.0904(6) 0.47253(17) 0.27507(15) 0.0944(16) Uani 1 1 d . . . . .
H21A H -0.1167 0.5034 0.2813 0.142 Uiso 1 1 calc R U . . .
H21B H -0.1742 0.4536 0.2709 0.142 Uiso 1 1 calc R U . . .
H21C H -0.0465 0.4720 0.2478 0.142 Uiso 1 1 calc R U . . .
C131 C 0.2718(6) 0.4748(2) 0.18615(16) 0.121(2) Uani 1 1 d . . . . .
H13A H 0.2198 0.4726 0.2116 0.181 Uiso 1 1 calc R U . . .
H13B H 0.2165 0.4614 0.1595 0.181 Uiso 1 1 calc R U . . .
H13C H 0.2899 0.5064 0.1802 0.181 Uiso 1 1 calc R U . . .
C130 C 0.4910(6) 0.46589(18) 0.24137(17) 0.109(2) Uani 1 1 d . . . . .
H13D H 0.5786 0.4489 0.2479 0.164 Uiso 1 1 calc R U . . .
H13E H 0.4346 0.4611 0.2654 0.164 Uiso 1 1 calc R U . . .
H13F H 0.5122 0.4979 0.2393 0.164 Uiso 1 1 calc R U . . .
C271 C 0.7008(6) 0.5924(2) 0.32133(17) 0.119(2) Uani 1 1 d . . . . .
H27D H 0.7370 0.5905 0.2927 0.179 Uiso 1 1 calc R U . . .
H27E H 0.7621 0.5754 0.3442 0.179 Uiso 1 1 calc R U . . .
H27F H 0.6979 0.6238 0.3306 0.179 Uiso 1 1 calc R U . . .
C30 C 1.0068(7) 0.81765(16) 0.22895(15) 0.1010(19) Uani 1 1 d . . . . .
H30A H 1.0135 0.8504 0.2279 0.151 Uiso 1 1 calc R U . . .
H30B H 1.1010 0.8047 0.2331 0.151 Uiso 1 1 calc R U . . .
H30C H 0.9587 0.8089 0.2540 0.151 Uiso 1 1 calc R U . . .
C250 C 0.4151(7) 0.81197(19) 0.27977(16) 0.108(2) Uani 1 1 d . . . . .
H25A H 0.4079 0.8447 0.2799 0.162 Uiso 1 1 calc R U . . .
H25B H 0.3228 0.7988 0.2811 0.162 Uiso 1 1 calc R U . . .
H25C H 0.4488 0.8022 0.2522 0.162 Uiso 1 1 calc R U . . .
C190 C 0.1982(7) 0.6998(2) 0.32109(17) 0.117(2) Uani 1 1 d . . . . .
H19A H 0.2331 0.6936 0.2928 0.176 Uiso 1 1 calc R U . . .
H19B H 0.2576 0.6845 0.3457 0.176 Uiso 1 1 calc R U . . .
H19C H 0.2004 0.7321 0.3267 0.176 Uiso 1 1 calc R U . . .
C270 C 0.4608(7) 0.59281(18) 0.27582(17) 0.108(2) Uani 1 1 d . . . . .
H27G H 0.4513 0.6252 0.2801 0.162 Uiso 1 1 calc R U . . .
H27H H 0.3683 0.5787 0.2731 0.162 Uiso 1 1 calc R U . . .
H27I H 0.5017 0.5873 0.2484 0.162 Uiso 1 1 calc R U . . .
C111 C 0.3126(7) 0.7004(3) 0.17543(18) 0.130(3) Uani 1 1 d . . . . .
H11D H 0.2814 0.6927 0.2040 0.194 Uiso 1 1 calc R U . . .
H11E H 0.2528 0.6852 0.1508 0.194 Uiso 1 1 calc R U . . .
H11F H 0.3064 0.7329 0.1708 0.194 Uiso 1 1 calc R U . . .
C50 C 1.0458(7) 0.58740(17) 0.22215(15) 0.1004(19) Uani 1 1 d . . . . .
H50A H 1.0481 0.6200 0.2184 0.151 Uiso 1 1 calc R U . . .
H50B H 1.1411 0.5754 0.2242 0.151 Uiso 1 1 calc R U . . .
H50C H 1.0075 0.5802 0.2496 0.151 Uiso 1 1 calc R U . . .
C51 C 0.8045(7) 0.5823(3) 0.17819(18) 0.140(3) Uani 1 1 d . . . . .
H51A H 0.7690 0.5763 0.2064 0.210 Uiso 1 1 calc R U . . .
H51B H 0.7472 0.5662 0.1537 0.210 Uiso 1 1 calc R U . . .
H51C H 0.8001 0.6145 0.1720 0.210 Uiso 1 1 calc R U . . .
C251 C 0.6648(7) 0.8104(2) 0.31677(17) 0.118(2) Uani 1 1 d . . . . .
H25D H 0.6736 0.8430 0.3201 0.178 Uiso 1 1 calc R U . . .
H25E H 0.6870 0.8015 0.2873 0.178 Uiso 1 1 calc R U . . .
H25F H 0.7299 0.7957 0.3404 0.178 Uiso 1 1 calc R U . . .
C110 C 0.5580(7) 0.70490(18) 0.21631(15) 0.109(2) Uani 1 1 d . . . . .
H11G H 0.6526 0.6929 0.2166 0.163 Uiso 1 1 calc R U . . .
H11H H 0.5237 0.6966 0.2442 0.163 Uiso 1 1 calc R U . . .
H11I H 0.5602 0.7376 0.2138 0.163 Uiso 1 1 calc R U . . .
C191 C -0.0443(8) 0.70031(17) 0.27693(16) 0.122(3) Uani 1 1 d . . . . .
H19D H -0.0579 0.7327 0.2798 0.184 Uiso 1 1 calc R U . . .
H19E H -0.1351 0.6851 0.2743 0.184 Uiso 1 1 calc R U . . .
H19F H -0.0010 0.6943 0.2501 0.184 Uiso 1 1 calc R U . . .
C210 C 0.1448(8) 0.4818(4) 0.3188(2) 0.243(7) Uani 1 1 d . . . . .
H21D H 0.1385 0.5068 0.3395 0.364 Uiso 1 1 calc R U . . .
H21E H 0.1588 0.4935 0.2894 0.364 Uiso 1 1 calc R U . . .
H21F H 0.2239 0.4625 0.3307 0.364 Uiso 1 1 calc R U . . .
 
loop_
 _atom_site_aniso_label
 _atom_site_aniso_U_11
 _atom_site_aniso_U_22
 _atom_site_aniso_U_33
 _atom_site_aniso_U_23
 _atom_site_aniso_U_13
 _atom_site_aniso_U_12
O83 0.0246(9) 0.0151(8) 0.0537(12) 0.0002(7) 0.0066(8) -0.0009(7)
O163 0.0254(9) 0.0146(8) 0.0612(13) 0.0031(8) 0.0105(8) 0.0013(7)
O143 0.0263(9) 0.0168(8) 0.0533(12) 0.0018(8) 0.0072(8) -0.0006(7)
O402 0.0263(10) 0.0188(8) 0.0524(12) -0.0039(8) 0.0033(8) 0.0024(7)
O411 0.0264(9) 0.0212(8) 0.0462(11) 0.0029(8) -0.0001(8) -0.0022(7)
O23 0.0274(10) 0.0159(8) 0.0606(13) -0.0044(8) 0.0104(9) -0.0011(7)
O416 0.0264(10) 0.0248(9) 0.0464(12) 0.0029(8) 0.0016(8) -0.0026(7)
O223 0.0253(9) 0.0159(8) 0.0632(13) 0.0031(8) 0.0081(9) 0.0013(7)
O404 0.0303(10) 0.0211(8) 0.0454(11) -0.0037(8) 0.0002(8) 0.0050(7)
O3 0.0257(9) 0.0169(8) 0.0632(13) -0.0056(8) 0.0088(9) -0.0010(7)
O409 0.0329(10) 0.0236(9) 0.0469(12) 0.0027(8) 0.0010(8) -0.0046(7)
O161 0.0241(9) 0.0171(8) 0.0640(13) -0.0027(8) 0.0060(8) 0.0037(7)
O43 0.0268(9) 0.0171(8) 0.0562(12) -0.0021(8) 0.0071(8) -0.0012(7)
O412 0.0326(11) 0.0297(10) 0.0510(12) 0.0069(9) -0.0037(9) -0.0069(8)
O407 0.0249(9) 0.0301(9) 0.0437(11) -0.0051(9) 0.0020(8) 0.0029(8)
O63 0.0265(10) 0.0174(8) 0.0713(14) 0.0059(9) 0.0070(9) -0.0007(7)
O41 0.0277(10) 0.0186(8) 0.0667(14) 0.0065(8) 0.0067(9) -0.0026(7)
O103 0.0252(9) 0.0170(8) 0.0601(13) -0.0042(8) 0.0057(8) -0.0010(7)
O414 0.0263(10) 0.0301(9) 0.0492(12) 0.0076(8) 0.0033(8) -0.0037(7)
O203 0.0271(10) 0.0154(8) 0.0640(13) -0.0025(8) 0.0074(9) 0.0001(7)
O81 0.0253(9) 0.0178(8) 0.0630(13) 0.0053(8) 0.0053(9) -0.0028(7)
O243 0.0258(10) 0.0147(8) 0.0701(14) 0.0030(8) 0.0090(9) 0.0001(7)
O21 0.0262(10) 0.0190(8) 0.0691(14) -0.0012(8) 0.0102(9) -0.0036(7)
O183 0.0260(9) 0.0144(8) 0.0580(12) 0.0025(8) 0.0074(8) 0.0018(7)
O401 0.0266(10) 0.0237(9) 0.0572(13) -0.0055(8) 0.0003(8) 0.0054(7)
O141 0.0283(10) 0.0176(8) 0.0782(15) 0.0070(9) 0.0141(10) -0.0034(7)
O403 0.0322(10) 0.0312(9) 0.0418(11) -0.0083(9) -0.0016(8) 0.0095(8)
O263 0.0268(10) 0.0157(8) 0.0676(14) 0.0013(8) 0.0059(9) 0.0016(7)
O303 0.0251(9) 0.0145(8) 0.0691(14) -0.0031(8) 0.0065(9) 0.0003(7)
O101 0.0264(10) 0.0180(8) 0.0664(14) 0.0007(8) 0.0064(9) -0.0030(7)
O201 0.0269(10) 0.0190(8) 0.0696(14) -0.0103(9) 0.0057(9) 0.0026(7)
O61 0.0275(10) 0.0196(8) 0.0736(15) 0.0111(9) 0.0056(9) -0.0024(7)
O413 0.0401(12) 0.0264(9) 0.0517(13) 0.0078(9) -0.0001(9) -0.0059(8)
O283 0.0284(10) 0.0154(8) 0.0712(14) -0.0018(8) 0.0111(9) 0.0011(7)
O410 0.0322(10) 0.0297(10) 0.0463(12) 0.0060(8) -0.0008(8) -0.0079(8)
O123 0.0273(10) 0.0174(8) 0.0825(16) 0.0016(9) 0.0096(10) -0.0010(7)
O405 0.0280(10) 0.0301(10) 0.0626(14) -0.0082(9) 0.0019(9) 0.0031(8)
O181 0.0258(9) 0.0165(8) 0.0694(14) -0.0039(8) 0.0081(9) 0.0022(7)
O1 0.0265(10) 0.0170(8) 0.0787(15) 0.0001(9) 0.0076(9) -0.0024(7)
O408 0.0443(12) 0.0291(10) 0.0470(12) -0.0104(9) -0.0069(9) 0.0133(9)
O261 0.0258(10) 0.0184(8) 0.0730(15) -0.0063(9) 0.0078(9) 0.0016(7)
O241 0.0252(10) 0.0163(8) 0.0809(15) -0.0005(9) 0.0086(9) 0.0021(7)
O221 0.0269(10) 0.0162(8) 0.0779(15) 0.0000(9) 0.0112(9) 0.0053(7)
O301 0.0249(9) 0.0184(8) 0.0773(15) -0.0098(9) 0.0036(9) 0.0040(7)
O415 0.0524(13) 0.0334(11) 0.0536(13) 0.0144(10) -0.0129(10) -0.0145(10)
O406 0.0528(14) 0.0315(11) 0.0553(14) -0.0117(10) -0.0048(11) 0.0132(10)
N247 0.0252(10) 0.0132(8) 0.0376(11) 0.0000(8) 0.0056(8) 0.0010(8)
N187 0.0259(11) 0.0133(9) 0.0417(12) -0.0001(8) 0.0049(9) 0.0017(8)
O121 0.0286(10) 0.0214(9) 0.0961(18) 0.0149(10) 0.0129(11) -0.0021(8)
N27 0.0258(10) 0.0135(9) 0.0435(12) -0.0024(8) 0.0054(9) -0.0017(8)
N47 0.0277(11) 0.0141(9) 0.0429(13) 0.0033(8) 0.0046(9) -0.0029(8)
N167 0.0243(11) 0.0134(9) 0.0488(14) 0.0018(9) 0.0071(9) 0.0014(8)
N107 0.0279(11) 0.0135(9) 0.0467(13) 0.0011(9) 0.0059(9) -0.0005(8)
N147 0.0265(11) 0.0149(9) 0.0419(13) -0.0013(8) 0.0064(9) -0.0007(8)
N287 0.0222(10) 0.0146(8) 0.0367(11) -0.0008(8) 0.0048(8) 0.0020(8)
N7 0.0265(11) 0.0154(9) 0.0421(13) -0.0015(8) 0.0069(9) -0.0025(8)
O281 0.0302(11) 0.0194(9) 0.1002(18) -0.0128(10) 0.0178(11) 0.0023(8)
N267 0.0278(11) 0.0136(9) 0.0530(14) -0.0006(9) 0.0090(10) 0.0010(8)
N127 0.0277(11) 0.0140(9) 0.0413(13) 0.0020(8) 0.0074(9) -0.0019(8)
N307 0.0244(11) 0.0129(8) 0.0422(12) -0.0017(8) 0.0066(9) 0.0007(8)
N207 0.0272(11) 0.0123(9) 0.0506(14) -0.0051(9) 0.0080(9) 0.0014(8)
N67 0.0297(11) 0.0127(8) 0.0426(12) 0.0037(8) 0.0084(9) 0.0003(8)
N87 0.0272(11) 0.0138(9) 0.0462(13) -0.0007(8) 0.0074(9) -0.0003(8)
N227 0.0238(11) 0.0142(9) 0.0549(14) -0.0004(9) 0.0092(10) 0.0017(8)
C82 0.0249(12) 0.0148(10) 0.0370(14) 0.0012(9) 0.0022(10) -0.0015(9)
C42 0.0278(13) 0.0147(10) 0.0411(15) 0.0009(10) 0.0037(10) -0.0027(9)
C22 0.0266(13) 0.0145(10) 0.0450(15) -0.0010(10) 0.0048(11) -0.0011(9)
C142 0.0282(13) 0.0156(10) 0.0412(15) 0.0018(10) 0.0053(11) -0.0009(9)
C162 0.0256(13) 0.0159(10) 0.0403(15) 0.0000(10) 0.0039(10) 0.0021(9)
C202 0.0291(13) 0.0158(11) 0.0425(15) -0.0016(10) 0.0026(11) 0.0021(9)
C102 0.0272(13) 0.0154(11) 0.0419(15) -0.0009(10) 0.0054(11) -0.0020(9)
C146 0.0315(13) 0.0156(11) 0.0410(15) 0.0020(10) 0.0022(11) -0.0026(9)
C62 0.0282(13) 0.0157(11) 0.0446(15) 0.0038(10) 0.0014(11) -0.0015(9)
C86 0.0332(14) 0.0157(11) 0.0428(15) 0.0045(10) 0.0052(11) 0.0009(10)
C262 0.0276(13) 0.0150(11) 0.0494(16) 0.0005(10) 0.0043(11) 0.0020(9)
C182 0.0265(13) 0.0164(11) 0.0437(15) 0.0002(10) 0.0044(11) 0.0017(9)
C165 0.0294(13) 0.0138(10) 0.0448(15) -0.0001(10) 0.0059(11) 0.0007(9)
C302 0.0253(13) 0.0155(11) 0.0470(16) -0.0041(10) 0.0027(11) 0.0016(9)
C149 0.0489(17) 0.0291(13) 0.0350(15) 0.0018(11) 0.0003(12) 0.0025(12)
C45 0.0322(14) 0.0192(11) 0.0372(14) 0.0016(10) 0.0014(11) 0.0004(10)
C145 0.0287(13) 0.0136(10) 0.0411(15) 0.0009(9) 0.0048(10) -0.0023(9)
C222 0.0272(13) 0.0146(11) 0.0527(17) 0.0034(11) 0.0081(12) 0.0029(9)
C166 0.0338(14) 0.0157(11) 0.0446(16) -0.0008(10) 0.0046(11) 0.0005(10)
C306 0.0317(14) 0.0176(11) 0.0399(15) -0.0045(10) 0.0024(11) -0.0008(10)
C286 0.0283(13) 0.0173(11) 0.0363(14) -0.0004(10) 0.0016(10) 0.0017(9)
C282 0.0295(14) 0.0169(11) 0.0564(18) -0.0037(11) 0.0098(12) 0.0016(10)
C185 0.0307(13) 0.0152(11) 0.0417(15) 0.0005(10) 0.0020(11) 0.0003(9)
C2 0.0284(13) 0.0145(11) 0.0524(17) -0.0012(10) 0.0068(12) -0.0021(9)
C25 0.0278(13) 0.0144(10) 0.0436(15) -0.0022(10) 0.0018(11) -0.0027(9)
C226 0.0285(14) 0.0185(12) 0.0529(17) -0.0009(11) -0.0001(12) -0.0004(10)
C105 0.0310(13) 0.0173(11) 0.0408(15) 0.0017(10) 0.0016(11) -0.0017(10)
C265 0.0314(14) 0.0159(11) 0.0494(17) -0.0002(11) 0.0007(12) -0.0010(10)
C46 0.0355(14) 0.0200(11) 0.0385(15) 0.0030(10) -0.0006(11) -0.0012(10)
C66 0.0326(14) 0.0209(12) 0.0412(15) 0.0036(10) 0.0021(11) 0.0002(10)
C85 0.0289(13) 0.0149(10) 0.0392(14) 0.0008(10) 0.0045(11) 0.0001(9)
C26 0.0309(14) 0.0167(11) 0.0437(15) -0.0004(10) -0.0019(11) -0.0042(10)
C5 0.0302(13) 0.0154(11) 0.0467(16) -0.0022(10) 0.0035(11) -0.0006(9)
C122 0.0294(14) 0.0146(11) 0.067(2) 0.0039(12) 0.0074(13) -0.0015(10)
C106 0.0340(14) 0.0193(11) 0.0438(16) 0.0023(11) -0.0014(12) -0.0034(10)
C246 0.0344(14) 0.0164(11) 0.0382(14) 0.0002(10) 0.0001(11) 0.0006(10)
C245 0.0297(13) 0.0151(11) 0.0398(15) 0.0023(10) 0.0015(11) 0.0011(9)
C225 0.0234(13) 0.0158(11) 0.0557(17) 0.0004(11) 0.0022(11) 0.0001(9)
C186 0.0346(14) 0.0170(11) 0.0407(15) -0.0019(10) -0.0009(11) -0.0004(10)
C206 0.0338(14) 0.0175(11) 0.0457(16) -0.0030(10) 0.0040(12) 0.0005(10)
C305 0.0289(13) 0.0163(11) 0.0394(14) 0.0002(10) 0.0017(10) 0.0005(9)
C65 0.0307(14) 0.0175(11) 0.0440(16) 0.0004(10) 0.0020(11) 0.0017(10)
C205 0.0333(14) 0.0154(11) 0.0450(16) -0.0007(10) 0.0068(11) -0.0007(10)
C242 0.0266(13) 0.0162(11) 0.0510(17) 0.0021(10) 0.0053(11) 0.0025(9)
C6 0.0322(14) 0.0172(11) 0.0429(15) -0.0008(10) 0.0015(11) -0.0015(10)
C285 0.0266(13) 0.0173(11) 0.0427(15) -0.0004(10) 0.0054(11) 0.0003(9)
C44 0.0340(15) 0.0174(11) 0.0549(18) -0.0003(11) 0.0133(12) -0.0005(10)
C126 0.0319(14) 0.0186(11) 0.0449(16) 0.0012(10) 0.0015(11) -0.0018(10)
C204 0.0308(14) 0.0160(11) 0.0487(16) -0.0014(10) 0.0089(11) 0.0008(10)
C84 0.0305(13) 0.0173(11) 0.0421(15) -0.0008(10) 0.0087(11) -0.0013(10)
C125 0.0311(14) 0.0171(11) 0.0513(17) -0.0003(11) 0.0016(12) -0.0025(10)
C104 0.0321(14) 0.0171(11) 0.0505(17) -0.0025(11) 0.0095(12) -0.0015(10)
C229 0.082(3) 0.0291(14) 0.0441(18) -0.0017(13) -0.0088(17) 0.0122(15)
C64 0.0313(14) 0.0179(12) 0.0485(17) 0.0021(11) 0.0067(12) -0.0020(10)
C68 0.0371(16) 0.0281(13) 0.0506(18) -0.0020(12) -0.0005(13) -0.0032(11)
C308 0.0355(15) 0.0310(14) 0.0451(16) 0.0022(12) 0.0001(12) 0.0044(11)
C266 0.0340(14) 0.0189(12) 0.0537(18) -0.0042(11) 0.0001(12) -0.0003(10)
C264 0.0353(15) 0.0153(11) 0.0626(19) 0.0007(12) 0.0135(13) 0.0009(10)
C244 0.0300(14) 0.0163(11) 0.0542(18) 0.0017(11) 0.0108(12) 0.0016(10)
C151 0.0479(18) 0.0524(18) 0.0419(17) 0.0022(14) 0.0129(13) 0.0035(15)
C88 0.0421(16) 0.0249(13) 0.0429(16) -0.0007(11) 0.0019(12) -0.0003(11)
C304 0.0286(13) 0.0161(11) 0.0525(17) -0.0016(11) 0.0092(11) 0.0008(10)
C148 0.0346(14) 0.0214(12) 0.0429(16) -0.0016(11) -0.0052(11) -0.0013(10)
C289 0.0501(19) 0.0432(16) 0.0422(17) 0.0100(13) 0.0018(14) -0.0056(14)
C184 0.0333(14) 0.0159(11) 0.0571(18) 0.0006(11) 0.0158(12) 0.0003(10)
C208 0.0564(19) 0.0248(13) 0.0485(18) 0.0016(12) 0.0008(14) 0.0011(13)
C24 0.0340(15) 0.0179(12) 0.0616(19) -0.0046(11) 0.0173(13) -0.0024(10)
C144 0.0314(14) 0.0169(11) 0.0556(18) 0.0007(11) 0.0123(12) -0.0010(10)
C4 0.0295(14) 0.0185(11) 0.0586(18) -0.0054(11) 0.0146(12) -0.0021(10)
C150 0.071(2) 0.0471(18) 0.0411(18) -0.0021(14) -0.0044(16) -0.0006(16)
C169 0.065(2) 0.0404(16) 0.0409(17) -0.0065(13) 0.0019(15) -0.0059(15)
C168 0.0441(17) 0.0228(13) 0.0500(18) 0.0014(12) -0.0006(13) 0.0011(11)
C124 0.0366(16) 0.0189(12) 0.078(2) 0.0076(13) 0.0193(15) 0.0003(11)
C9 0.087(3) 0.0449(18) 0.0402(18) -0.0070(15) -0.0086(18) 0.0042(18)
C164 0.0322(14) 0.0158(11) 0.0547(18) 0.0022(11) 0.0141(12) 0.0021(10)
C228 0.0359(15) 0.0242(13) 0.061(2) 0.0028(13) -0.0130(13) 0.0012(11)
C268 0.056(2) 0.0253(14) 0.061(2) 0.0036(13) -0.0117(16) 0.0006(13)
C288 0.0373(16) 0.0263(13) 0.0522(18) 0.0076(12) -0.0024(13) 0.0028(11)
C108 0.057(2) 0.0315(14) 0.0455(17) -0.0017(13) -0.0098(14) -0.0078(14)
C290 0.084(3) 0.071(3) 0.051(2) 0.0191(19) -0.006(2) 0.001(2)
C284 0.0352(15) 0.0175(12) 0.069(2) -0.0041(12) 0.0216(14) -0.0002(10)
C8 0.0515(18) 0.0256(13) 0.0528(19) -0.0071(12) -0.0115(14) 0.0019(12)
C310 0.067(2) 0.065(2) 0.057(2) 0.0160(17) 0.0227(18) -0.0055(18)
C28 0.0494(18) 0.0249(13) 0.0531(19) -0.0068(13) -0.0138(15) -0.0013(12)
C29 0.094(3) 0.0349(16) 0.0405(19) 0.0002(14) -0.0084(18) -0.0002(17)
C188 0.058(2) 0.0246(13) 0.0529(19) 0.0052(13) -0.0151(15) -0.0013(13)
C248 0.0525(19) 0.0293(14) 0.0489(18) 0.0095(13) -0.0091(14) 0.0000(13)
C48 0.059(2) 0.0262(14) 0.0487(18) -0.0028(12) -0.0112(15) 0.0021(13)
C311 0.073(3) 0.079(3) 0.0419(19) 0.0067(18) 0.0002(17) 0.017(2)
C128 0.053(2) 0.0255(14) 0.072(2) -0.0116(14) -0.0137(17) 0.0003(13)
C70 0.087(3) 0.074(3) 0.051(2) -0.012(2) 0.000(2) -0.018(2)
C309 0.0523(19) 0.0446(17) 0.0469(18) 0.0010(14) 0.0083(14) 0.0087(14)
C224 0.0336(15) 0.0172(12) 0.080(2) 0.0041(13) 0.0237(15) 0.0029(11)
C231 0.067(3) 0.093(3) 0.048(2) 0.005(2) 0.0129(18) 0.034(2)
C71 0.074(3) 0.086(3) 0.067(3) -0.018(2) 0.025(2) 0.012(2)
C129 0.077(3) 0.053(2) 0.049(2) -0.0155(16) -0.0147(18) 0.0218(19)
C91 0.102(3) 0.079(3) 0.057(2) -0.006(2) 0.029(2) 0.031(3)
C291 0.059(2) 0.088(3) 0.058(2) 0.003(2) 0.0155(18) -0.026(2)
C69 0.065(2) 0.0472(19) 0.052(2) -0.0030(15) 0.0086(17) -0.0167(16)
C230 0.114(4) 0.048(2) 0.053(2) 0.0025(17) -0.021(2) 0.008(2)
C89 0.064(2) 0.0444(17) 0.0392(17) 0.0036(14) 0.0064(15) -0.0002(15)
C249 0.115(4) 0.065(2) 0.040(2) 0.0085(18) -0.003(2) 0.014(2)
C171 0.099(3) 0.059(2) 0.049(2) 0.0037(18) -0.001(2) -0.002(2)
C269 0.103(3) 0.048(2) 0.044(2) -0.0003(16) -0.014(2) -0.007(2)
C10 0.156(5) 0.060(2) 0.049(2) -0.006(2) -0.026(3) -0.001(3)
C90 0.096(3) 0.073(3) 0.044(2) -0.0040(18) 0.002(2) -0.024(2)
C31 0.100(4) 0.124(4) 0.057(3) 0.006(3) 0.032(3) 0.023(3)
C189 0.131(4) 0.0424(19) 0.0385(19) 0.0015(15) -0.008(2) 0.004(2)
C109 0.115(4) 0.061(2) 0.041(2) 0.0011(18) -0.004(2) -0.015(2)
C170 0.072(3) 0.146(5) 0.053(2) -0.018(3) 0.024(2) -0.034(3)
C49 0.100(3) 0.065(2) 0.0390(19) -0.0077(17) -0.0034(19) 0.010(2)
C11 0.113(4) 0.116(4) 0.057(3) 0.000(3) 0.029(3) 0.019(3)
C209 0.090(3) 0.085(3) 0.047(2) 0.006(2) 0.009(2) 0.001(2)
C211 0.145(5) 0.081(3) 0.050(2) 0.010(2) -0.008(3) -0.003(3)
C131 0.126(5) 0.177(6) 0.058(3) 0.002(3) 0.008(3) 0.100(5)
C130 0.145(5) 0.093(4) 0.074(3) -0.038(3) -0.036(3) 0.013(4)
C271 0.120(5) 0.184(7) 0.059(3) -0.004(4) 0.028(3) -0.046(5)
C30 0.170(6) 0.069(3) 0.051(3) -0.005(2) -0.029(3) -0.020(3)
C250 0.164(6) 0.096(4) 0.052(3) 0.021(3) -0.029(3) 0.000(4)
C190 0.133(5) 0.162(6) 0.067(3) 0.008(3) 0.048(3) -0.018(5)
C270 0.164(6) 0.080(3) 0.065(3) 0.015(3) -0.031(3) 0.010(3)
C111 0.122(5) 0.212(8) 0.064(3) -0.020(4) 0.045(3) 0.002(5)
C50 0.161(5) 0.076(3) 0.052(3) -0.019(2) -0.023(3) 0.008(3)
C51 0.123(5) 0.247(9) 0.057(3) -0.017(4) 0.033(3) 0.056(5)
C251 0.123(5) 0.179(6) 0.063(3) 0.032(4) 0.043(3) 0.023(4)
C110 0.175(6) 0.088(3) 0.050(3) -0.006(2) -0.025(3) -0.026(4)
C191 0.232(7) 0.066(3) 0.052(3) 0.011(2) -0.037(4) 0.004(4)
C210 0.134(6) 0.515(18) 0.076(4) 0.092(7) 0.004(4) -0.166(9)
 
_geom_special_details
;
 All esds (except the esd in the dihedral angle between two l.s. planes)
 are estimated using the full covariance matrix.  The cell esds are taken
 into account individually in the estimation of esds in distances, angles
 and torsion angles; correlations between esds in cell parameters are only
 used when they are defined by crystal symmetry.  An approximate (isotropic)
 treatment of cell esds is used for estimating esds involving l.s. planes.
;
 
loop_
 _geom_bond_atom_site_label_1
 _geom_bond_atom_site_label_2
 _geom_bond_distance
 _geom_bond_site_symmetry_2
 _geom_bond_publ_flag
O83 C82 1.259(3) . ?
O163 C162 1.258(3) . ?
O143 C142 1.254(3) . ?
O402 H40A 0.8701 . ?
O402 H40B 0.8699 . ?
O411 H41A 0.86(4) . ?
O411 H41B 0.83(4) . ?
O23 C22 1.259(3) . ?
O416 H41C 0.8701 . ?
O416 H41D 0.8695 . ?
O223 C222 1.256(3) . ?
O404 H40C 0.8699 . ?
O404 H40D 0.8700 . ?
O3 C2 1.259(3) . ?
O409 H40E 0.8702 . ?
O409 H40F 0.8699 . ?
O161 C162 1.255(3) . ?
O43 C42 1.260(3) . ?
O412 H41E 0.8701 . ?
O412 H41F 0.8698 . ?
O407 H40G 0.82(4) . ?
O407 H40H 0.86(4) . ?
O63 C62 1.258(3) . ?
O41 C42 1.254(3) . ?
O103 C102 1.263(3) . ?
O414 H41G 0.8699 . ?
O414 H41H 0.8701 . ?
O203 C202 1.259(3) . ?
O81 C82 1.251(3) . ?
O243 C242 1.259(3) . ?
O21 C22 1.253(3) . ?
O183 C182 1.257(3) . ?
O401 H40I 0.8699 . ?
O401 H40J 0.8698 . ?
O141 C142 1.256(3) . ?
O403 H40K 0.8701 . ?
O403 H40L 0.8699 . ?
O263 C262 1.259(3) . ?
O303 C302 1.262(3) . ?
O101 C102 1.248(3) . ?
O201 C202 1.258(3) . ?
O61 C62 1.254(3) . ?
O413 H41I 0.8700 . ?
O413 H41J 0.8701 . ?
O283 C282 1.255(3) . ?
O410 H41K 0.8697 . ?
O410 H41L 0.8699 . ?
O123 C122 1.259(3) . ?
O405 H40M 0.8702 . ?
O405 H40N 0.8701 . ?
O181 C182 1.258(3) . ?
O1 C2 1.254(3) . ?
O408 H40O 0.8701 . ?
O408 H40P 0.8702 . ?
O261 C262 1.252(3) . ?
O241 C242 1.255(3) . ?
O221 C222 1.257(3) . ?
O301 C302 1.251(3) . ?
O415 H41M 0.8699 . ?
O415 H41N 0.8699 . ?
O406 H40Q 0.80(4) . ?
O406 H40R 0.82(4) . ?
N247 C246 1.475(3) . ?
N247 H24C 0.9100 . ?
N247 H24D 0.9100 . ?
N247 H24E 0.9100 . ?
N187 C186 1.477(3) . ?
N187 H18A 0.9100 . ?
N187 H18B 0.9100 . ?
N187 H18C 0.9100 . ?
O121 C122 1.249(3) . ?
N27 C26 1.483(3) . ?
N27 H27A 0.9100 . ?
N27 H27B 0.9100 . ?
N27 H27C 0.9100 . ?
N47 C46 1.473(3) . ?
N47 H47A 0.9100 . ?
N47 H47B 0.9100 . ?
N47 H47C 0.9100 . ?
N167 C166 1.479(3) . ?
N167 H16A 0.9100 . ?
N167 H16B 0.9100 . ?
N167 H16C 0.9100 . ?
N107 C106 1.478(3) . ?
N107 H10D 0.9100 . ?
N107 H10E 0.9100 . ?
N107 H10F 0.9100 . ?
N147 C146 1.476(3) . ?
N147 H14A 0.9100 . ?
N147 H14B 0.9100 . ?
N147 H14C 0.9100 . ?
N287 C286 1.483(3) . ?
N287 H28C 0.9100 . ?
N287 H28D 0.9100 . ?
N287 H28E 0.9100 . ?
N7 C6 1.481(3) . ?
N7 H7A 0.9100 . ?
N7 H7B 0.9100 . ?
N7 H7C 0.9100 . ?
O281 C282 1.257(3) . ?
N267 C266 1.481(4) . ?
N267 H26C 0.9100 . ?
N267 H26D 0.9100 . ?
N267 H26E 0.9100 . ?
N127 C126 1.480(3) . ?
N127 H12A 0.9100 . ?
N127 H12B 0.9100 . ?
N127 H12C 0.9100 . ?
N307 C306 1.481(3) . ?
N307 H30D 0.9100 . ?
N307 H30E 0.9100 . ?
N307 H30F 0.9100 . ?
N207 C206 1.477(3) . ?
N207 H20A 0.9100 . ?
N207 H20B 0.9100 . ?
N207 H20C 0.9100 . ?
N67 C66 1.487(3) . ?
N67 H67A 0.9100 . ?
N67 H67B 0.9100 . ?
N67 H67C 0.9100 . ?
N87 C86 1.479(3) . ?
N87 H87A 0.9100 . ?
N87 H87B 0.9100 . ?
N87 H87C 0.9100 . ?
N227 C226 1.479(4) . ?
N227 H22A 0.9100 . ?
N227 H22B 0.9100 . ?
N227 H22C 0.9100 . ?
C82 C84 1.525(3) . ?
C42 C44 1.522(3) . ?
C22 C24 1.518(3) . ?
C142 C144 1.528(3) . ?
C162 C164 1.525(3) . ?
C202 C204 1.515(3) . ?
C102 C104 1.527(3) . ?
C146 C145 1.539(3) . ?
C146 H14D 0.9900 . ?
C146 H14E 0.9900 . ?
C62 C64 1.521(3) . ?
C86 C85 1.534(3) . ?
C86 H86A 0.9900 . ?
C86 H86B 0.9900 . ?
C262 C264 1.525(3) . ?
C182 C184 1.521(3) . ?
C165 C168 1.524(4) . ?
C165 C164 1.528(4) . ?
C165 C166 1.531(3) . ?
C165 H165 1.0000 . ?
C302 C304 1.519(3) . ?
C149 C150 1.521(4) . ?
C149 C151 1.523(4) . ?
C149 C148 1.530(4) . ?
C149 H149 1.0000 . ?
C45 C48 1.528(4) . ?
C45 C46 1.531(3) . ?
C45 C44 1.532(4) . ?
C45 H45 1.0000 . ?
C145 C144 1.527(3) . ?
C145 C148 1.532(4) . ?
C145 H145 1.0000 . ?
C222 C224 1.523(3) . ?
C166 H16D 0.9900 . ?
C166 H16E 0.9900 . ?
C306 C305 1.535(3) . ?
C306 H30G 0.9900 . ?
C306 H30H 0.9900 . ?
C286 C285 1.536(3) . ?
C286 H28F 0.9900 . ?
C286 H28G 0.9900 . ?
C282 C284 1.526(3) . ?
C185 C188 1.519(4) . ?
C185 C184 1.530(4) . ?
C185 C186 1.530(3) . ?
C185 H185 1.0000 . ?
C2 C4 1.524(3) . ?
C25 C28 1.523(4) . ?
C25 C24 1.525(4) . ?
C25 C26 1.530(3) . ?
C25 H25 1.0000 . ?
C226 C225 1.531(3) . ?
C226 H22D 0.9900 . ?
C226 H22E 0.9900 . ?
C105 C108 1.530(4) . ?
C105 C104 1.532(4) . ?
C105 C106 1.534(3) . ?
C105 H105 1.0000 . ?
C265 C268 1.523(4) . ?
C265 C266 1.533(3) . ?
C265 C264 1.533(4) . ?
C265 H265 1.0000 . ?
C46 H46A 0.9900 . ?
C46 H46B 0.9900 . ?
C66 C65 1.533(3) . ?
C66 H66A 0.9900 . ?
C66 H66B 0.9900 . ?
C85 C88 1.534(4) . ?
C85 C84 1.535(3) . ?
C85 H85 1.0000 . ?
C26 H26A 0.9900 . ?
C26 H26B 0.9900 . ?
C5 C8 1.525(4) . ?
C5 C6 1.532(3) . ?
C5 C4 1.536(4) . ?
C5 H5 1.0000 . ?
C122 C124 1.528(3) . ?
C106 H10G 0.9900 . ?
C106 H10H 0.9900 . ?
C246 C245 1.528(3) . ?
C246 H24F 0.9900 . ?
C246 H24G 0.9900 . ?
C245 C248 1.528(4) . ?
C245 C244 1.534(4) . ?
C245 H245 1.0000 . ?
C225 C224 1.530(4) . ?
C225 C228 1.530(4) . ?
C225 H225 1.0000 . ?
C186 H18D 0.9900 . ?
C186 H18E 0.9900 . ?
C206 C205 1.531(3) . ?
C206 H20D 0.9900 . ?
C206 H20E 0.9900 . ?
C305 C308 1.529(4) . ?
C305 C304 1.536(4) . ?
C305 H305 1.0000 . ?
C65 C64 1.528(4) . ?
C65 C68 1.533(4) . ?
C65 H65 1.0000 . ?
C205 C204 1.531(4) . ?
C205 C208 1.531(4) . ?
C205 H205 1.0000 . ?
C242 C244 1.530(3) . ?
C6 H6A 0.9900 . ?
C6 H6B 0.9900 . ?
C285 C284 1.526(4) . ?
C285 C288 1.529(4) . ?
C285 H285 1.0000 . ?
C44 H44A 0.9900 . ?
C44 H44B 0.9900 . ?
C126 C125 1.537(3) . ?
C126 H12D 0.9900 . ?
C126 H12E 0.9900 . ?
C204 H20F 0.9900 . ?
C204 H20G 0.9900 . ?
C84 H84A 0.9900 . ?
C84 H84B 0.9900 . ?
C125 C128 1.527(4) . ?
C125 C124 1.537(4) . ?
C125 H125 1.0000 . ?
C104 H10I 0.9900 . ?
C104 H10J 0.9900 . ?
C229 C231 1.516(5) . ?
C229 C230 1.520(5) . ?
C229 C228 1.529(5) . ?
C229 H229 1.0000 . ?
C64 H64A 0.9900 . ?
C64 H64B 0.9900 . ?
C68 C69 1.514(5) . ?
C68 H68A 0.9900 . ?
C68 H68B 0.9900 . ?
C308 C309 1.510(4) . ?
C308 H30I 0.9900 . ?
C308 H30J 0.9900 . ?
C266 H26F 0.9900 . ?
C266 H26G 0.9900 . ?
C264 H26H 0.9900 . ?
C264 H26I 0.9900 . ?
C244 H24H 0.9900 . ?
C244 H24I 0.9900 . ?
C151 H15A 0.9800 . ?
C151 H15B 0.9800 . ?
C151 H15C 0.9800 . ?
C88 C89 1.533(4) . ?
C88 H88A 0.9900 . ?
C88 H88B 0.9900 . ?
C304 H30K 0.9900 . ?
C304 H30L 0.9900 . ?
C148 H14F 0.9900 . ?
C148 H14G 0.9900 . ?
C289 C290 1.512(5) . ?
C289 C291 1.526(5) . ?
C289 C288 1.528(4) . ?
C289 H289 1.0000 . ?
C184 H18F 0.9900 . ?
C184 H18G 0.9900 . ?
C208 C209 1.501(5) . ?
C208 H20H 0.9900 . ?
C208 H20I 0.9900 . ?
C24 H24A 0.9900 . ?
C24 H24B 0.9900 . ?
C144 H14H 0.9900 . ?
C144 H14I 0.9900 . ?
C4 H4A 0.9900 . ?
C4 H4B 0.9900 . ?
C150 H15D 0.9800 . ?
C150 H15E 0.9800 . ?
C150 H15F 0.9800 . ?
C169 C171 1.519(5) . ?
C169 C170 1.526(5) . ?
C169 C168 1.530(4) . ?
C169 H169 1.0000 . ?
C168 H16F 0.9900 . ?
C168 H16G 0.9900 . ?
C124 H12F 0.9900 . ?
C124 H12G 0.9900 . ?
C9 C11 1.508(6) . ?
C9 C10 1.522(5) . ?
C9 C8 1.530(5) . ?
C9 H9 1.0000 . ?
C164 H16H 0.9900 . ?
C164 H16I 0.9900 . ?
C228 H22F 0.9900 . ?
C228 H22G 0.9900 . ?
C268 C269 1.532(5) . ?
C268 H26J 0.9900 . ?
C268 H26K 0.9900 . ?
C288 H28H 0.9900 . ?
C288 H28I 0.9900 . ?
C108 C109 1.527(5) . ?
C108 H10K 0.9900 . ?
C108 H10L 0.9900 . ?
C290 H29A 0.9800 . ?
C290 H29B 0.9800 . ?
C290 H29C 0.9800 . ?
C284 H28J 0.9900 . ?
C284 H28K 0.9900 . ?
C8 H8A 0.9900 . ?
C8 H8B 0.9900 . ?
C310 C309 1.535(5) . ?
C310 H31D 0.9800 . ?
C310 H31E 0.9800 . ?
C310 H31F 0.9800 . ?
C28 C29 1.540(5) . ?
C28 H28A 0.9900 . ?
C28 H28B 0.9900 . ?
C29 C31 1.512(6) . ?
C29 C30 1.519(5) . ?
C29 H29 1.0000 . ?
C188 C189 1.534(5) . ?
C188 H18H 0.9900 . ?
C188 H18I 0.9900 . ?
C248 C249 1.514(5) . ?
C248 H24J 0.9900 . ?
C248 H24K 0.9900 . ?
C48 C49 1.525(5) . ?
C48 H48A 0.9900 . ?
C48 H48B 0.9900 . ?
C311 C309 1.534(5) . ?
C311 H31G 0.9800 . ?
C311 H31H 0.9800 . ?
C311 H31I 0.9800 . ?
C128 C129 1.516(6) . ?
C128 H12H 0.9900 . ?
C128 H12I 0.9900 . ?
C70 C69 1.526(5) . ?
C70 H70A 0.9800 . ?
C70 H70B 0.9800 . ?
C70 H70C 0.9800 . ?
C309 H309 1.0000 . ?
C224 H22H 0.9900 . ?
C224 H22I 0.9900 . ?
C231 H23A 0.9800 . ?
C231 H23B 0.9800 . ?
C231 H23C 0.9800 . ?
C71 C69 1.543(6) . ?
C71 H71A 0.9800 . ?
C71 H71B 0.9800 . ?
C71 H71C 0.9800 . ?
C129 C131 1.517(5) . ?
C129 C130 1.520(5) . ?
C129 H129 1.0000 . ?
C91 C89 1.519(5) . ?
C91 H91A 0.9800 . ?
C91 H91B 0.9800 . ?
C91 H91C 0.9800 . ?
C291 H29D 0.9800 . ?
C291 H29E 0.9800 . ?
C291 H29F 0.9800 . ?
C69 H69 1.0000 . ?
C230 H23D 0.9800 . ?
C230 H23E 0.9800 . ?
C230 H23F 0.9800 . ?
C89 C90 1.523(5) . ?
C89 H89 1.0000 . ?
C249 C251 1.494(7) . ?
C249 C250 1.534(6) . ?
C249 H249 1.0000 . ?
C171 H17A 0.9800 . ?
C171 H17B 0.9800 . ?
C171 H17C 0.9800 . ?
C269 C271 1.500(7) . ?
C269 C270 1.525(6) . ?
C269 H269 1.0000 . ?
C10 H10A 0.9800 . ?
C10 H10B 0.9800 . ?
C10 H10C 0.9800 . ?
C90 H90A 0.9800 . ?
C90 H90B 0.9800 . ?
C90 H90C 0.9800 . ?
C31 H31A 0.9800 . ?
C31 H31B 0.9800 . ?
C31 H31C 0.9800 . ?
C189 C190 1.501(7) . ?
C189 C191 1.520(6) . ?
C189 H189 1.0000 . ?
C109 C111 1.492(7) . ?
C109 C110 1.525(6) . ?
C109 H109 1.0000 . ?
C170 H17D 0.9800 . ?
C170 H17E 0.9800 . ?
C170 H17F 0.9800 . ?
C49 C51 1.504(7) . ?
C49 C50 1.522(6) . ?
C49 H49 1.0000 . ?
C11 H11A 0.9800 . ?
C11 H11B 0.9800 . ?
C11 H11C 0.9800 . ?
C209 C210 1.501(8) . ?
C209 C211 1.509(6) . ?
C209 H209 1.0000 . ?
C211 H21A 0.9800 . ?
C211 H21B 0.9800 . ?
C211 H21C 0.9800 . ?
C131 H13A 0.9800 . ?
C131 H13B 0.9800 . ?
C131 H13C 0.9800 . ?
C130 H13D 0.9800 . ?
C130 H13E 0.9800 . ?
C130 H13F 0.9800 . ?
C271 H27D 0.9800 . ?
C271 H27E 0.9800 . ?
C271 H27F 0.9800 . ?
C30 H30A 0.9800 . ?
C30 H30B 0.9800 . ?
C30 H30C 0.9800 . ?
C250 H25A 0.9800 . ?
C250 H25B 0.9800 . ?
C250 H25C 0.9800 . ?
C190 H19A 0.9800 . ?
C190 H19B 0.9800 . ?
C190 H19C 0.9800 . ?
C270 H27G 0.9800 . ?
C270 H27H 0.9800 . ?
C270 H27I 0.9800 . ?
C111 H11D 0.9800 . ?
C111 H11E 0.9800 . ?
C111 H11F 0.9800 . ?
C50 H50A 0.9800 . ?
C50 H50B 0.9800 . ?
C50 H50C 0.9800 . ?
C51 H51A 0.9800 . ?
C51 H51B 0.9800 . ?
C51 H51C 0.9800 . ?
C251 H25D 0.9800 . ?
C251 H25E 0.9800 . ?
C251 H25F 0.9800 . ?
C110 H11G 0.9800 . ?
C110 H11H 0.9800 . ?
C110 H11I 0.9800 . ?
C191 H19D 0.9800 . ?
C191 H19E 0.9800 . ?
C191 H19F 0.9800 . ?
C210 H21D 0.9800 . ?
C210 H21E 0.9800 . ?
C210 H21F 0.9800 . ?
 
loop_
 _geom_angle_atom_site_label_1
 _geom_angle_atom_site_label_2
 _geom_angle_atom_site_label_3
 _geom_angle
 _geom_angle_site_symmetry_1
 _geom_angle_site_symmetry_3
 _geom_angle_publ_flag
H40A O402 H40B 104.5 . . ?
H41A O411 H41B 101(3) . . ?
H41C O416 H41D 104.5 . . ?
H40C O404 H40D 104.5 . . ?
H40E O409 H40F 104.5 . . ?
H41E O412 H41F 104.5 . . ?
H40G O407 H40H 102(3) . . ?
H41G O414 H41H 104.5 . . ?
H40I O401 H40J 104.5 . . ?
H40K O403 H40L 104.5 . . ?
H41I O413 H41J 104.5 . . ?
H41K O410 H41L 104.5 . . ?
H40M O405 H40N 104.5 . . ?
H40O O408 H40P 104.5 . . ?
H41M O415 H41N 104.5 . . ?
H40Q O406 H40R 108(4) . . ?
C246 N247 H24C 109.5 . . ?
C246 N247 H24D 109.5 . . ?
H24C N247 H24D 109.5 . . ?
C246 N247 H24E 109.5 . . ?
H24C N247 H24E 109.5 . . ?
H24D N247 H24E 109.5 . . ?
C186 N187 H18A 109.5 . . ?
C186 N187 H18B 109.5 . . ?
H18A N187 H18B 109.5 . . ?
C186 N187 H18C 109.5 . . ?
H18A N187 H18C 109.5 . . ?
H18B N187 H18C 109.5 . . ?
C26 N27 H27A 109.5 . . ?
C26 N27 H27B 109.5 . . ?
H27A N27 H27B 109.5 . . ?
C26 N27 H27C 109.5 . . ?
H27A N27 H27C 109.5 . . ?
H27B N27 H27C 109.5 . . ?
C46 N47 H47A 109.5 . . ?
C46 N47 H47B 109.5 . . ?
H47A N47 H47B 109.5 . . ?
C46 N47 H47C 109.5 . . ?
H47A N47 H47C 109.5 . . ?
H47B N47 H47C 109.5 . . ?
C166 N167 H16A 109.5 . . ?
C166 N167 H16B 109.5 . . ?
H16A N167 H16B 109.5 . . ?
C166 N167 H16C 109.5 . . ?
H16A N167 H16C 109.5 . . ?
H16B N167 H16C 109.5 . . ?
C106 N107 H10D 109.5 . . ?
C106 N107 H10E 109.5 . . ?
H10D N107 H10E 109.5 . . ?
C106 N107 H10F 109.5 . . ?
H10D N107 H10F 109.5 . . ?
H10E N107 H10F 109.5 . . ?
C146 N147 H14A 109.5 . . ?
C146 N147 H14B 109.5 . . ?
H14A N147 H14B 109.5 . . ?
C146 N147 H14C 109.5 . . ?
H14A N147 H14C 109.5 . . ?
H14B N147 H14C 109.5 . . ?
C286 N287 H28C 109.5 . . ?
C286 N287 H28D 109.5 . . ?
H28C N287 H28D 109.5 . . ?
C286 N287 H28E 109.5 . . ?
H28C N287 H28E 109.5 . . ?
H28D N287 H28E 109.5 . . ?
C6 N7 H7A 109.5 . . ?
C6 N7 H7B 109.5 . . ?
H7A N7 H7B 109.5 . . ?
C6 N7 H7C 109.5 . . ?
H7A N7 H7C 109.5 . . ?
H7B N7 H7C 109.5 . . ?
C266 N267 H26C 109.5 . . ?
C266 N267 H26D 109.5 . . ?
H26C N267 H26D 109.5 . . ?
C266 N267 H26E 109.5 . . ?
H26C N267 H26E 109.5 . . ?
H26D N267 H26E 109.5 . . ?
C126 N127 H12A 109.5 . . ?
C126 N127 H12B 109.5 . . ?
H12A N127 H12B 109.5 . . ?
C126 N127 H12C 109.5 . . ?
H12A N127 H12C 109.5 . . ?
H12B N127 H12C 109.5 . . ?
C306 N307 H30D 109.5 . . ?
C306 N307 H30E 109.5 . . ?
H30D N307 H30E 109.5 . . ?
C306 N307 H30F 109.5 . . ?
H30D N307 H30F 109.5 . . ?
H30E N307 H30F 109.5 . . ?
C206 N207 H20A 109.5 . . ?
C206 N207 H20B 109.5 . . ?
H20A N207 H20B 109.5 . . ?
C206 N207 H20C 109.5 . . ?
H20A N207 H20C 109.5 . . ?
H20B N207 H20C 109.5 . . ?
C66 N67 H67A 109.5 . . ?
C66 N67 H67B 109.5 . . ?
H67A N67 H67B 109.5 . . ?
C66 N67 H67C 109.5 . . ?
H67A N67 H67C 109.5 . . ?
H67B N67 H67C 109.5 . . ?
C86 N87 H87A 109.5 . . ?
C86 N87 H87B 109.5 . . ?
H87A N87 H87B 109.5 . . ?
C86 N87 H87C 109.5 . . ?
H87A N87 H87C 109.5 . . ?
H87B N87 H87C 109.5 . . ?
C226 N227 H22A 109.5 . . ?
C226 N227 H22B 109.5 . . ?
H22A N227 H22B 109.5 . . ?
C226 N227 H22C 109.5 . . ?
H22A N227 H22C 109.5 . . ?
H22B N227 H22C 109.5 . . ?
O81 C82 O83 124.3(2) . . ?
O81 C82 C84 118.3(2) . . ?
O83 C82 C84 117.4(2) . . ?
O41 C42 O43 124.4(2) . . ?
O41 C42 C44 118.3(2) . . ?
O43 C42 C44 117.3(2) . . ?
O21 C22 O23 124.4(2) . . ?
O21 C22 C24 117.9(2) . . ?
O23 C22 C24 117.6(2) . . ?
O143 C142 O141 124.5(2) . . ?
O143 C142 C144 118.9(2) . . ?
O141 C142 C144 116.6(2) . . ?
O161 C162 O163 124.4(2) . . ?
O161 C162 C164 117.9(2) . . ?
O163 C162 C164 117.7(2) . . ?
O201 C202 O203 124.1(2) . . ?
O201 C202 C204 118.7(2) . . ?
O203 C202 C204 117.1(2) . . ?
O101 C102 O103 124.0(2) . . ?
O101 C102 C104 118.9(2) . . ?
O103 C102 C104 117.1(2) . . ?
N147 C146 C145 112.7(2) . . ?
N147 C146 H14D 109.0 . . ?
C145 C146 H14D 109.0 . . ?
N147 C146 H14E 109.0 . . ?
C145 C146 H14E 109.0 . . ?
H14D C146 H14E 107.8 . . ?
O61 C62 O63 124.2(2) . . ?
O61 C62 C64 118.5(2) . . ?
O63 C62 C64 117.3(2) . . ?
N87 C86 C85 112.9(2) . . ?
N87 C86 H86A 109.0 . . ?
C85 C86 H86A 109.0 . . ?
N87 C86 H86B 109.0 . . ?
C85 C86 H86B 109.0 . . ?
H86A C86 H86B 107.8 . . ?
O261 C262 O263 124.0(2) . . ?
O261 C262 C264 118.6(2) . . ?
O263 C262 C264 117.3(2) . . ?
O183 C182 O181 124.3(2) . . ?
O183 C182 C184 117.3(2) . . ?
O181 C182 C184 118.4(2) . . ?
C168 C165 C164 110.8(2) . . ?
C168 C165 C166 110.1(2) . . ?
C164 C165 C166 111.2(2) . . ?
C168 C165 H165 108.2 . . ?
C164 C165 H165 108.2 . . ?
C166 C165 H165 108.2 . . ?
O301 C302 O303 124.0(2) . . ?
O301 C302 C304 118.6(2) . . ?
O303 C302 C304 117.3(2) . . ?
C150 C149 C151 110.7(3) . . ?
C150 C149 C148 110.6(3) . . ?
C151 C149 C148 111.7(2) . . ?
C150 C149 H149 107.9 . . ?
C151 C149 H149 107.9 . . ?
C148 C149 H149 107.9 . . ?
C48 C45 C46 110.3(2) . . ?
C48 C45 C44 111.2(2) . . ?
C46 C45 C44 110.5(2) . . ?
C48 C45 H45 108.3 . . ?
C46 C45 H45 108.3 . . ?
C44 C45 H45 108.3 . . ?
C144 C145 C148 110.8(2) . . ?
C144 C145 C146 110.6(2) . . ?
C148 C145 C146 110.2(2) . . ?
C144 C145 H145 108.4 . . ?
C148 C145 H145 108.4 . . ?
C146 C145 H145 108.4 . . ?
O223 C222 O221 124.2(2) . . ?
O223 C222 C224 118.3(2) . . ?
O221 C222 C224 117.5(2) . . ?
N167 C166 C165 112.7(2) . . ?
N167 C166 H16D 109.1 . . ?
C165 C166 H16D 109.1 . . ?
N167 C166 H16E 109.1 . . ?
C165 C166 H16E 109.1 . . ?
H16D C166 H16E 107.8 . . ?
N307 C306 C305 112.7(2) . . ?
N307 C306 H30G 109.0 . . ?
C305 C306 H30G 109.0 . . ?
N307 C306 H30H 109.0 . . ?
C305 C306 H30H 109.0 . . ?
H30G C306 H30H 107.8 . . ?
N287 C286 C285 112.6(2) . . ?
N287 C286 H28F 109.1 . . ?
C285 C286 H28F 109.1 . . ?
N287 C286 H28G 109.1 . . ?
C285 C286 H28G 109.1 . . ?
H28F C286 H28G 107.8 . . ?
O283 C282 O281 124.2(2) . . ?
O283 C282 C284 118.6(2) . . ?
O281 C282 C284 117.2(2) . . ?
C188 C185 C184 111.0(2) . . ?
C188 C185 C186 110.1(2) . . ?
C184 C185 C186 110.5(2) . . ?
C188 C185 H185 108.4 . . ?
C184 C185 H185 108.4 . . ?
C186 C185 H185 108.4 . . ?
O1 C2 O3 124.3(2) . . ?
O1 C2 C4 118.5(2) . . ?
O3 C2 C4 117.2(2) . . ?
C28 C25 C24 110.7(2) . . ?
C28 C25 C26 110.1(2) . . ?
C24 C25 C26 111.3(2) . . ?
C28 C25 H25 108.2 . . ?
C24 C25 H25 108.2 . . ?
C26 C25 H25 108.2 . . ?
N227 C226 C225 113.0(2) . . ?
N227 C226 H22D 109.0 . . ?
C225 C226 H22D 109.0 . . ?
N227 C226 H22E 109.0 . . ?
C225 C226 H22E 109.0 . . ?
H22D C226 H22E 107.8 . . ?
C108 C105 C104 110.9(2) . . ?
C108 C105 C106 109.2(2) . . ?
C104 C105 C106 111.4(2) . . ?
C108 C105 H105 108.4 . . ?
C104 C105 H105 108.4 . . ?
C106 C105 H105 108.4 . . ?
C268 C265 C266 109.2(2) . . ?
C268 C265 C264 111.0(2) . . ?
C266 C265 C264 111.1(2) . . ?
C268 C265 H265 108.5 . . ?
C266 C265 H265 108.5 . . ?
C264 C265 H265 108.5 . . ?
N47 C46 C45 112.3(2) . . ?
N47 C46 H46A 109.1 . . ?
C45 C46 H46A 109.1 . . ?
N47 C46 H46B 109.1 . . ?
C45 C46 H46B 109.1 . . ?
H46A C46 H46B 107.9 . . ?
N67 C66 C65 112.3(2) . . ?
N67 C66 H66A 109.2 . . ?
C65 C66 H66A 109.2 . . ?
N67 C66 H66B 109.2 . . ?
C65 C66 H66B 109.2 . . ?
H66A C66 H66B 107.9 . . ?
C88 C85 C86 109.2(2) . . ?
C88 C85 C84 111.1(2) . . ?
C86 C85 C84 111.6(2) . . ?
C88 C85 H85 108.3 . . ?
C86 C85 H85 108.3 . . ?
C84 C85 H85 108.3 . . ?
N27 C26 C25 112.5(2) . . ?
N27 C26 H26A 109.1 . . ?
C25 C26 H26A 109.1 . . ?
N27 C26 H26B 109.1 . . ?
C25 C26 H26B 109.1 . . ?
H26A C26 H26B 107.8 . . ?
C8 C5 C6 109.5(2) . . ?
C8 C5 C4 110.4(2) . . ?
C6 C5 C4 111.7(2) . . ?
C8 C5 H5 108.4 . . ?
C6 C5 H5 108.4 . . ?
C4 C5 H5 108.4 . . ?
O121 C122 O123 124.2(2) . . ?
O121 C122 C124 117.8(2) . . ?
O123 C122 C124 118.0(2) . . ?
N107 C106 C105 112.8(2) . . ?
N107 C106 H10G 109.0 . . ?
C105 C106 H10G 109.0 . . ?
N107 C106 H10H 109.0 . . ?
C105 C106 H10H 109.0 . . ?
H10G C106 H10H 107.8 . . ?
N247 C246 C245 113.5(2) . . ?
N247 C246 H24F 108.9 . . ?
C245 C246 H24F 108.9 . . ?
N247 C246 H24G 108.9 . . ?
C245 C246 H24G 108.9 . . ?
H24F C246 H24G 107.7 . . ?
C248 C245 C246 109.4(2) . . ?
C248 C245 C244 110.7(2) . . ?
C246 C245 C244 111.4(2) . . ?
C248 C245 H245 108.4 . . ?
C246 C245 H245 108.4 . . ?
C244 C245 H245 108.4 . . ?
C224 C225 C228 110.6(2) . . ?
C224 C225 C226 111.0(2) . . ?
C228 C225 C226 110.6(2) . . ?
C224 C225 H225 108.2 . . ?
C228 C225 H225 108.2 . . ?
C226 C225 H225 108.2 . . ?
N187 C186 C185 112.7(2) . . ?
N187 C186 H18D 109.1 . . ?
C185 C186 H18D 109.1 . . ?
N187 C186 H18E 109.1 . . ?
C185 C186 H18E 109.1 . . ?
H18D C186 H18E 107.8 . . ?
N207 C206 C205 112.2(2) . . ?
N207 C206 H20D 109.2 . . ?
C205 C206 H20D 109.2 . . ?
N207 C206 H20E 109.2 . . ?
C205 C206 H20E 109.2 . . ?
H20D C206 H20E 107.9 . . ?
C308 C305 C306 109.5(2) . . ?
C308 C305 C304 110.7(2) . . ?
C306 C305 C304 111.0(2) . . ?
C308 C305 H305 108.5 . . ?
C306 C305 H305 108.5 . . ?
C304 C305 H305 108.5 . . ?
C64 C65 C66 110.8(2) . . ?
C64 C65 C68 111.8(2) . . ?
C66 C65 C68 109.1(2) . . ?
C64 C65 H65 108.4 . . ?
C66 C65 H65 108.4 . . ?
C68 C65 H65 108.4 . . ?
C204 C205 C208 111.1(2) . . ?
C204 C205 C206 110.9(2) . . ?
C208 C205 C206 109.3(2) . . ?
C204 C205 H205 108.5 . . ?
C208 C205 H205 108.5 . . ?
C206 C205 H205 108.5 . . ?
O241 C242 O243 124.2(2) . . ?
O241 C242 C244 118.8(2) . . ?
O243 C242 C244 117.0(2) . . ?
N7 C6 C5 113.3(2) . . ?
N7 C6 H6A 108.9 . . ?
C5 C6 H6A 108.9 . . ?
N7 C6 H6B 108.9 . . ?
C5 C6 H6B 108.9 . . ?
H6A C6 H6B 107.7 . . ?
C284 C285 C288 111.5(2) . . ?
C284 C285 C286 110.9(2) . . ?
C288 C285 C286 109.3(2) . . ?
C284 C285 H285 108.3 . . ?
C288 C285 H285 108.3 . . ?
C286 C285 H285 108.3 . . ?
C42 C44 C45 112.5(2) . . ?
C42 C44 H44A 109.1 . . ?
C45 C44 H44A 109.1 . . ?
C42 C44 H44B 109.1 . . ?
C45 C44 H44B 109.1 . . ?
H44A C44 H44B 107.8 . . ?
N127 C126 C125 112.6(2) . . ?
N127 C126 H12D 109.1 . . ?
C125 C126 H12D 109.1 . . ?
N127 C126 H12E 109.1 . . ?
C125 C126 H12E 109.1 . . ?
H12D C126 H12E 107.8 . . ?
C202 C204 C205 111.6(2) . . ?
C202 C204 H20F 109.3 . . ?
C205 C204 H20F 109.3 . . ?
C202 C204 H20G 109.3 . . ?
C205 C204 H20G 109.3 . . ?
H20F C204 H20G 108.0 . . ?
C82 C84 C85 111.7(2) . . ?
C82 C84 H84A 109.3 . . ?
C85 C84 H84A 109.3 . . ?
C82 C84 H84B 109.3 . . ?
C85 C84 H84B 109.3 . . ?
H84A C84 H84B 107.9 . . ?
C128 C125 C126 109.0(2) . . ?
C128 C125 C124 111.5(2) . . ?
C126 C125 C124 110.8(2) . . ?
C128 C125 H125 108.5 . . ?
C126 C125 H125 108.5 . . ?
C124 C125 H125 108.5 . . ?
C102 C104 C105 111.4(2) . . ?
C102 C104 H10I 109.3 . . ?
C105 C104 H10I 109.3 . . ?
C102 C104 H10J 109.3 . . ?
C105 C104 H10J 109.3 . . ?
H10I C104 H10J 108.0 . . ?
C231 C229 C230 110.6(3) . . ?
C231 C229 C228 112.0(3) . . ?
C230 C229 C228 110.7(3) . . ?
C231 C229 H229 107.8 . . ?
C230 C229 H229 107.8 . . ?
C228 C229 H229 107.8 . . ?
C62 C64 C65 111.1(2) . . ?
C62 C64 H64A 109.4 . . ?
C65 C64 H64A 109.4 . . ?
C62 C64 H64B 109.4 . . ?
C65 C64 H64B 109.4 . . ?
H64A C64 H64B 108.0 . . ?
C69 C68 C65 115.4(3) . . ?
C69 C68 H68A 108.4 . . ?
C65 C68 H68A 108.4 . . ?
C69 C68 H68B 108.4 . . ?
C65 C68 H68B 108.4 . . ?
H68A C68 H68B 107.5 . . ?
C309 C308 C305 114.8(2) . . ?
C309 C308 H30I 108.6 . . ?
C305 C308 H30I 108.6 . . ?
C309 C308 H30J 108.6 . . ?
C305 C308 H30J 108.6 . . ?
H30I C308 H30J 107.5 . . ?
N267 C266 C265 113.0(2) . . ?
N267 C266 H26F 109.0 . . ?
C265 C266 H26F 109.0 . . ?
N267 C266 H26G 109.0 . . ?
C265 C266 H26G 109.0 . . ?
H26F C266 H26G 107.8 . . ?
C262 C264 C265 112.1(2) . . ?
C262 C264 H26H 109.2 . . ?
C265 C264 H26H 109.2 . . ?
C262 C264 H26I 109.2 . . ?
C265 C264 H26I 109.2 . . ?
H26H C264 H26I 107.9 . . ?
C242 C244 C245 111.7(2) . . ?
C242 C244 H24H 109.3 . . ?
C245 C244 H24H 109.3 . . ?
C242 C244 H24I 109.3 . . ?
C245 C244 H24I 109.3 . . ?
H24H C244 H24I 108.0 . . ?
C149 C151 H15A 109.5 . . ?
C149 C151 H15B 109.5 . . ?
H15A C151 H15B 109.5 . . ?
C149 C151 H15C 109.5 . . ?
H15A C151 H15C 109.5 . . ?
H15B C151 H15C 109.5 . . ?
C89 C88 C85 115.5(2) . . ?
C89 C88 H88A 108.4 . . ?
C85 C88 H88A 108.4 . . ?
C89 C88 H88B 108.4 . . ?
C85 C88 H88B 108.4 . . ?
H88A C88 H88B 107.5 . . ?
C302 C304 C305 111.1(2) . . ?
C302 C304 H30K 109.4 . . ?
C305 C304 H30K 109.4 . . ?
C302 C304 H30L 109.4 . . ?
C305 C304 H30L 109.4 . . ?
H30K C304 H30L 108.0 . . ?
C149 C148 C145 116.4(2) . . ?
C149 C148 H14F 108.2 . . ?
C145 C148 H14F 108.2 . . ?
C149 C148 H14G 108.2 . . ?
C145 C148 H14G 108.2 . . ?
H14F C148 H14G 107.3 . . ?
C290 C289 C291 111.6(3) . . ?
C290 C289 C288 111.7(3) . . ?
C291 C289 C288 112.0(3) . . ?
C290 C289 H289 107.0 . . ?
C291 C289 H289 107.0 . . ?
C288 C289 H289 107.0 . . ?
C182 C184 C185 112.7(2) . . ?
C182 C184 H18F 109.1 . . ?
C185 C184 H18F 109.1 . . ?
C182 C184 H18G 109.1 . . ?
C185 C184 H18G 109.1 . . ?
H18F C184 H18G 107.8 . . ?
C209 C208 C205 115.7(3) . . ?
C209 C208 H20H 108.3 . . ?
C205 C208 H20H 108.3 . . ?
C209 C208 H20I 108.3 . . ?
C205 C208 H20I 108.3 . . ?
H20H C208 H20I 107.4 . . ?
C22 C24 C25 113.4(2) . . ?
C22 C24 H24A 108.9 . . ?
C25 C24 H24A 108.9 . . ?
C22 C24 H24B 108.9 . . ?
C25 C24 H24B 108.9 . . ?
H24A C24 H24B 107.7 . . ?
C145 C144 C142 115.1(2) . . ?
C145 C144 H14H 108.5 . . ?
C142 C144 H14H 108.5 . . ?
C145 C144 H14I 108.5 . . ?
C142 C144 H14I 108.5 . . ?
H14H C144 H14I 107.5 . . ?
C2 C4 C5 112.3(2) . . ?
C2 C4 H4A 109.1 . . ?
C5 C4 H4A 109.1 . . ?
C2 C4 H4B 109.1 . . ?
C5 C4 H4B 109.1 . . ?
H4A C4 H4B 107.9 . . ?
C149 C150 H15D 109.5 . . ?
C149 C150 H15E 109.5 . . ?
H15D C150 H15E 109.5 . . ?
C149 C150 H15F 109.5 . . ?
H15D C150 H15F 109.5 . . ?
H15E C150 H15F 109.5 . . ?
C171 C169 C170 111.3(3) . . ?
C171 C169 C168 110.3(3) . . ?
C170 C169 C168 111.3(3) . . ?
C171 C169 H169 107.9 . . ?
C170 C169 H169 107.9 . . ?
C168 C169 H169 107.9 . . ?
C165 C168 C169 117.0(2) . . ?
C165 C168 H16F 108.0 . . ?
C169 C168 H16F 108.0 . . ?
C165 C168 H16G 108.0 . . ?
C169 C168 H16G 108.0 . . ?
H16F C168 H16G 107.3 . . ?
C122 C124 C125 113.6(2) . . ?
C122 C124 H12F 108.9 . . ?
C125 C124 H12F 108.9 . . ?
C122 C124 H12G 108.9 . . ?
C125 C124 H12G 108.9 . . ?
H12F C124 H12G 107.7 . . ?
C11 C9 C10 111.7(4) . . ?
C11 C9 C8 113.2(3) . . ?
C10 C9 C8 109.8(3) . . ?
C11 C9 H9 107.3 . . ?
C10 C9 H9 107.3 . . ?
C8 C9 H9 107.3 . . ?
C162 C164 C165 113.6(2) . . ?
C162 C164 H16H 108.9 . . ?
C165 C164 H16H 108.9 . . ?
C162 C164 H16I 108.9 . . ?
C165 C164 H16I 108.9 . . ?
H16H C164 H16I 107.7 . . ?
C229 C228 C225 116.8(2) . . ?
C229 C228 H22F 108.1 . . ?
C225 C228 H22F 108.1 . . ?
C229 C228 H22G 108.1 . . ?
C225 C228 H22G 108.1 . . ?
H22F C228 H22G 107.3 . . ?
C265 C268 C269 116.6(3) . . ?
C265 C268 H26J 108.2 . . ?
C269 C268 H26J 108.2 . . ?
C265 C268 H26K 108.2 . . ?
C269 C268 H26K 108.2 . . ?
H26J C268 H26K 107.3 . . ?
C289 C288 C285 116.2(2) . . ?
C289 C288 H28H 108.2 . . ?
C285 C288 H28H 108.2 . . ?
C289 C288 H28I 108.2 . . ?
C285 C288 H28I 108.2 . . ?
H28H C288 H28I 107.4 . . ?
C109 C108 C105 117.0(3) . . ?
C109 C108 H10K 108.1 . . ?
C105 C108 H10K 108.1 . . ?
C109 C108 H10L 108.1 . . ?
C105 C108 H10L 108.1 . . ?
H10K C108 H10L 107.3 . . ?
C289 C290 H29A 109.5 . . ?
C289 C290 H29B 109.5 . . ?
H29A C290 H29B 109.5 . . ?
C289 C290 H29C 109.5 . . ?
H29A C290 H29C 109.5 . . ?
H29B C290 H29C 109.5 . . ?
C282 C284 C285 115.5(2) . . ?
C282 C284 H28J 108.4 . . ?
C285 C284 H28J 108.4 . . ?
C282 C284 H28K 108.4 . . ?
C285 C284 H28K 108.4 . . ?
H28J C284 H28K 107.5 . . ?
C5 C8 C9 116.0(3) . . ?
C5 C8 H8A 108.3 . . ?
C9 C8 H8A 108.3 . . ?
C5 C8 H8B 108.3 . . ?
C9 C8 H8B 108.3 . . ?
H8A C8 H8B 107.4 . . ?
C309 C310 H31D 109.5 . . ?
C309 C310 H31E 109.5 . . ?
H31D C310 H31E 109.5 . . ?
C309 C310 H31F 109.5 . . ?
H31D C310 H31F 109.5 . . ?
H31E C310 H31F 109.5 . . ?
C25 C28 C29 117.1(3) . . ?
C25 C28 H28A 108.0 . . ?
C29 C28 H28A 108.0 . . ?
C25 C28 H28B 108.0 . . ?
C29 C28 H28B 108.0 . . ?
H28A C28 H28B 107.3 . . ?
C31 C29 C30 111.3(4) . . ?
C31 C29 C28 112.0(3) . . ?
C30 C29 C28 109.6(4) . . ?
C31 C29 H29 108.0 . . ?
C30 C29 H29 108.0 . . ?
C28 C29 H29 108.0 . . ?
C185 C188 C189 116.8(3) . . ?
C185 C188 H18H 108.1 . . ?
C189 C188 H18H 108.1 . . ?
C185 C188 H18I 108.1 . . ?
C189 C188 H18I 108.1 . . ?
H18H C188 H18I 107.3 . . ?
C249 C248 C245 117.0(3) . . ?
C249 C248 H24J 108.1 . . ?
C245 C248 H24J 108.1 . . ?
C249 C248 H24K 108.1 . . ?
C245 C248 H24K 108.1 . . ?
H24J C248 H24K 107.3 . . ?
C49 C48 C45 116.6(3) . . ?
C49 C48 H48A 108.1 . . ?
C45 C48 H48A 108.1 . . ?
C49 C48 H48B 108.1 . . ?
C45 C48 H48B 108.1 . . ?
H48A C48 H48B 107.3 . . ?
C309 C311 H31G 109.5 . . ?
C309 C311 H31H 109.5 . . ?
H31G C311 H31H 109.5 . . ?
C309 C311 H31I 109.5 . . ?
H31G C311 H31I 109.5 . . ?
H31H C311 H31I 109.5 . . ?
C129 C128 C125 116.0(3) . . ?
C129 C128 H12H 108.3 . . ?
C125 C128 H12H 108.3 . . ?
C129 C128 H12I 108.3 . . ?
C125 C128 H12I 108.3 . . ?
H12H C128 H12I 107.4 . . ?
C69 C70 H70A 109.5 . . ?
C69 C70 H70B 109.5 . . ?
H70A C70 H70B 109.5 . . ?
C69 C70 H70C 109.5 . . ?
H70A C70 H70C 109.5 . . ?
H70B C70 H70C 109.5 . . ?
C308 C309 C311 110.4(3) . . ?
C308 C309 C310 111.2(3) . . ?
C311 C309 C310 109.0(3) . . ?
C308 C309 H309 108.7 . . ?
C311 C309 H309 108.7 . . ?
C310 C309 H309 108.7 . . ?
C222 C224 C225 114.8(2) . . ?
C222 C224 H22H 108.6 . . ?
C225 C224 H22H 108.6 . . ?
C222 C224 H22I 108.6 . . ?
C225 C224 H22I 108.6 . . ?
H22H C224 H22I 107.6 . . ?
C229 C231 H23A 109.5 . . ?
C229 C231 H23B 109.5 . . ?
H23A C231 H23B 109.5 . . ?
C229 C231 H23C 109.5 . . ?
H23A C231 H23C 109.5 . . ?
H23B C231 H23C 109.5 . . ?
C69 C71 H71A 109.5 . . ?
C69 C71 H71B 109.5 . . ?
H71A C71 H71B 109.5 . . ?
C69 C71 H71C 109.5 . . ?
H71A C71 H71C 109.5 . . ?
H71B C71 H71C 109.5 . . ?
C128 C129 C131 112.4(3) . . ?
C128 C129 C130 111.4(4) . . ?
C131 C129 C130 111.1(4) . . ?
C128 C129 H129 107.2 . . ?
C131 C129 H129 107.2 . . ?
C130 C129 H129 107.2 . . ?
C89 C91 H91A 109.5 . . ?
C89 C91 H91B 109.5 . . ?
H91A C91 H91B 109.5 . . ?
C89 C91 H91C 109.5 . . ?
H91A C91 H91C 109.5 . . ?
H91B C91 H91C 109.5 . . ?
C289 C291 H29D 109.5 . . ?
C289 C291 H29E 109.5 . . ?
H29D C291 H29E 109.5 . . ?
C289 C291 H29F 109.5 . . ?
H29D C291 H29F 109.5 . . ?
H29E C291 H29F 109.5 . . ?
C68 C69 C70 111.2(3) . . ?
C68 C69 C71 111.0(3) . . ?
C70 C69 C71 109.2(3) . . ?
C68 C69 H69 108.5 . . ?
C70 C69 H69 108.5 . . ?
C71 C69 H69 108.5 . . ?
C229 C230 H23D 109.5 . . ?
C229 C230 H23E 109.5 . . ?
H23D C230 H23E 109.5 . . ?
C229 C230 H23F 109.5 . . ?
H23D C230 H23F 109.5 . . ?
H23E C230 H23F 109.5 . . ?
C91 C89 C90 109.7(3) . . ?
C91 C89 C88 110.2(3) . . ?
C90 C89 C88 110.5(3) . . ?
C91 C89 H89 108.8 . . ?
C90 C89 H89 108.8 . . ?
C88 C89 H89 108.8 . . ?
C251 C249 C248 113.0(4) . . ?
C251 C249 C250 111.4(4) . . ?
C248 C249 C250 109.5(4) . . ?
C251 C249 H249 107.6 . . ?
C248 C249 H249 107.6 . . ?
C250 C249 H249 107.6 . . ?
C169 C171 H17A 109.5 . . ?
C169 C171 H17B 109.5 . . ?
H17A C171 H17B 109.5 . . ?
C169 C171 H17C 109.5 . . ?
H17A C171 H17C 109.5 . . ?
H17B C171 H17C 109.5 . . ?
C271 C269 C270 112.2(4) . . ?
C271 C269 C268 112.5(3) . . ?
C270 C269 C268 109.7(4) . . ?
C271 C269 H269 107.4 . . ?
C270 C269 H269 107.4 . . ?
C268 C269 H269 107.4 . . ?
C9 C10 H10A 109.5 . . ?
C9 C10 H10B 109.5 . . ?
H10A C10 H10B 109.5 . . ?
C9 C10 H10C 109.5 . . ?
H10A C10 H10C 109.5 . . ?
H10B C10 H10C 109.5 . . ?
C89 C90 H90A 109.5 . . ?
C89 C90 H90B 109.5 . . ?
H90A C90 H90B 109.5 . . ?
C89 C90 H90C 109.5 . . ?
H90A C90 H90C 109.5 . . ?
H90B C90 H90C 109.5 . . ?
C29 C31 H31A 109.5 . . ?
C29 C31 H31B 109.5 . . ?
H31A C31 H31B 109.5 . . ?
C29 C31 H31C 109.5 . . ?
H31A C31 H31C 109.5 . . ?
H31B C31 H31C 109.5 . . ?
C190 C189 C191 112.7(4) . . ?
C190 C189 C188 112.2(3) . . ?
C191 C189 C188 109.0(4) . . ?
C190 C189 H189 107.5 . . ?
C191 C189 H189 107.5 . . ?
C188 C189 H189 107.5 . . ?
C111 C109 C110 112.3(4) . . ?
C111 C109 C108 113.2(4) . . ?
C110 C109 C108 109.7(4) . . ?
C111 C109 H109 107.1 . . ?
C110 C109 H109 107.1 . . ?
C108 C109 H109 107.1 . . ?
C169 C170 H17D 109.5 . . ?
C169 C170 H17E 109.5 . . ?
H17D C170 H17E 109.5 . . ?
C169 C170 H17F 109.5 . . ?
H17D C170 H17F 109.5 . . ?
H17E C170 H17F 109.5 . . ?
C51 C49 C50 112.0(4) . . ?
C51 C49 C48 112.1(4) . . ?
C50 C49 C48 110.0(4) . . ?
C51 C49 H49 107.5 . . ?
C50 C49 H49 107.5 . . ?
C48 C49 H49 107.5 . . ?
C9 C11 H11A 109.5 . . ?
C9 C11 H11B 109.5 . . ?
H11A C11 H11B 109.5 . . ?
C9 C11 H11C 109.5 . . ?
H11A C11 H11C 109.5 . . ?
H11B C11 H11C 109.5 . . ?
C208 C209 C210 111.9(4) . . ?
C208 C209 C211 111.5(4) . . ?
C210 C209 C211 110.0(5) . . ?
C208 C209 H209 107.7 . . ?
C210 C209 H209 107.7 . . ?
C211 C209 H209 107.7 . . ?
C209 C211 H21A 109.5 . . ?
C209 C211 H21B 109.5 . . ?
H21A C211 H21B 109.5 . . ?
C209 C211 H21C 109.5 . . ?
H21A C211 H21C 109.5 . . ?
H21B C211 H21C 109.5 . . ?
C129 C131 H13A 109.5 . . ?
C129 C131 H13B 109.5 . . ?
H13A C131 H13B 109.5 . . ?
C129 C131 H13C 109.5 . . ?
H13A C131 H13C 109.5 . . ?
H13B C131 H13C 109.5 . . ?
C129 C130 H13D 109.5 . . ?
C129 C130 H13E 109.5 . . ?
H13D C130 H13E 109.5 . . ?
C129 C130 H13F 109.5 . . ?
H13D C130 H13F 109.5 . . ?
H13E C130 H13F 109.5 . . ?
C269 C271 H27D 109.5 . . ?
C269 C271 H27E 109.5 . . ?
H27D C271 H27E 109.5 . . ?
C269 C271 H27F 109.5 . . ?
H27D C271 H27F 109.5 . . ?
H27E C271 H27F 109.5 . . ?
C29 C30 H30A 109.5 . . ?
C29 C30 H30B 109.5 . . ?
H30A C30 H30B 109.5 . . ?
C29 C30 H30C 109.5 . . ?
H30A C30 H30C 109.5 . . ?
H30B C30 H30C 109.5 . . ?
C249 C250 H25A 109.5 . . ?
C249 C250 H25B 109.5 . . ?
H25A C250 H25B 109.5 . . ?
C249 C250 H25C 109.5 . . ?
H25A C250 H25C 109.5 . . ?
H25B C250 H25C 109.5 . . ?
C189 C190 H19A 109.5 . . ?
C189 C190 H19B 109.5 . . ?
H19A C190 H19B 109.5 . . ?
C189 C190 H19C 109.5 . . ?
H19A C190 H19C 109.5 . . ?
H19B C190 H19C 109.5 . . ?
C269 C270 H27G 109.5 . . ?
C269 C270 H27H 109.5 . . ?
H27G C270 H27H 109.5 . . ?
C269 C270 H27I 109.5 . . ?
H27G C270 H27I 109.5 . . ?
H27H C270 H27I 109.5 . . ?
C109 C111 H11D 109.5 . . ?
C109 C111 H11E 109.5 . . ?
H11D C111 H11E 109.5 . . ?
C109 C111 H11F 109.5 . . ?
H11D C111 H11F 109.5 . . ?
H11E C111 H11F 109.5 . . ?
C49 C50 H50A 109.5 . . ?
C49 C50 H50B 109.5 . . ?
H50A C50 H50B 109.5 . . ?
C49 C50 H50C 109.5 . . ?
H50A C50 H50C 109.5 . . ?
H50B C50 H50C 109.5 . . ?
C49 C51 H51A 109.5 . . ?
C49 C51 H51B 109.5 . . ?
H51A C51 H51B 109.5 . . ?
C49 C51 H51C 109.5 . . ?
H51A C51 H51C 109.5 . . ?
H51B C51 H51C 109.5 . . ?
C249 C251 H25D 109.5 . . ?
C249 C251 H25E 109.5 . . ?
H25D C251 H25E 109.5 . . ?
C249 C251 H25F 109.5 . . ?
H25D C251 H25F 109.5 . . ?
H25E C251 H25F 109.5 . . ?
C109 C110 H11G 109.5 . . ?
C109 C110 H11H 109.5 . . ?
H11G C110 H11H 109.5 . . ?
C109 C110 H11I 109.5 . . ?
H11G C110 H11I 109.5 . . ?
H11H C110 H11I 109.5 . . ?
C189 C191 H19D 109.5 . . ?
C189 C191 H19E 109.5 . . ?
H19D C191 H19E 109.5 . . ?
C189 C191 H19F 109.5 . . ?
H19D C191 H19F 109.5 . . ?
H19E C191 H19F 109.5 . . ?
C209 C210 H21D 109.5 . . ?
C209 C210 H21E 109.5 . . ?
H21D C210 H21E 109.5 . . ?
C209 C210 H21F 109.5 . . ?
H21D C210 H21F 109.5 . . ?
H21E C210 H21F 109.5 . . ?
 
loop_
 _geom_torsion_atom_site_label_1
 _geom_torsion_atom_site_label_2
 _geom_torsion_atom_site_label_3
 _geom_torsion_atom_site_label_4
 _geom_torsion
 _geom_torsion_site_symmetry_1
 _geom_torsion_site_symmetry_2
 _geom_torsion_site_symmetry_3
 _geom_torsion_site_symmetry_4
 _geom_torsion_publ_flag
N147 C146 C145 C144 -67.4(3) . . . . ?
N147 C146 C145 C148 169.8(2) . . . . ?
C168 C165 C166 N167 174.7(2) . . . . ?
C164 C165 C166 N167 -62.1(3) . . . . ?
C48 C45 C46 N47 174.5(2) . . . . ?
C44 C45 C46 N47 -62.2(3) . . . . ?
N87 C86 C85 C88 178.5(2) . . . . ?
N87 C86 C85 C84 -58.3(3) . . . . ?
C28 C25 C26 N27 174.9(2) . . . . ?
C24 C25 C26 N27 -62.0(3) . . . . ?
C108 C105 C106 N107 177.9(2) . . . . ?
C104 C105 C106 N107 -59.3(3) . . . . ?
N247 C246 C245 C248 179.2(2) . . . . ?
N247 C246 C245 C244 -58.1(3) . . . . ?
N227 C226 C225 C224 -65.4(3) . . . . ?
N227 C226 C225 C228 171.5(2) . . . . ?
C188 C185 C186 N187 176.5(2) . . . . ?
C184 C185 C186 N187 -60.5(3) . . . . ?
N307 C306 C305 C308 177.4(2) . . . . ?
N307 C306 C305 C304 -60.0(3) . . . . ?
N67 C66 C65 C64 -61.1(3) . . . . ?
N67 C66 C65 C68 175.5(2) . . . . ?
N207 C206 C205 C204 -61.9(3) . . . . ?
N207 C206 C205 C208 175.3(2) . . . . ?
C8 C5 C6 N7 177.4(2) . . . . ?
C4 C5 C6 N7 -59.9(3) . . . . ?
N287 C286 C285 C284 -65.5(3) . . . . ?
N287 C286 C285 C288 171.2(2) . . . . ?
O41 C42 C44 C45 129.8(3) . . . . ?
O43 C42 C44 C45 -50.2(3) . . . . ?
C48 C45 C44 C42 -57.4(3) . . . . ?
C46 C45 C44 C42 179.9(2) . . . . ?
O201 C202 C204 C205 121.9(3) . . . . ?
O203 C202 C204 C205 -56.7(3) . . . . ?
C208 C205 C204 C202 -57.0(3) . . . . ?
C206 C205 C204 C202 -178.7(2) . . . . ?
O81 C82 C84 C85 126.1(3) . . . . ?
O83 C82 C84 C85 -52.1(3) . . . . ?
C88 C85 C84 C82 -58.7(3) . . . . ?
C86 C85 C84 C82 179.2(2) . . . . ?
N127 C126 C125 C128 175.8(2) . . . . ?
N127 C126 C125 C124 -61.2(3) . . . . ?
O101 C102 C104 C105 122.1(3) . . . . ?
O103 C102 C104 C105 -57.0(3) . . . . ?
C108 C105 C104 C102 -56.6(3) . . . . ?
C106 C105 C104 C102 -178.4(2) . . . . ?
O61 C62 C64 C65 117.5(3) . . . . ?
O63 C62 C64 C65 -61.2(3) . . . . ?
C66 C65 C64 C62 -178.5(2) . . . . ?
C68 C65 C64 C62 -56.6(3) . . . . ?
C64 C65 C68 C69 148.4(3) . . . . ?
C66 C65 C68 C69 -88.7(3) . . . . ?
C306 C305 C308 C309 -89.7(3) . . . . ?
C304 C305 C308 C309 147.6(2) . . . . ?
C268 C265 C266 N267 178.8(2) . . . . ?
C264 C265 C266 N267 -58.6(3) . . . . ?
O261 C262 C264 C265 126.1(3) . . . . ?
O263 C262 C264 C265 -53.0(4) . . . . ?
C268 C265 C264 C262 -57.6(3) . . . . ?
C266 C265 C264 C262 -179.2(2) . . . . ?
O241 C242 C244 C245 122.5(3) . . . . ?
O243 C242 C244 C245 -56.8(3) . . . . ?
C248 C245 C244 C242 -56.7(3) . . . . ?
C246 C245 C244 C242 -178.7(2) . . . . ?
C86 C85 C88 C89 -86.7(3) . . . . ?
C84 C85 C88 C89 149.8(2) . . . . ?
O301 C302 C304 C305 119.9(3) . . . . ?
O303 C302 C304 C305 -58.2(3) . . . . ?
C308 C305 C304 C302 -58.0(3) . . . . ?
C306 C305 C304 C302 -179.9(2) . . . . ?
C150 C149 C148 C145 177.5(2) . . . . ?
C151 C149 C148 C145 -58.7(3) . . . . ?
C144 C145 C148 C149 169.3(2) . . . . ?
C146 C145 C148 C149 -68.0(3) . . . . ?
O183 C182 C184 C185 -48.1(4) . . . . ?
O181 C182 C184 C185 132.1(3) . . . . ?
C188 C185 C184 C182 -58.8(3) . . . . ?
C186 C185 C184 C182 178.7(2) . . . . ?
C204 C205 C208 C209 159.7(3) . . . . ?
C206 C205 C208 C209 -77.7(3) . . . . ?
O21 C22 C24 C25 137.1(3) . . . . ?
O23 C22 C24 C25 -42.8(4) . . . . ?
C28 C25 C24 C22 -60.3(3) . . . . ?
C26 C25 C24 C22 176.9(2) . . . . ?
C148 C145 C144 C142 -68.0(3) . . . . ?
C146 C145 C144 C142 169.5(2) . . . . ?
O143 C142 C144 C145 -32.0(4) . . . . ?
O141 C142 C144 C145 149.9(3) . . . . ?
O1 C2 C4 C5 126.0(3) . . . . ?
O3 C2 C4 C5 -53.2(4) . . . . ?
C8 C5 C4 C2 -57.8(3) . . . . ?
C6 C5 C4 C2 -180.0(2) . . . . ?
C164 C165 C168 C169 166.0(2) . . . . ?
C166 C165 C168 C169 -70.6(3) . . . . ?
C171 C169 C168 C165 -178.6(3) . . . . ?
C170 C169 C168 C165 -54.6(4) . . . . ?
O121 C122 C124 C125 137.9(3) . . . . ?
O123 C122 C124 C125 -42.9(4) . . . . ?
C128 C125 C124 C122 -61.2(3) . . . . ?
C126 C125 C124 C122 177.3(2) . . . . ?
O161 C162 C164 C165 139.0(3) . . . . ?
O163 C162 C164 C165 -40.9(4) . . . . ?
C168 C165 C164 C162 -60.3(3) . . . . ?
C166 C165 C164 C162 177.0(2) . . . . ?
C231 C229 C228 C225 -54.5(4) . . . . ?
C230 C229 C228 C225 -178.4(3) . . . . ?
C224 C225 C228 C229 174.8(2) . . . . ?
C226 C225 C228 C229 -61.8(3) . . . . ?
C266 C265 C268 C269 -69.2(3) . . . . ?
C264 C265 C268 C269 168.1(3) . . . . ?
C290 C289 C288 C285 171.8(3) . . . . ?
C291 C289 C288 C285 -62.1(4) . . . . ?
C284 C285 C288 C289 167.3(2) . . . . ?
C286 C285 C288 C289 -69.7(3) . . . . ?
C104 C105 C108 C109 170.6(3) . . . . ?
C106 C105 C108 C109 -66.3(4) . . . . ?
O283 C282 C284 C285 -34.3(4) . . . . ?
O281 C282 C284 C285 147.2(3) . . . . ?
C288 C285 C284 C282 -66.6(3) . . . . ?
C286 C285 C284 C282 171.3(2) . . . . ?
C6 C5 C8 C9 -61.1(3) . . . . ?
C4 C5 C8 C9 175.6(3) . . . . ?
C11 C9 C8 C5 -54.1(4) . . . . ?
C10 C9 C8 C5 -179.7(3) . . . . ?
C24 C25 C28 C29 169.0(2) . . . . ?
C26 C25 C28 C29 -67.6(3) . . . . ?
C25 C28 C29 C31 -55.8(4) . . . . ?
C25 C28 C29 C30 -179.8(3) . . . . ?
C184 C185 C188 C189 171.2(3) . . . . ?
C186 C185 C188 C189 -66.1(3) . . . . ?
C246 C245 C248 C249 -63.3(4) . . . . ?
C244 C245 C248 C249 173.6(3) . . . . ?
C46 C45 C48 C49 -65.8(4) . . . . ?
C44 C45 C48 C49 171.4(3) . . . . ?
C126 C125 C128 C129 -73.2(3) . . . . ?
C124 C125 C128 C129 164.3(3) . . . . ?
C305 C308 C309 C311 170.0(3) . . . . ?
C305 C308 C309 C310 -68.9(3) . . . . ?
O223 C222 C224 C225 -39.8(4) . . . . ?
O221 C222 C224 C225 141.3(3) . . . . ?
C228 C225 C224 C222 -63.5(3) . . . . ?
C226 C225 C224 C222 173.3(2) . . . . ?
C125 C128 C129 C131 -64.6(5) . . . . ?
C125 C128 C129 C130 170.0(3) . . . . ?
C65 C68 C69 C70 169.4(3) . . . . ?
C65 C68 C69 C71 -68.8(4) . . . . ?
C85 C88 C89 C91 -69.6(4) . . . . ?
C85 C88 C89 C90 168.9(3) . . . . ?
C245 C248 C249 C251 -57.7(5) . . . . ?
C245 C248 C249 C250 177.5(3) . . . . ?
C265 C268 C269 C271 -60.0(5) . . . . ?
C265 C268 C269 C270 174.4(3) . . . . ?
C185 C188 C189 C190 -58.1(5) . . . . ?
C185 C188 C189 C191 176.3(3) . . . . ?
C105 C108 C109 C111 -56.1(5) . . . . ?
C105 C108 C109 C110 177.5(3) . . . . ?
C45 C48 C49 C51 -58.2(5) . . . . ?
C45 C48 C49 C50 176.6(3) . . . . ?
C205 C208 C209 C210 -62.8(6) . . . . ?
C205 C208 C209 C211 173.5(3) . . . . ?
 
_refine_diff_density_max    0.364
_refine_diff_density_min   -0.207
_refine_diff_density_rms    0.035

_shelx_res_file
;

    E:\UDAYAB~1\SPGHII~1\work\PG_HYD_FORM_II_a.res created by SHELXL-2014/7

TITL PG_HYD_FORM_II_a.res in P2(1)
CELL 1.54178 9.6559 29.8416 30.1248 90.000 98.540 90.000
ZERR 32.0000 0.0002 0.0006 0.0007 0.000 0.001 0.000
LATT -1
SYMM -X, 0.5+Y, -Z
SFAC C H N O
UNIT 256 608 32 96
MERG 2
FMAP 2
GRID
PLAN 5
TEMP -123
SIZE 0.098 0.212 0.326
BOND $H
CONF
L.S. 20
ACTA
WGHT    0.051100    2.507600
FVAR       0.27953
O83   4    0.902800    0.140677    0.087070    11.00000    0.02457    0.01515 =
         0.05374    0.00025    0.00657   -0.00089
O163  4    0.107030    1.016148    0.417217    11.00000    0.02536    0.01464 =
         0.06119    0.00315    0.01048    0.00132
O143  4    0.406869    0.264160    0.100357    11.00000    0.02629    0.01681 =
         0.05328    0.00182    0.00718   -0.00058
AFIX   6
O402  4    0.870565    0.857341    0.477603    11.00000    0.02632    0.01885 =
         0.05242   -0.00391    0.00329    0.00239
H40A  2    0.880443    0.829553    0.469907    11.00000   -1.50000
H40B  2    0.791774    0.865704    0.461959    11.00000   -1.50000
AFIX   0
O411  4    0.121762    0.729354    0.010964    11.00000    0.02639    0.02123 =
         0.04616    0.00294   -0.00012   -0.00220
H41A  2    0.121442    0.701526    0.018728    11.00000   -1.50000
H41B  2    0.199158    0.737287    0.024116    11.00000   -1.50000
O23   4    0.887452    0.889889    0.069696    11.00000    0.02737    0.01594 =
         0.06059   -0.00441    0.01044   -0.00109
AFIX   6
O416  4    0.652732    0.106253    0.046000    11.00000    0.02636    0.02482 =
         0.04641    0.00288    0.00157   -0.00262
H41C  2    0.734810    0.115042    0.058942    11.00000   -1.50000
H41D  2    0.646622    0.078592    0.054566    11.00000   -1.50000
AFIX   0
O223  4    0.597118    0.140392    0.405577    11.00000    0.02535    0.01586 =
         0.06321    0.00306    0.00812    0.00135
AFIX   6
O404  4    0.871328    0.603850    0.488392    11.00000    0.03027    0.02108 =
         0.04545   -0.00365    0.00025    0.00502
H40C  2    0.878529    0.576370    0.479373    11.00000   -1.50000
H40D  2    0.797746    0.614319    0.471382    11.00000   -1.50000
AFIX   0
O3    4    0.394960    1.015069    0.078573    11.00000    0.02574    0.01690 =
         0.06316   -0.00559    0.00884   -0.00095
AFIX   6
O409  4    0.149109    0.980662    0.033670    11.00000    0.03287    0.02362 =
         0.04691    0.00270    0.00098   -0.00457
H40E  2    0.228132    0.989683    0.048707    11.00000   -1.50000
H40F  2    0.143304    0.952604    0.041005    11.00000   -1.50000
AFIX   0
O161  4   -0.114827    1.020144    0.428668    11.00000    0.02413    0.01713 =
         0.06404   -0.00271    0.00596    0.00366
O43   4    0.876141    0.641060    0.053335    11.00000    0.02675    0.01711 =
         0.05621   -0.00207    0.00713   -0.00115
AFIX   6
O412  4    0.635240    0.597577    0.012726    11.00000    0.03261    0.02970 =
         0.05101    0.00692   -0.00375   -0.00687
H41E  2    0.635987    0.570908    0.024439    11.00000   -1.50000
H41F  2    0.711114    0.610208    0.026269    11.00000   -1.50000
AFIX   0
O407  4    0.349167    0.227690    0.450558    11.00000    0.02493    0.03005 =
         0.04367   -0.00513    0.00200    0.00287
H40G  2    0.274316    0.237646    0.438294    11.00000   -1.50000
H40H  2    0.350890    0.201501    0.438781    11.00000   -1.50000
O63   4    0.890293    0.391077    0.066576    11.00000    0.02654    0.01739 =
         0.07134    0.00590    0.00697   -0.00067
O41   4    1.100988    0.643815    0.044947    11.00000    0.02775    0.01861 =
         0.06671    0.00647    0.00672   -0.00258
O103  4    0.369626    0.766008    0.049543    11.00000    0.02516    0.01696 =
         0.06015   -0.00422    0.00572   -0.00103
AFIX   6
O414  4    0.642049    0.347946    0.044916    11.00000    0.02625    0.03007 =
         0.04917    0.00755    0.00325   -0.00365
H41G  2    0.723528    0.359857    0.054048    11.00000   -1.50000
H41H  2    0.646182    0.321649    0.057522    11.00000   -1.50000
AFIX   0
O203  4    0.114642    0.517082    0.443786    11.00000    0.02707    0.01542 =
         0.06399   -0.00247    0.00742    0.00010
O81   4    1.125042    0.144190    0.076453    11.00000    0.02527    0.01776 =
         0.06305    0.00525    0.00532   -0.00283
O243  4    0.621696    0.892335    0.437169    11.00000    0.02583    0.01469 =
         0.07011    0.00305    0.00899    0.00014
O21   4    1.111043    0.893440    0.060098    11.00000    0.02619    0.01904 =
         0.06910   -0.00120    0.01020   -0.00359
O183  4    0.119629    0.766761    0.440653    11.00000    0.02598    0.01438 =
         0.05801    0.00254    0.00735    0.00184
AFIX   6
O401  4    0.354076    0.983651    0.467854    11.00000    0.02665    0.02368 =
         0.05723   -0.00549    0.00032    0.00536
H40I  2    0.277969    0.992461    0.450973    11.00000   -1.50000
H40J  2    0.366411    0.956303    0.459250    11.00000   -1.50000
AFIX   0
O141  4    0.632783    0.269141    0.094136    11.00000    0.02833    0.01764 =
         0.07822    0.00700    0.01409   -0.00340
AFIX   6
O403  4    0.359334    0.727777    0.490611    11.00000    0.03218    0.03124 =
         0.04180   -0.00832   -0.00165    0.00950
H40K  2    0.363128    0.700949    0.479546    11.00000   -1.50000
H40L  2    0.287384    0.740120    0.474375    11.00000   -1.50000
AFIX   0
O263  4    0.626392    0.641459    0.447669    11.00000    0.02675    0.01566 =
         0.06764    0.00130    0.00587    0.00161
O303  4    0.100171    0.267531    0.420803    11.00000    0.02512    0.01454 =
         0.06909   -0.00313    0.00646    0.00029
O101  4    0.598057    0.769379    0.047719    11.00000    0.02641    0.01800 =
         0.06637    0.00073    0.00639   -0.00298
O201  4   -0.111360    0.519678    0.450694    11.00000    0.02693    0.01897 =
         0.06964   -0.01031    0.00572    0.00262
O61   4    1.116572    0.393393    0.060668    11.00000    0.02749    0.01957 =
         0.07364    0.01108    0.00564   -0.00238
AFIX   6
O413  4    0.143327    0.476229    0.020541    11.00000    0.04007    0.02644 =
         0.05168    0.00778   -0.00010   -0.00592
H41I  2    0.139029    0.448138    0.027948    11.00000   -1.50000
H41J  2    0.218897    0.486157    0.036937    11.00000   -1.50000
AFIX   0
O283  4    0.601460    0.391139    0.412169    11.00000    0.02837    0.01543 =
         0.07116   -0.00177    0.01105    0.00107
AFIX   6
O410  4    0.646329    0.855079    0.015114    11.00000    0.03222    0.02970 =
         0.04630    0.00604   -0.00075   -0.00787
H41K  2    0.639521    0.826818    0.021501    11.00000   -1.50000
H41L  2    0.722578    0.863918    0.031896    11.00000   -1.50000
AFIX   0
O123  4    0.380827    0.514973    0.068061    11.00000    0.02733    0.01742 =
         0.08249    0.00157    0.00955   -0.00104
AFIX   6
O405  4    0.360640    0.472658    0.472230    11.00000    0.02801    0.03007 =
         0.06258   -0.00816    0.00195    0.00315
H40M  2    0.355735    0.446347    0.459642    11.00000   -1.50000
H40N  2    0.284498    0.486230    0.460187    11.00000   -1.50000
AFIX   0
O181  4   -0.104317    0.770259    0.449988    11.00000    0.02585    0.01650 =
         0.06941   -0.00392    0.00808    0.00220
O1    4    0.622922    1.018735    0.075091    11.00000    0.02646    0.01701 =
         0.07868    0.00010    0.00765   -0.00235
AFIX   6
O408  4    0.831326    0.104785    0.459285    11.00000    0.04431    0.02912 =
         0.04698   -0.01037   -0.00694    0.01330
H40O  2    0.753972    0.113929    0.443315    11.00000   -1.50000
H40P  2    0.844424    0.078069    0.449096    11.00000   -1.50000
AFIX   0
O261  4    0.398791    0.644453    0.451129    11.00000    0.02582    0.01845 =
         0.07299   -0.00630    0.00783    0.00160
O241  4    0.394264    0.895951    0.441582    11.00000    0.02523    0.01625 =
         0.08090   -0.00052    0.00863    0.00205
O221  4    0.369273    0.145211    0.408823    11.00000    0.02689    0.01619 =
         0.07788    0.00004    0.01115    0.00527
O301  4   -0.124728    0.270283    0.428435    11.00000    0.02486    0.01840 =
         0.07733   -0.00979    0.00364    0.00397
AFIX   6
O415  4    0.184130    0.226903    0.041538    11.00000    0.05240    0.03340 =
         0.05363    0.01441   -0.01289   -0.01453
H41M  2    0.261336    0.235461    0.057986    11.00000   -1.50000
H41N  2    0.171597    0.199573    0.050167    11.00000   -1.50000
AFIX   0
O406  4    0.827283    0.351629    0.468159    11.00000    0.05279    0.03149 =
         0.05529   -0.01170   -0.00478    0.01321
H40Q  2    0.759767    0.362561    0.453442    11.00000   -1.50000
H40R  2    0.831831    0.325325    0.460440    11.00000   -1.50000
N247  3    0.634035    0.732177    0.454466    11.00000    0.02517    0.01323 =
         0.03762   -0.00005    0.00558    0.00103
AFIX 137
H24C  2    0.723106    0.742840    0.456750    11.00000   -1.50000
H24D  2    0.635583    0.701691    0.454041    11.00000   -1.50000
H24E  2    0.594543    0.741709    0.478405    11.00000   -1.50000
AFIX   0
N187  3    0.133485    0.607692    0.447727    11.00000    0.02589    0.01327 =
         0.04174   -0.00014    0.00491    0.00172
AFIX 137
H18A  2    0.223509    0.617649    0.451038    11.00000   -1.50000
H18B  2    0.132570    0.577244    0.446046    11.00000   -1.50000
H18C  2    0.093049    0.616577    0.471702    11.00000   -1.50000
AFIX   0
O121  4    0.604785    0.517334    0.059496    11.00000    0.02856    0.02138 =
         0.09605    0.01490    0.01293   -0.00214
N27   3    0.862846    0.731748    0.051361    11.00000    0.02583    0.01350 =
         0.04347   -0.00237    0.00545   -0.00169
AFIX 137
H27A  2    0.773615    0.742452    0.047383    11.00000   -1.50000
H27B  2    0.861051    0.701259    0.051258    11.00000   -1.50000
H27C  2    0.907640    0.741658    0.028703    11.00000   -1.50000
AFIX   0
N47   3    0.868197    0.481648    0.059631    11.00000    0.02769    0.01407 =
         0.04287    0.00329    0.00462   -0.00288
AFIX 137
H47A  2    0.777290    0.490559    0.057361    11.00000   -1.50000
H47B  2    0.873269    0.451382    0.063195    11.00000   -1.50000
H47C  2    0.902885    0.489459    0.034232    11.00000   -1.50000
AFIX   0
N167  3    0.130744    0.857762    0.438592    11.00000    0.02434    0.01342 =
         0.04880    0.00175    0.00710    0.00143
AFIX 137
H16A  2    0.220551    0.867958    0.442489    11.00000   -1.50000
H16B  2    0.130866    0.827273    0.439189    11.00000   -1.50000
H16C  2    0.086273    0.868396    0.461028    11.00000   -1.50000
AFIX   0
N107  3    0.365299    0.605176    0.050021    11.00000    0.02789    0.01348 =
         0.04673    0.00112    0.00589   -0.00053
AFIX 137
H10D  2    0.275631    0.615487    0.046322    11.00000   -1.50000
H10E  2    0.365264    0.574887    0.053519    11.00000   -1.50000
H10F  2    0.405370    0.612286    0.025441    11.00000   -1.50000
AFIX   0
N147  3    0.390475    0.107020    0.081803    11.00000    0.02645    0.01488 =
         0.04192   -0.00130    0.00642   -0.00065
AFIX 137
H14A  2    0.301730    0.117806    0.074923    11.00000   -1.50000
H14B  2    0.388587    0.076538    0.081103    11.00000   -1.50000
H14C  2    0.443634    0.117319    0.061432    11.00000   -1.50000
AFIX   0
N287  3    0.610233    0.232325    0.414683    11.00000    0.02220    0.01458 =
         0.03670   -0.00079    0.00477    0.00204
AFIX 137
H28C  2    0.699205    0.242757    0.422138    11.00000   -1.50000
H28D  2    0.611959    0.201960    0.412045    11.00000   -1.50000
H28E  2    0.558667    0.240021    0.436462    11.00000   -1.50000
AFIX   0
N7    3    0.370554    0.856808    0.049651    11.00000    0.02655    0.01542 =
         0.04212   -0.00147    0.00687   -0.00252
AFIX 137
H7A   2    0.282214    0.868089    0.047322    11.00000   -1.50000
H7B   2    0.366547    0.826380    0.047924    11.00000   -1.50000
H7C   2    0.413167    0.867695    0.026906    11.00000   -1.50000
AFIX   0
O281  4    0.377503    0.395064    0.420915    11.00000    0.03023    0.01937 =
         0.10018   -0.01285    0.01779    0.00232
N267  3    0.623710    0.481172    0.435636    11.00000    0.02778    0.01358 =
         0.05295   -0.00063    0.00896    0.00099
AFIX 137
H26C  2    0.713983    0.490779    0.441707    11.00000   -1.50000
H26D  2    0.622413    0.451241    0.429808    11.00000   -1.50000
H26E  2    0.579428    0.486580    0.459734    11.00000   -1.50000
AFIX   0
N127  3    0.381108    0.355240    0.080442    11.00000    0.02768    0.01401 =
         0.04126    0.00198    0.00737   -0.00190
AFIX 137
H12A  2    0.291509    0.365010    0.072680    11.00000   -1.50000
H12B  2    0.380737    0.325352    0.086421    11.00000   -1.50000
H12C  2    0.430210    0.360358    0.057392    11.00000   -1.50000
AFIX   0
N307  3    0.111972    0.107841    0.417406    11.00000    0.02442    0.01286 =
         0.04224   -0.00167    0.00659    0.00068
AFIX 137
H30D  2    0.200743    0.117628    0.416461    11.00000   -1.50000
H30E  2    0.109068    0.077473    0.414680    11.00000   -1.50000
H30F  2    0.085375    0.115885    0.444032    11.00000   -1.50000
AFIX   0
N207  3    0.119131    0.358187    0.428566    11.00000    0.02718    0.01233 =
         0.05057   -0.00506    0.00804    0.00144
AFIX 137
H20A  2    0.209072    0.367350    0.428682    11.00000   -1.50000
H20B  2    0.113326    0.328095    0.423760    11.00000   -1.50000
H20C  2    0.092010    0.364693    0.455507    11.00000   -1.50000
AFIX   0
N67   3    0.887255    0.231919    0.082916    11.00000    0.02966    0.01272 =
         0.04262    0.00371    0.00841    0.00033
AFIX 137
H67A  2    0.798684    0.242067    0.083521    11.00000   -1.50000
H67B  2    0.890596    0.201884    0.088194    11.00000   -1.50000
H67C  2    0.912241    0.237554    0.055494    11.00000   -1.50000
AFIX   0
N87   3    0.884437   -0.018771    0.074131    11.00000    0.02720    0.01381 =
         0.04620   -0.00068    0.00736   -0.00031
AFIX 137
H87A  2    0.795676   -0.008061    0.072796    11.00000   -1.50000
H87B  2    0.882950   -0.049246    0.075050    11.00000   -1.50000
H87C  2    0.920719   -0.009656    0.049425    11.00000   -1.50000
AFIX   0
N227  3    0.621726   -0.016260    0.432962    11.00000    0.02382    0.01420 =
         0.05487   -0.00039    0.00917    0.00169
AFIX 137
H22A  2    0.708970   -0.004073    0.438529    11.00000   -1.50000
H22B  2    0.628238   -0.046645    0.434782    11.00000   -1.50000
H22C  2    0.569351   -0.006038    0.453585    11.00000   -1.50000
AFIX   0
C82   1    1.015765    0.122879    0.080071    11.00000    0.02490    0.01479 =
         0.03696    0.00117    0.00216   -0.00152
C42   1    0.992469    0.622892    0.050737    11.00000    0.02778    0.01465 =
         0.04114    0.00085    0.00373   -0.00272
C22   1    1.002120    0.872076    0.064434    11.00000    0.02660    0.01450 =
         0.04496   -0.00100    0.00478   -0.00112
C142  1    0.525343    0.247243    0.099452    11.00000    0.02823    0.01564 =
         0.04120    0.00179    0.00527   -0.00088
C162  1   -0.006778    0.998530    0.423579    11.00000    0.02558    0.01590 =
         0.04034   -0.00002    0.00387    0.00207
C202  1   -0.001585    0.498688    0.445883    11.00000    0.02911    0.01577 =
         0.04250   -0.00155    0.00263    0.00213
C102  1    0.487330    0.747983    0.048361    11.00000    0.02717    0.01539 =
         0.04189   -0.00088    0.00542   -0.00202
C146  1    0.451257    0.122263    0.127140    11.00000    0.03146    0.01563 =
         0.04100    0.00204    0.00218   -0.00258
AFIX  23
H14D  2    0.550032    0.112323    0.133512    11.00000   -1.20000
H14E  2    0.399802    0.108026    0.149492    11.00000   -1.20000
AFIX   0
C62   1    1.006330    0.372593    0.064711    11.00000    0.02817    0.01567 =
         0.04460    0.00385    0.00142   -0.00147
C86   1    0.972131   -0.001467    0.114954    11.00000    0.03319    0.01575 =
         0.04276    0.00447    0.00521    0.00088
AFIX  23
H86A  2    1.069883   -0.011550    0.115115    11.00000   -1.20000
H86B  2    0.938556   -0.014320    0.141722    11.00000   -1.20000
AFIX   0
C262  1    0.508684    0.623321    0.447640    11.00000    0.02764    0.01497 =
         0.04936    0.00052    0.00435    0.00199
C182  1    0.004503    0.748840    0.444934    11.00000    0.02645    0.01639 =
         0.04370    0.00020    0.00440    0.00175
C165  1    0.060451    0.924503    0.389940    11.00000    0.02940    0.01376 =
         0.04476   -0.00005    0.00590    0.00072
AFIX  13
H165  2    0.160589    0.934311    0.394617    11.00000   -1.20000
AFIX   0
C302  1   -0.014909    0.249172    0.425041    11.00000    0.02526    0.01549 =
         0.04699   -0.00408    0.00265    0.00163
C149  1    0.381665    0.172982    0.213366    11.00000    0.04894    0.02912 =
         0.03495    0.00175    0.00028    0.00248
AFIX  13
H149  2    0.372241    0.139615    0.212267    11.00000   -1.20000
AFIX   0
C45   1    0.940887    0.554729    0.096071    11.00000    0.03217    0.01917 =
         0.03721    0.00156    0.00141    0.00039
AFIX  13
H45   2    0.839763    0.563288    0.092859    11.00000   -1.20000
AFIX   0
C145  1    0.445464    0.173504    0.132425    11.00000    0.02868    0.01363 =
         0.04112    0.00086    0.00483   -0.00225
AFIX  13
H145  2    0.347304    0.183649    0.122024    11.00000   -1.20000
AFIX   0
C222  1    0.479575    0.123151    0.407558    11.00000    0.02723    0.01463 =
         0.05271    0.00339    0.00806    0.00292
C166  1    0.056865    0.873459    0.394824    11.00000    0.03376    0.01575 =
         0.04464   -0.00081    0.00463    0.00053
AFIX  23
H16D  2   -0.041863    0.863413    0.391403    11.00000   -1.20000
H16E  2    0.100550    0.859590    0.370456    11.00000   -1.20000
AFIX   0
C306  1    0.015504    0.128243    0.380048    11.00000    0.03174    0.01763 =
         0.03993   -0.00449    0.00237   -0.00083
AFIX  23
H30G  2   -0.081329    0.118393    0.381972    11.00000   -1.20000
H30H  2    0.040124    0.117336    0.351181    11.00000   -1.20000
AFIX   0
C286  1    0.546453    0.252273    0.371337    11.00000    0.02830    0.01732 =
         0.03627   -0.00043    0.00157    0.00171
AFIX  23
H28F  2    0.447051    0.243023    0.364793    11.00000   -1.20000
H28G  2    0.595093    0.240496    0.347078    11.00000   -1.20000
AFIX   0
C282  1    0.483393    0.373795    0.412860    11.00000    0.02952    0.01694 =
         0.05644   -0.00365    0.00979    0.00163
C185  1    0.060775    0.677739    0.404819    11.00000    0.03072    0.01522 =
         0.04175    0.00048    0.00197    0.00033
AFIX  13
H185  2    0.161249    0.686993    0.407703    11.00000   -1.20000
AFIX   0
C2    1    0.510151    0.997533    0.073487    11.00000    0.02840    0.01453 =
         0.05242   -0.00119    0.00682   -0.00207
C25   1    0.935496    0.798916    0.099089    11.00000    0.02784    0.01443 =
         0.04362   -0.00217    0.00181   -0.00268
AFIX  13
H25   2    0.835506    0.808876    0.094567    11.00000   -1.20000
AFIX   0
C226  1    0.554480   -0.003300    0.387446    11.00000    0.02852    0.01847 =
         0.05292   -0.00094   -0.00010   -0.00037
AFIX  23
H22D  2    0.455913   -0.013585    0.383003    11.00000   -1.20000
H22E  2    0.602839   -0.018696    0.365000    11.00000   -1.20000
AFIX   0
C105  1    0.436950    0.677382    0.089466    11.00000    0.03105    0.01731 =
         0.04081    0.00169    0.00157   -0.00168
AFIX  13
H105  2    0.336446    0.686216    0.087916    11.00000   -1.20000
AFIX   0
C265  1    0.562041    0.556479    0.400976    11.00000    0.03138    0.01588 =
         0.04944   -0.00025    0.00074   -0.00098
AFIX  13
H265  2    0.663228    0.565045    0.404699    11.00000   -1.20000
AFIX   0
C46   1    0.951001    0.503572    0.098657    11.00000    0.03554    0.02001 =
         0.03845    0.00303   -0.00064   -0.00121
AFIX  23
H46A  2    1.050319    0.494545    0.100392    11.00000   -1.20000
H46B  2    0.917397    0.493211    0.126403    11.00000   -1.20000
AFIX   0
C66   1    0.985693    0.255203    0.118111    11.00000    0.03261    0.02087 =
         0.04124    0.00363    0.00209    0.00017
AFIX  23
H66A  2    1.082644    0.245724    0.115840    11.00000   -1.20000
H66B  2    0.964922    0.246184    0.148055    11.00000   -1.20000
AFIX   0
C85   1    0.969810    0.049832    0.118156    11.00000    0.02892    0.01487 =
         0.03916    0.00083    0.00447    0.00006
AFIX  13
H85   2    0.871194    0.059539    0.119148    11.00000   -1.20000
AFIX   0
C26   1    0.938200    0.747841    0.094940    11.00000    0.03093    0.01668 =
         0.04371   -0.00041   -0.00186   -0.00422
AFIX  23
H26A  2    1.036717    0.737599    0.098258    11.00000   -1.20000
H26B  2    0.894860    0.734431    0.119613    11.00000   -1.20000
AFIX   0
C5    1    0.449350    0.920850    0.101720    11.00000    0.03017    0.01541 =
         0.04672   -0.00217    0.00351   -0.00056
AFIX  13
H5    2    0.349822    0.930432    0.101052    11.00000   -1.20000
AFIX   0
C122  1    0.498321    0.496871    0.067444    11.00000    0.02938    0.01462 =
         0.06690    0.00393    0.00744   -0.00153
C106  1    0.445892    0.626072    0.090259    11.00000    0.03399    0.01933 =
         0.04380    0.00231   -0.00143   -0.00345
AFIX  23
H10G  2    0.545283    0.616988    0.092442    11.00000   -1.20000
H10H  2    0.410100    0.614805    0.117308    11.00000   -1.20000
AFIX   0
C246  1    0.551184    0.748855    0.412656    11.00000    0.03435    0.01636 =
         0.03823    0.00016    0.00010    0.00063
AFIX  23
H24F  2    0.452454    0.739539    0.411889    11.00000   -1.20000
H24G  2    0.586377    0.734755    0.386754    11.00000   -1.20000
AFIX   0
C245  1    0.556556    0.799764    0.407620    11.00000    0.02970    0.01514 =
         0.03979    0.00234    0.00150    0.00110
AFIX  13
H245  2    0.656011    0.808772    0.407018    11.00000   -1.20000
AFIX   0
C225  1    0.557555    0.047290    0.379257    11.00000    0.02339    0.01579 =
         0.05571    0.00040    0.00225    0.00008
AFIX  13
H225  2    0.656670    0.057733    0.386783    11.00000   -1.20000
AFIX   0
C186  1    0.054486    0.626530    0.406172    11.00000    0.03457    0.01698 =
         0.04065   -0.00188   -0.00092   -0.00041
AFIX  23
H18D  2   -0.044574    0.617000    0.403676    11.00000   -1.20000
H18E  2    0.092967    0.614276    0.380006    11.00000   -1.20000
AFIX   0
C206  1    0.026622    0.381589    0.392460    11.00000    0.03381    0.01746 =
         0.04566   -0.00303    0.00402    0.00050
AFIX  23
H20D  2   -0.071477    0.372313    0.393144    11.00000   -1.20000
H20E  2    0.051931    0.372620    0.363059    11.00000   -1.20000
AFIX   0
C305  1    0.020809    0.179656    0.380613    11.00000    0.02889    0.01630 =
         0.03944    0.00018    0.00171    0.00047
AFIX  13
H305  2    0.118733    0.189304    0.378409    11.00000   -1.20000
AFIX   0
C65   1    0.975498    0.306325    0.113828    11.00000    0.03066    0.01748 =
         0.04397    0.00037    0.00204    0.00170
AFIX  13
H65   2    0.876739    0.315398    0.115545    11.00000   -1.20000
AFIX   0
C205  1    0.037421    0.432616    0.397125    11.00000    0.03331    0.01537 =
         0.04501   -0.00068    0.00684   -0.00075
AFIX  13
H205  2    0.137348    0.441526    0.397325    11.00000   -1.20000
AFIX   0
C242  1    0.506325    0.874591    0.441700    11.00000    0.02664    0.01619 =
         0.05101    0.00206    0.00532    0.00249
C6    1    0.451496    0.870249    0.093271    11.00000    0.03217    0.01718 =
         0.04291   -0.00081    0.00148   -0.00149
AFIX  23
H6A   2    0.549820    0.860402    0.094274    11.00000   -1.20000
H6B   2    0.412715    0.854649    0.117695    11.00000   -1.20000
AFIX   0
C285  1    0.554630    0.303671    0.371491    11.00000    0.02657    0.01734 =
         0.04267   -0.00043    0.00535    0.00031
AFIX  13
H285  2    0.654378    0.312626    0.381090    11.00000   -1.20000
AFIX   0
C44   1    1.000427    0.572098    0.054913    11.00000    0.03399    0.01742 =
         0.05488   -0.00026    0.01330   -0.00055
AFIX  23
H44A  2    1.099402    0.562590    0.056973    11.00000   -1.20000
H44B  2    0.947741    0.558464    0.027532    11.00000   -1.20000
AFIX   0
C126  1    0.447585    0.379637    0.120839    11.00000    0.03194    0.01863 =
         0.04486    0.00123    0.00150   -0.00184
AFIX  23
H12D  2    0.547624    0.371102    0.127324    11.00000   -1.20000
H12E  2    0.402276    0.370548    0.146837    11.00000   -1.20000
AFIX   0
C204  1   -0.008495    0.448163    0.441137    11.00000    0.03083    0.01600 =
         0.04870   -0.00138    0.00889    0.00082
AFIX  23
H20F  2   -0.105604    0.438011    0.442114    11.00000   -1.20000
H20G  2    0.052803    0.434273    0.466707    11.00000   -1.20000
AFIX   0
C84   1    1.019780    0.071885    0.077299    11.00000    0.03046    0.01735 =
         0.04209   -0.00085    0.00869   -0.00127
AFIX  23
H84A  2    1.116716    0.062076    0.075474    11.00000   -1.20000
H84B  2    0.959354    0.061895    0.049620    11.00000   -1.20000
AFIX   0
C125  1    0.436511    0.430759    0.115245    11.00000    0.03114    0.01705 =
         0.05132   -0.00027    0.00160   -0.00254
AFIX  13
H125  2    0.335248    0.439004    0.108202    11.00000   -1.20000
AFIX   0
C104  1    0.492505    0.696851    0.048475    11.00000    0.03215    0.01707 =
         0.05048   -0.00248    0.00951   -0.00148
AFIX  23
H10I  2    0.590357    0.686885    0.048605    11.00000   -1.20000
H10J  2    0.435634    0.685336    0.020770    11.00000   -1.20000
AFIX   0
C229  1    0.593102    0.038741    0.295625    11.00000    0.08218    0.02912 =
         0.04408   -0.00165   -0.00877    0.01222
AFIX  13
H229  2    0.586856    0.005332    0.296984    11.00000   -1.20000
AFIX   0
C64   1    1.012494    0.321807    0.068672    11.00000    0.03130    0.01789 =
         0.04855    0.00213    0.00673   -0.00204
AFIX  23
H64A  2    1.107900    0.311361    0.065573    11.00000   -1.20000
H64B  2    0.946138    0.308335    0.044077    11.00000   -1.20000
AFIX   0
C68   1    1.071008    0.327821    0.153315    11.00000    0.03709    0.02805 =
         0.05063   -0.00196   -0.00051   -0.00315
AFIX  23
H68A  2    1.153589    0.308233    0.161523    11.00000   -1.20000
H68B  2    1.105150    0.356814    0.143192    11.00000   -1.20000
AFIX   0
C308  1   -0.076354    0.198007    0.339953    11.00000    0.03551    0.03096 =
         0.04507    0.00218    0.00006    0.00443
AFIX  23
H30I  2   -0.156494    0.177242    0.332737    11.00000   -1.20000
H30J  2   -0.114045    0.227196    0.348222    11.00000   -1.20000
AFIX   0
C266  1    0.550994    0.505440    0.396031    11.00000    0.03397    0.01888 =
         0.05369   -0.00419    0.00008   -0.00030
AFIX  23
H26F  2    0.450899    0.496794    0.391259    11.00000   -1.20000
H26G  2    0.591591    0.496219    0.369137    11.00000   -1.20000
AFIX   0
C264  1    0.500733    0.572523    0.442340    11.00000    0.03531    0.01532 =
         0.06261    0.00070    0.01346    0.00087
AFIX  23
H26H  2    0.401691    0.562936    0.439677    11.00000   -1.20000
H26I  2    0.552638    0.558281    0.469514    11.00000   -1.20000
AFIX   0
C244  1    0.504422    0.823634    0.447088    11.00000    0.03001    0.01627 =
         0.05422    0.00170    0.01082    0.00156
AFIX  23
H24H  2    0.407744    0.813707    0.449133    11.00000   -1.20000
H24I  2    0.564577    0.815164    0.475368    11.00000   -1.20000
AFIX   0
C151  1    0.237136    0.193065    0.198724    11.00000    0.04790    0.05240 =
         0.04190    0.00219    0.01287    0.00353
AFIX 137
H15A  2    0.175856    0.185578    0.220826    11.00000   -1.50000
H15B  2    0.197473    0.180838    0.169385    11.00000   -1.50000
H15C  2    0.245058    0.225704    0.196535    11.00000   -1.50000
AFIX   0
C88   1    1.060138    0.064556    0.161938    11.00000    0.04205    0.02488 =
         0.04289   -0.00066    0.00193   -0.00033
AFIX  23
H88A  2    1.140762    0.043841    0.168191    11.00000   -1.20000
H88B  2    1.097887    0.094778    0.157366    11.00000   -1.20000
AFIX   0
C304  1   -0.019786    0.198287    0.424440    11.00000    0.02862    0.01615 =
         0.05251   -0.00160    0.00919    0.00076
AFIX  23
H30K  2   -0.115464    0.188141    0.427579    11.00000   -1.20000
H30L  2    0.045397    0.186451    0.450250    11.00000   -1.20000
AFIX   0
C148  1    0.485034    0.186545    0.181863    11.00000    0.03456    0.02144 =
         0.04290   -0.00164   -0.00516   -0.00128
AFIX  23
H14F  2    0.577019    0.172939    0.193186    11.00000   -1.20000
H14G  2    0.496933    0.219482    0.183544    11.00000   -1.20000
AFIX   0
C289  1    0.607404    0.311875    0.289880    11.00000    0.05009    0.04325 =
         0.04224    0.00996    0.00183   -0.00558
AFIX  13
H289  2    0.623747    0.278783    0.289944    11.00000   -1.20000
AFIX   0
C184  1   -0.002091    0.697908    0.444062    11.00000    0.03330    0.01591 =
         0.05706    0.00057    0.01582    0.00035
AFIX  23
H18F  2   -0.101040    0.688351    0.441934    11.00000   -1.20000
H18G  2    0.049055    0.686099    0.472580    11.00000   -1.20000
AFIX   0
C208  1   -0.051509    0.454584    0.356631    11.00000    0.05642    0.02479 =
         0.04848    0.00165    0.00077    0.00106
AFIX  23
H20H  2   -0.142429    0.438715    0.350777    11.00000   -1.20000
H20I  2   -0.070977    0.485901    0.364623    11.00000   -1.20000
AFIX   0
C24   1    1.008631    0.821267    0.063403    11.00000    0.03403    0.01791 =
         0.06161   -0.00464    0.01728   -0.00236
AFIX  23
H24A  2    1.108019    0.811831    0.067751    11.00000   -1.20000
H24B  2    0.964834    0.810691    0.033434    11.00000   -1.20000
AFIX   0
C144  1    0.541920    0.196426    0.103541    11.00000    0.03136    0.01688 =
         0.05556    0.00071    0.01229   -0.00097
AFIX  23
H14H  2    0.524479    0.183282    0.073047    11.00000   -1.20000
H14I  2    0.640141    0.189644    0.116312    11.00000   -1.20000
AFIX   0
C4    1    0.511458    0.947128    0.065517    11.00000    0.02946    0.01851 =
         0.05859   -0.00540    0.01459   -0.00214
AFIX  23
H4A   2    0.609085    0.937181    0.065137    11.00000   -1.20000
H4B   2    0.457029    0.940371    0.035769    11.00000   -1.20000
AFIX   0
C150  1    0.437412    0.186202    0.261477    11.00000    0.07087    0.04713 =
         0.04108   -0.00214   -0.00439   -0.00059
AFIX 137
H15D  2    0.445843    0.218888    0.263558    11.00000   -1.50000
H15E  2    0.529593    0.172529    0.270455    11.00000   -1.50000
H15F  2    0.372713    0.175707    0.281411    11.00000   -1.50000
AFIX   0
C169  1    0.077082    0.927011    0.304494    11.00000    0.06487    0.04037 =
         0.04086   -0.00650    0.00187   -0.00590
AFIX  13
H169  2    0.084472    0.893660    0.302615    11.00000   -1.20000
AFIX   0
C168  1   -0.005172    0.938127    0.342739    11.00000    0.04407    0.02276 =
         0.05002    0.00136   -0.00062    0.00105
AFIX  23
H16F  2   -0.021120    0.970901    0.342630    11.00000   -1.20000
H16G  2   -0.098085    0.923575    0.336125    11.00000   -1.20000
AFIX   0
C124  1    0.511152    0.446516    0.076370    11.00000    0.03663    0.01889 =
         0.07775    0.00763    0.01930    0.00029
AFIX  23
H12F  2    0.611607    0.438586    0.083248    11.00000   -1.20000
H12G  2    0.471415    0.430247    0.048756    11.00000   -1.20000
AFIX   0
C9    1    0.471715    0.909980    0.187830    11.00000    0.08680    0.04493 =
         0.04018   -0.00698   -0.00861    0.00421
AFIX  13
H9    2    0.480211    0.876752    0.184888    11.00000   -1.20000
AFIX   0
C164  1   -0.013594    0.947526    0.425180    11.00000    0.03222    0.01578 =
         0.05474    0.00220    0.01408    0.00205
AFIX  23
H16H  2   -0.113052    0.938160    0.420711    11.00000   -1.20000
H16I  2    0.029437    0.937283    0.455352    11.00000   -1.20000
AFIX   0
C228  1    0.507008    0.058024    0.329842    11.00000    0.03586    0.02421 =
         0.06058    0.00278   -0.01297    0.00118
AFIX  23
H22F  2    0.409685    0.046994    0.322218    11.00000   -1.20000
H22G  2    0.504363    0.091015    0.326360    11.00000   -1.20000
AFIX   0
C268  1    0.487225    0.578448    0.358408    11.00000    0.05552    0.02534 =
         0.06141    0.00360   -0.01172    0.00057
AFIX  23
H26J  2    0.478533    0.610884    0.364320    11.00000   -1.20000
H26K  2    0.391219    0.566033    0.352203    11.00000   -1.20000
AFIX   0
C288  1    0.508309    0.321210    0.323899    11.00000    0.03732    0.02633 =
         0.05221    0.00758   -0.00241    0.00283
AFIX  23
H28H  2    0.416037    0.307887    0.312410    11.00000   -1.20000
H28I  2    0.495048    0.354031    0.325567    11.00000   -1.20000
AFIX   0
C108  1    0.518388    0.696002    0.133006    11.00000    0.05667    0.03149 =
         0.04550   -0.00172   -0.00984   -0.00782
AFIX  23
H10K  2    0.615334    0.684353    0.136033    11.00000   -1.20000
H10L  2    0.523628    0.728975    0.130030    11.00000   -1.20000
AFIX   0
C290  1    0.542562    0.324598    0.242789    11.00000    0.08405    0.07120 =
         0.05142    0.01911   -0.00647    0.00083
AFIX 137
H29A  2    0.458475    0.306475    0.233729    11.00000   -1.50000
H29B  2    0.610072    0.319159    0.222099    11.00000   -1.50000
H29C  2    0.517099    0.356408    0.242007    11.00000   -1.50000
AFIX   0
C284  1    0.466371    0.323511    0.404647    11.00000    0.03517    0.01748 =
         0.06942   -0.00409    0.02158   -0.00020
AFIX  23
H28J  2    0.366551    0.317282    0.393509    11.00000   -1.20000
H28K  2    0.490434    0.307838    0.433734    11.00000   -1.20000
AFIX   0
C8    1    0.529391    0.931207    0.148128    11.00000    0.05153    0.02556 =
         0.05280   -0.00711   -0.01153    0.00193
AFIX  23
H8A   2    0.531144    0.964122    0.152276    11.00000   -1.20000
H8B   2    0.627448    0.921165    0.148927    11.00000   -1.20000
AFIX   0
C310  1    0.098662    0.242734    0.304491    11.00000    0.06711    0.06493 =
         0.05710    0.01601    0.02272   -0.00552
AFIX 137
H31D  2    0.051875    0.270586    0.311046    11.00000   -1.50000
H31E  2    0.139952    0.246427    0.276899    11.00000   -1.50000
H31F  2    0.172596    0.235653    0.329454    11.00000   -1.50000
AFIX   0
C28   1    1.002640    0.813149    0.145931    11.00000    0.04938    0.02491 =
         0.05309   -0.00685   -0.01385   -0.00127
AFIX  23
H28A  2    1.014289    0.846109    0.145914    11.00000   -1.20000
H28B  2    1.097503    0.799835    0.151820    11.00000   -1.20000
AFIX   0
C29   1    0.924779    0.800656    0.185268    11.00000    0.09445    0.03486 =
         0.04054    0.00018   -0.00839   -0.00019
AFIX  13
H29   2    0.920693    0.767226    0.186965    11.00000   -1.20000
AFIX   0
C188  1   -0.014602    0.694839    0.360191    11.00000    0.05770    0.02461 =
         0.05286    0.00518   -0.01514   -0.00133
AFIX  23
H18H  2   -0.020930    0.727881    0.362036    11.00000   -1.20000
H18I  2   -0.111448    0.683007    0.356083    11.00000   -1.20000
AFIX   0
C248  1    0.469628    0.813522    0.363140    11.00000    0.05246    0.02930 =
         0.04885    0.00951   -0.00914    0.00004
AFIX  23
H24J  2    0.372425    0.803011    0.363232    11.00000   -1.20000
H24K  2    0.466920    0.846666    0.361881    11.00000   -1.20000
AFIX   0
C48   1    1.016428    0.575702    0.139251    11.00000    0.05888    0.02616 =
         0.04873   -0.00277   -0.01116    0.00208
AFIX  23
H48A  2    1.114354    0.564806    0.143914    11.00000   -1.20000
H48B  2    1.019435    0.608545    0.134855    11.00000   -1.20000
AFIX   0
C311  1   -0.119722    0.214822    0.257750    11.00000    0.07251    0.07944 =
         0.04186    0.00666    0.00023    0.01687
AFIX 137
H31G  2   -0.189883    0.190857    0.254043    11.00000   -1.50000
H31H  2   -0.075004    0.216875    0.230669    11.00000   -1.50000
H31I  2   -0.165301    0.243376    0.262616    11.00000   -1.50000
AFIX   0
C128  1    0.497720    0.453069    0.159442    11.00000    0.05253    0.02546 =
         0.07159   -0.01157   -0.01371    0.00031
AFIX  23
H12H  2    0.590145    0.439379    0.169991    11.00000   -1.20000
H12I  2    0.513792    0.485130    0.153470    11.00000   -1.20000
AFIX   0
C70   1    1.113474    0.349202    0.234723    11.00000    0.08699    0.07356 =
         0.05141   -0.01179   -0.00043   -0.01796
AFIX 137
H70A  2    1.186526    0.326170    0.239461    11.00000   -1.50000
H70B  2    1.068658    0.351882    0.261735    11.00000   -1.50000
H70C  2    1.155482    0.377995    0.228510    11.00000   -1.50000
AFIX   0
C309  1   -0.008519    0.204423    0.298340    11.00000    0.05226    0.04461 =
         0.04690    0.00103    0.00828    0.00871
AFIX  13
H309  2    0.040756    0.176097    0.292281    11.00000   -1.20000
AFIX   0
C224  1    0.469395    0.072281    0.409472    11.00000    0.03357    0.01719 =
         0.07988    0.00405    0.02366    0.00295
AFIX  23
H22H  2    0.370138    0.063526    0.400885    11.00000   -1.20000
H22I  2    0.498850    0.062516    0.440862    11.00000   -1.20000
AFIX   0
C231  1    0.746389    0.051533    0.306192    11.00000    0.06737    0.09274 =
         0.04787    0.00459    0.01290    0.03430
AFIX 137
H23A  2    0.796565    0.040231    0.282503    11.00000   -1.50000
H23B  2    0.786804    0.038401    0.335041    11.00000   -1.50000
H23C  2    0.754898    0.084235    0.307862    11.00000   -1.50000
AFIX   0
C71   1    0.891984    0.373177    0.186670    11.00000    0.07415    0.08608 =
         0.06709   -0.01760    0.02481    0.01153
AFIX 137
H71A  2    0.935399    0.400997    0.178276    11.00000   -1.50000
H71B  2    0.850883    0.378090    0.214122    11.00000   -1.50000
H71C  2    0.818483    0.364023    0.162356    11.00000   -1.50000
AFIX   0
C129  1    0.409784    0.450039    0.197052    11.00000    0.07665    0.05335 =
         0.04898   -0.01550   -0.01468    0.02182
AFIX  13
H129  2    0.387206    0.417670    0.200728    11.00000   -1.20000
AFIX   0
C91   1    0.879538    0.104057    0.199187    11.00000    0.10203    0.07878 =
         0.05745   -0.00575    0.02885    0.03144
AFIX 137
H91A  2    0.838485    0.106354    0.226961    11.00000   -1.50000
H91B  2    0.805383    0.098111    0.173953    11.00000   -1.50000
H91C  2    0.926588    0.132250    0.193950    11.00000   -1.50000
AFIX   0
C291  1    0.749813    0.334107    0.303135    11.00000    0.05892    0.08805 =
         0.05779    0.00252    0.01547   -0.02595
AFIX 137
H29D  2    0.808125    0.328828    0.279656    11.00000   -1.50000
H29E  2    0.795764    0.321361    0.331528    11.00000   -1.50000
H29F  2    0.737030    0.366413    0.306736    11.00000   -1.50000
AFIX   0
C69   1    1.004059    0.336051    0.194944    11.00000    0.06547    0.04725 =
         0.05194   -0.00303    0.00860   -0.01669
AFIX  13
H69   2    0.957650    0.307730    0.202658    11.00000   -1.20000
AFIX   0
C230  1    0.532661    0.053259    0.248336    11.00000    0.11387    0.04803 =
         0.05314    0.00254   -0.02114    0.00771
AFIX 137
H23D  2    0.535336    0.086014    0.246284    11.00000   -1.50000
H23E  2    0.435514    0.042937    0.241364    11.00000   -1.50000
H23F  2    0.588168    0.040185    0.226874    11.00000   -1.50000
AFIX   0
C89   1    0.985202    0.066006    0.203368    11.00000    0.06367    0.04439 =
         0.03918    0.00358    0.00645   -0.00023
AFIX  13
H89   2    0.934432    0.037050    0.205447    11.00000   -1.20000
AFIX   0
C249  1    0.518232    0.796630    0.320638    11.00000    0.11510    0.06540 =
         0.04023    0.00853   -0.00258    0.01387
AFIX  13
H249  2    0.515774    0.763141    0.321399    11.00000   -1.20000
AFIX   0
C171  1   -0.000784    0.943760    0.260087    11.00000    0.09884    0.05900 =
         0.04868    0.00365   -0.00117   -0.00158
AFIX 137
H17A  2   -0.095851    0.931388    0.255409    11.00000   -1.50000
H17B  2    0.048797    0.934146    0.235603    11.00000   -1.50000
H17C  2   -0.005548    0.976557    0.260590    11.00000   -1.50000
AFIX   0
C269  1    0.555779    0.573045    0.315997    11.00000    0.10327    0.04798 =
         0.04425   -0.00028   -0.01372   -0.00699
AFIX  13
H269  2    0.563998    0.540191    0.310395    11.00000   -1.20000
AFIX   0
C10   1    0.561861    0.923575    0.231539    11.00000    0.15624    0.05963 =
         0.04899   -0.00589   -0.02599   -0.00137
AFIX 137
H10A  2    0.560189    0.956249    0.234682    11.00000   -1.50000
H10B  2    0.658385    0.913571    0.231237    11.00000   -1.50000
H10C  2    0.525064    0.909661    0.256848    11.00000   -1.50000
AFIX   0
C90   1    1.090525    0.072033    0.245895    11.00000    0.09609    0.07322 =
         0.04354   -0.00397    0.00176   -0.02380
AFIX 137
H90A  2    1.142015    0.100102    0.244013    11.00000   -1.50000
H90B  2    1.156407    0.046852    0.249034    11.00000   -1.50000
H90C  2    1.040906    0.073022    0.271992    11.00000   -1.50000
AFIX   0
C31   1    0.776266    0.818183    0.178516    11.00000    0.10047    0.12357 =
         0.05685    0.00631    0.03230    0.02283
AFIX 137
H31A  2    0.733283    0.811993    0.205367    11.00000   -1.50000
H31B  2    0.722188    0.803333    0.152531    11.00000   -1.50000
H31C  2    0.777039    0.850587    0.173272    11.00000   -1.50000
AFIX   0
C189  1    0.050514    0.683074    0.318205    11.00000    0.13080    0.04238 =
         0.03854    0.00150   -0.00804    0.00414
AFIX  13
H189  2    0.053208    0.649659    0.315983    11.00000   -1.20000
AFIX   0
C109  1    0.460675    0.685582    0.176376    11.00000    0.11501    0.06092 =
         0.04143    0.00107   -0.00360   -0.01488
AFIX  13
H109  2    0.462098    0.652263    0.179952    11.00000   -1.20000
AFIX   0
C170  1    0.225306    0.946061    0.313541    11.00000    0.07166    0.14568 =
         0.05318   -0.01807    0.02376   -0.03357
AFIX 137
H17D  2    0.220830    0.978504    0.318166    11.00000   -1.50000
H17E  2    0.273654    0.939925    0.287798    11.00000   -1.50000
H17F  2    0.276596    0.931984    0.340468    11.00000   -1.50000
AFIX   0
C49   1    0.953921    0.566650    0.181995    11.00000    0.09968    0.06476 =
         0.03899   -0.00769   -0.00335    0.00969
AFIX  13
H49   2    0.954288    0.533473    0.186686    11.00000   -1.20000
AFIX   0
C11   1    0.319164    0.920322    0.188401    11.00000    0.11317    0.11571 =
         0.05719   -0.00023    0.02858    0.01865
AFIX 137
H11A  2    0.289601    0.907271    0.215337    11.00000   -1.50000
H11B  2    0.262983    0.907547    0.161622    11.00000   -1.50000
H11C  2    0.305742    0.952868    0.188615    11.00000   -1.50000
AFIX   0
C209  1    0.011670    0.455077    0.314031    11.00000    0.09010    0.08482 =
         0.04707    0.00640    0.00892    0.00075
AFIX  13
H209  2    0.035130    0.423458    0.307049    11.00000   -1.20000
AFIX   0
C211  1   -0.090369    0.472526    0.275069    11.00000    0.14532    0.08068 =
         0.05049    0.00993   -0.00793   -0.00309
AFIX 137
H21A  2   -0.116702    0.503357    0.281288    11.00000   -1.50000
H21B  2   -0.174215    0.453589    0.270852    11.00000   -1.50000
H21C  2   -0.046471    0.471966    0.247759    11.00000   -1.50000
AFIX   0
C131  1    0.271788    0.474812    0.186153    11.00000    0.12590    0.17744 =
         0.05781    0.00156    0.00848    0.10029
AFIX 137
H13A  2    0.219789    0.472592    0.211638    11.00000   -1.50000
H13B  2    0.216478    0.461447    0.159527    11.00000   -1.50000
H13C  2    0.289922    0.506405    0.180250    11.00000   -1.50000
AFIX   0
C130  1    0.490992    0.465891    0.241374    11.00000    0.14532    0.09293 =
         0.07431   -0.03795   -0.03614    0.01325
AFIX 137
H13D  2    0.578555    0.448931    0.247927    11.00000   -1.50000
H13E  2    0.434559    0.461088    0.265440    11.00000   -1.50000
H13F  2    0.512219    0.497872    0.239331    11.00000   -1.50000
AFIX   0
C271  1    0.700754    0.592375    0.321328    11.00000    0.11974    0.18402 =
         0.05932   -0.00395    0.02839   -0.04599
AFIX 137
H27D  2    0.736960    0.590531    0.292666    11.00000   -1.50000
H27E  2    0.762068    0.575418    0.344206    11.00000   -1.50000
H27F  2    0.697923    0.623802    0.330592    11.00000   -1.50000
AFIX   0
C30   1    1.006760    0.817649    0.228954    11.00000    0.16997    0.06857 =
         0.05055   -0.00541   -0.02897   -0.02042
AFIX 137
H30A  2    1.013507    0.850389    0.227896    11.00000   -1.50000
H30B  2    1.101022    0.804666    0.233107    11.00000   -1.50000
H30C  2    0.958652    0.808859    0.254049    11.00000   -1.50000
AFIX   0
C250  1    0.415133    0.811973    0.279771    11.00000    0.16358    0.09565 =
         0.05185    0.02083   -0.02888   -0.00034
AFIX 137
H25A  2    0.407887    0.844728    0.279875    11.00000   -1.50000
H25B  2    0.322837    0.798827    0.281109    11.00000   -1.50000
H25C  2    0.448797    0.802167    0.252218    11.00000   -1.50000
AFIX   0
C190  1    0.198220    0.699787    0.321090    11.00000    0.13271    0.16206 =
         0.06740    0.00846    0.04833   -0.01772
AFIX 137
H19A  2    0.233074    0.693619    0.292767    11.00000   -1.50000
H19B  2    0.257608    0.684503    0.345704    11.00000   -1.50000
H19C  2    0.200402    0.732149    0.326682    11.00000   -1.50000
AFIX   0
C270  1    0.460801    0.592811    0.275821    11.00000    0.16442    0.08019 =
         0.06537    0.01518   -0.03150    0.00971
AFIX 137
H27G  2    0.451256    0.625154    0.280124    11.00000   -1.50000
H27H  2    0.368343    0.578654    0.273074    11.00000   -1.50000
H27I  2    0.501749    0.587330    0.248438    11.00000   -1.50000
AFIX   0
C111  1    0.312612    0.700368    0.175430    11.00000    0.12183    0.21215 =
         0.06448   -0.01977    0.04515    0.00189
AFIX 137
H11D  2    0.281395    0.692747    0.204001    11.00000   -1.50000
H11E  2    0.252790    0.685205    0.150831    11.00000   -1.50000
H11F  2    0.306425    0.732860    0.170838    11.00000   -1.50000
AFIX   0
C50   1    1.045847    0.587400    0.222149    11.00000    0.16100    0.07623 =
         0.05228   -0.01876   -0.02275    0.00770
AFIX 137
H50A  2    1.048133    0.620003    0.218423    11.00000   -1.50000
H50B  2    1.141067    0.575398    0.224242    11.00000   -1.50000
H50C  2    1.007542    0.580163    0.249643    11.00000   -1.50000
AFIX   0
C51   1    0.804535    0.582286    0.178193    11.00000    0.12253    0.24653 =
         0.05680   -0.01674    0.03302    0.05605
AFIX 137
H51A  2    0.768957    0.576316    0.206435    11.00000   -1.50000
H51B  2    0.747215    0.566198    0.153688    11.00000   -1.50000
H51C  2    0.800101    0.614531    0.171978    11.00000   -1.50000
AFIX   0
C251  1    0.664790    0.810370    0.316774    11.00000    0.12320    0.17862 =
         0.06253    0.03153    0.04311    0.02345
AFIX 137
H25D  2    0.673599    0.842960    0.320071    11.00000   -1.50000
H25E  2    0.687010    0.801469    0.287321    11.00000   -1.50000
H25F  2    0.729870    0.795692    0.340398    11.00000   -1.50000
AFIX   0
C110  1    0.557992    0.704900    0.216308    11.00000    0.17544    0.08759 =
         0.04968   -0.00599   -0.02542   -0.02575
AFIX 137
H11G  2    0.652619    0.692922    0.216588    11.00000   -1.50000
H11H  2    0.523703    0.696563    0.244205    11.00000   -1.50000
H11I  2    0.560178    0.737625    0.213788    11.00000   -1.50000
AFIX   0
C191  1   -0.044278    0.700312    0.276934    11.00000    0.23238    0.06590 =
         0.05157    0.01050   -0.03673    0.00388
AFIX 137
H19D  2   -0.057889    0.732666    0.279817    11.00000   -1.50000
H19E  2   -0.135094    0.685105    0.274260    11.00000   -1.50000
H19F  2   -0.000969    0.694279    0.250114    11.00000   -1.50000
AFIX   0
C210  1    0.144753    0.481803    0.318836    11.00000    0.13402    0.51489 =
         0.07595    0.09171    0.00400   -0.16630
AFIX 137
H21D  2    0.138467    0.506833    0.339501    11.00000   -1.50000
H21E  2    0.158824    0.493476    0.289427    11.00000   -1.50000
H21F  2    0.223854    0.462549    0.330715    11.00000   -1.50000
AFIX   0
HKLF 4

REM  PG_HYD_FORM_II_a.res in P2(1)
REM R1 =  0.0482 for   28820 Fo > 4sig(Fo)  and  0.0641 for all   35695 data
REM   1834 parameters refined using      1 restraints

END

WGHT      0.0511      2.5076

REM Highest difference peak  0.364,  deepest hole -0.207,  1-sigma level  0.035
Q1    1   1.0376  0.3672  0.1790  11.00000  0.05    0.36
Q2    1   0.1241  0.5004  0.3241  11.00000  0.05    0.35
Q3    1  -0.0247  0.1845  0.3220  11.00000  0.05    0.28
Q4    1  -0.0451  0.2383  0.3092  11.00000  0.05    0.27
Q5    1   0.0637  0.6531  0.4089  11.00000  0.05    0.23
;
_shelx_res_checksum   71486

_shelx_hkl_file
;
   1   0   0   63.19    3.20
   1   0   0   74.09    3.10
  -1   0   0   69.79    3.30
  -3   0   0    0.50    0.50
   4   0   0 4755.12  198.68
  -4   0   0 4462.95  198.38
  -4   0   0 4739.43  199.08
  -5   0   0   22.80    2.40
  -5   0   0   22.30    1.50
   5   0   0   22.10    1.90
  -6   0   0  110.19    5.90
   6   0   0  126.39    6.70
  -6   0   0  134.59    7.00
  -6   0   0  119.99    5.90
  -6   0   0  116.79    6.50
  -6   0   0  135.79    7.30
  -7   0   0    2.20    1.30
  -7   0   0    4.00    1.40
  -7   0   0    2.40    1.10
  -7   0   0    2.80    2.10
  -7   0   0    4.50    0.90
  -8   0   0 2999.10  131.79
  -8   0   0 2924.41  131.09
  -8   0   0 3227.98  132.49
  -9   0   0  151.28    8.70
  -9   0   0  155.78    9.10
  10   0   0   96.49    5.80
 -10   0   0  119.29    7.70
 -10   0   0  105.39    7.90
 -10   0   0   96.89    5.70
 -11   0   0   52.49    3.90
 -11   0   0   63.69    4.10
  11   0   0   63.89    4.20
 -12   0   0   65.39    3.40
  -1  -1   0    1.50    0.30
   1  -1   0    1.50    0.20
  -1   1   0    2.10    0.30
   1   1   0    1.40    0.30
   1   1   0    2.00    0.30
  -1   1   0    1.50    0.40
   2  -1   0   37.70    2.00
  -2  -1   0   32.80    1.80
  -2  -1   0   41.70    2.20
  -2   1   0   40.30    1.90
  -3  -1   0    0.80    0.30
  -3  -1   0    0.70    0.50
  -3   1   0    1.00    0.30
  -3   1   0    0.60    0.50
  -4  -1   0    8.30    0.90
  -4  -1   0    9.70    1.60
   4  -1   0   10.20    1.20
   4   1   0   10.10    1.20
   4   1   0   10.10    1.10
  -4   1   0    9.40    1.60
   5  -1   0    0.00    0.60
  -5  -1   0    0.30    0.80
  -5  -1   0    0.50    0.40
  -5   1   0    0.60    0.40
  -5   1   0    1.40    0.80
   5   1   0    0.10    0.50
  -6  -1   0    2.80    1.20
  -6  -1   0    2.40    0.80
  -6  -1   0    0.80    0.90
   6  -1   0    1.90    0.90
  -6  -1   0    2.40    0.60
  -6  -1   0    3.10    1.00
  -6   1   0    2.10    1.10
  -6   1   0    1.90    1.10
   6   1   0    3.20    0.90
  -6   1   0    2.40    0.80
  -6   1   0    2.60    0.80
  -6   1   0    2.60    0.60
  -7  -1   0    0.00    1.10
  -7  -1   0    1.30    1.00
  -7  -1   0    0.90    1.10
  -7  -1   0   -1.20    0.80
  -7   1   0   -0.10    0.80
  -7   1   0    0.30    0.60
  -7   1   0    0.90    1.00
  -7   1   0    1.10    1.20
  -7   1   0   -0.10    1.10
  -8  -1   0    2.40    1.60
  -8  -1   0    3.10    1.20
  -8   1   0    2.60    1.50
  -9  -1   0    3.90    1.70
  -9  -1   0    4.10    1.70
  -9   1   0    3.20    1.60
  -9   1   0    3.70    1.60
 -10  -1   0    1.40    1.50
  10  -1   0    0.00    1.20
 -10  -1   0   -0.20    1.20
 -10   1   0    1.80    2.40
 -10   1   0   -1.30    1.20
 -11  -1   0    2.20    1.30
 -11  -1   0    0.20    1.00
  11  -1   0    0.40    1.20
 -11   1   0    1.50    1.00
 -11   1   0    1.40    1.20
 -12   1   0    4.30    0.90
   0  -2   0    0.30    0.10
   0  -2   0    0.30    0.10
   0   2   0    0.40    0.10
   0   2   0    0.30    0.10
   1  -2   0    1.60    0.30
  -1  -2   0    2.10    0.30
  -1   2   0    2.10    0.30
  -1   2   0    2.20    0.40
   1   2   0    1.90    0.30
   1   2   0    1.80    0.30
  -1   2   0    1.50    0.30
  -2  -2   0    7.10    0.60
   2  -2   0    8.60    0.90
  -2  -2   0    8.10    1.00
  -2   2   0    8.50    0.70
  -2   2   0    7.10    1.10
   2   2   0    9.20    0.80
  -2   2   0    8.90    0.80
  -3  -2   0    2.80    0.70
   3  -2   0    3.70    0.60
  -3  -2   0    4.50    0.50
   3   2   0    3.40    0.60
  -3   2   0    4.10    0.60
   3   2   0    4.50    0.70
  -3   2   0    3.10    0.70
  -4  -2   0    4.40    0.90
   4  -2   0    4.60    0.90
  -4  -2   0    3.50    0.50
   4   2   0    4.30    0.70
  -4   2   0    3.90    1.00
  -4   2   0    4.80    0.80
   4   2   0    5.60    0.90
  -5  -2   0    5.40    0.80
  -5  -2   0    3.60    1.00
   5  -2   0    4.80    1.00
  -5   2   0    5.70    0.90
   5   2   0    3.80    0.80
  -5   2   0    4.60    1.10
  -6  -2   0   -0.60    1.10
  -6  -2   0    1.80    1.00
  -6  -2   0    0.00    0.50
   6  -2   0   -1.20    0.60
  -6  -2   0    1.40    0.70
  -6  -2   0    0.50    0.80
  -6   2   0    1.60    1.00
  -6   2   0    0.20    0.50
   6   2   0    0.70    0.60
  -6   2   0   -1.20    0.80
  -6   2   0    0.80    0.90
  -6   2   0    1.30    0.80
  -6   2   0   -0.10    0.50
  -7  -2   0    2.30    1.10
  -7  -2   0    1.30    1.10
  -7  -2   0   -0.30    1.10
  -7  -2   0    0.10    0.80
  -7  -2   0   -0.10    1.10
  -7   2   0    0.90    1.00
  -7   2   0   -0.20    0.80
  -7   2   0    1.00    1.00
  -7   2   0    1.60    1.40
  -7   2   0    1.20    0.60
  -8  -2   0   13.80    2.20
  -8  -2   0   17.80    2.60
  -8  -2   0   21.90    2.70
  -8   2   0   19.50    2.20
  -8   2   0   18.90    2.80
  -8   2   0   16.90    2.70
  -9  -2   0   25.10    3.00
  -9  -2   0   21.30    3.10
  -9  -2   0   26.80    3.10
  -9   2   0   24.60    3.10
  -9   2   0   30.10    3.30
  10  -2   0   -1.50    1.10
 -10  -2   0   -0.70    1.10
 -10  -2   0   -1.10    1.00
 -10   2   0    0.70    1.40
  11  -2   0    8.00    1.50
 -11  -2   0    8.40    1.50
 -11   2   0   15.00    2.20
 -11   2   0    9.50    1.70
 -12   2   0    2.00    0.70
   0  -3   0    0.10    0.20
   0  -3   0    0.00    0.10
   0   3   0    0.00    0.20
   0   3   0    0.00    0.10
  -1  -3   0   13.70    0.80
   1  -3   0   14.20    0.90
  -1  -3   0   12.60    0.90
  -1   3   0   13.10    0.90
  -1   3   0   13.80    0.90
   1   3   0   14.60    0.90
  -2  -3   0  831.72   36.70
   2  -3   0  908.71   36.70
  -2  -3   0  786.12   36.40
  -2   3   0  867.21   36.60
  -2   3   0  821.42   36.60
   2   3   0  869.21   36.60
  -2   3   0  876.91   36.80
   3  -3   0  239.28   10.40
  -3  -3   0  214.48   10.10
  -3  -3   0  226.28   10.50
  -3   3   0  237.68   10.60
  -3   3   0  235.18   10.30
   3   3   0  233.58   10.40
  -3   3   0  220.88   10.20
   4  -3   0  265.87   11.90
  -4  -3   0  253.97   12.10
  -4  -3   0  247.48   11.50
  -4   3   0  260.17   12.20
   4   3   0  258.47   11.90
   4   3   0  275.17   11.80
  -4   3   0  255.77   11.60
  -5  -3   0  109.19    6.10
   5  -3   0  108.39    5.80
  -5  -3   0  102.49    5.20
   5   3   0  108.09    5.60
  -5   3   0  117.59    6.30
  -5   3   0  106.99    5.30
   6  -3   0   12.30    1.80
  -6  -3   0   14.50    1.90
  -6  -3   0   10.40    1.50
  -6  -3   0    9.70    1.30
  -6  -3   0   12.60    2.20
  -6   3   0   12.70    1.60
  -6   3   0   13.50    1.30
  -6   3   0   14.30    1.20
  -6   3   0   12.30    2.10
   6   3   0   14.10    1.60
  -7  -3   0   10.20    2.00
  -7  -3   0   10.00    1.90
  -7  -3   0   11.20    1.80
  -7  -3   0    7.70    1.50
  -7  -3   0    8.00    1.70
  -7   3   0    8.70    1.20
  -7   3   0    9.60    1.90
  -7   3   0    8.60    1.80
  -7   3   0    9.90    1.70
  -8  -3   0    3.00    1.40
  -8  -3   0    4.00    1.40
  -8  -3   0    2.30    1.40
  -8   3   0    2.90    1.50
  -8   3   0    0.40    1.80
  -8   3   0    3.10    1.60
  -8   3   0    4.30    1.30
  -9  -3   0  294.87   14.00
  -9  -3   0  238.68   12.80
   9  -3   0  256.07   13.00
  -9  -3   0  286.77   14.40
  -9   3   0  293.77   14.20
  -9   3   0  293.97   14.50
 -10  -3   0    3.50    1.40
  10  -3   0    5.40    1.30
 -10  -3   0    3.20    1.50
 -10   3   0    4.80    2.10
 -10   3   0    4.10    1.60
 -10   3   0    5.20    1.20
 -11  -3   0  112.19    6.00
 -11  -3   0  100.89    5.80
  11  -3   0  108.59    5.70
 -11   3   0   99.19    6.00
 -11   3   0  112.79    6.10
 -12   3   0   11.30    1.20
   0  -4   0    0.00    0.20
   0  -4   0    0.50    0.30
   0   4   0    0.50    0.20
   0   4   0    0.30    0.20
   0   4   0    0.30    0.20
  -1  -4   0    1.80    0.40
  -1  -4   0    1.50    0.40
   1  -4   0    1.40    0.40
  -1   4   0    1.30    0.40
   1   4   0    1.70    0.40
  -1   4   0    1.20    0.40
  -2  -4   0    1.20    0.40
  -2  -4   0    0.60    0.40
   2  -4   0    0.90    0.40
  -2   4   0    1.30    0.40
  -2   4   0    0.90    0.40
   2   4   0    1.30    0.40
  -2   4   0    1.30    0.50
  -4  -4   0    0.20    0.40
  -4  -4   0    0.50    0.70
   4  -4   0    0.70    0.60
   4   4   0    0.20    0.40
  -4   4   0    1.10    0.50
  -4   4   0    0.80    0.70
   4   4   0    0.10    0.50
  -5   4   0    9.90    1.10
   5   4   0    9.50    1.30
  -6  -4   0    1.60    1.00
  -6  -4   0   -0.30    0.60
  -6  -4   0    1.10    0.90
   6  -4   0    0.10    0.80
  -6  -4   0    1.40    0.60
   6   4   0    1.90    0.80
  -6   4   0    0.50    0.60
  -6   4   0    0.90    0.60
  -6   4   0    1.30    1.00
  -6   4   0    2.40    0.80
  -7  -4   0    2.00    1.20
  -7  -4   0    2.30    1.40
  -7  -4   0    1.20    1.20
  -7  -4   0    1.80    1.00
  -7   4   0    1.50    1.30
  -7   4   0    2.10    1.10
  -7   4   0    2.80    0.80
  -7   4   0    3.10    1.40
  -8  -4   0   -0.30    1.20
  -8  -4   0    1.50    1.40
  -8  -4   0    0.00    1.00
   8  -4   0   -1.30    0.90
  -8   4   0   -2.20    1.10
  -8   4   0    0.40    1.20
  -8   4   0   -0.70    1.00
  -8   4   0    1.20    1.50
  -8   4   0   -2.40    1.10
   9  -4   0    2.90    1.30
  10  -4   0    0.50    1.10
 -10  -4   0   -0.50    1.00
 -10  -4   0    1.20    1.20
 -10   4   0   -1.40    1.10
 -10   4   0   -0.70    0.90
 -10   4   0    0.20    1.20
 -11  -4   0    0.70    0.90
 -12   4   0    0.10    0.50
   0  -5   0    0.20    0.40
   0   5   0    1.00    0.40
   0   5   0    0.80    0.40
  -1  -5   0  137.19    6.00
   1  -5   0  138.29    6.10
  -1  -5   0  125.99    5.90
  -1   5   0  123.09    6.00
  -1   5   0  131.79    6.00
   1   5   0  133.49    6.00
  -2  -5   0  197.18    9.20
  -2  -5   0  200.88    9.30
  -2  -5   0  212.88    9.30
   2  -5   0  221.58    9.50
  -2   5   0  200.38    9.40
   2   5   0  212.98    9.40
  -2   5   0  214.38    9.40
  -3  -5   0  134.29    6.30
   3  -5   0  134.29    6.40
  -3  -5   0  122.99    6.00
   3   5   0  135.09    6.30
  -3   5   0  133.09    6.30
  -4  -5   0  187.98    9.00
   4  -5   0  191.28    9.00
  -4  -5   0  180.48    8.40
  -4   5   0  199.58    9.20
   4   5   0  175.28    8.90
  -4   5   0  189.08    8.70
  -5  -5   0  325.77   15.30
   5  -5   0  331.57   15.30
  -5  -5   0  314.47   14.50
  -5   5   0  307.77   14.60
   5   5   0  350.36   16.20
  -5   5   0  332.27   14.70
  -6  -5   0   41.80    3.40
   6  -5   0   38.80    3.20
  -6  -5   0   39.00    2.50
  -6  -5   0   40.40    3.10
  -6   5   0   40.90    3.20
  -6   5   0   35.00    2.40
  -6   5   0   38.90    3.60
   6   5   0   37.90    2.80
  -6   5   0   42.20    2.60
  -6   5   0   42.90    3.40
  -7  -5   0   12.60    2.20
  -7  -5   0   11.20    2.00
  -7  -5   0   12.20    1.90
   7  -5   0    9.60    1.40
  -7  -5   0    8.20    1.40
  -7   5   0   10.90    1.30
  -7   5   0   11.20    1.80
  -7   5   0   10.70    2.00
  -7   5   0    9.90    1.90
  -7   5   0   11.90    2.10
   8  -5   0   11.00    1.60
  -8  -5   0    8.40    2.00
  -8  -5   0   10.00    1.80
  -8   5   0    8.70    2.10
  -8   5   0    5.80    1.30
  -8   5   0    7.70    1.60
  -8   5   0    7.30    1.80
   9  -5   0  244.38   12.30
  -9  -5   0  263.67   13.40
  -9  -5   0  260.47   14.20
  -9   5   0  253.07   12.80
 -10  -5   0    4.60    1.60
  10  -5   0    5.00    1.30
 -10  -5   0    5.30    1.40
 -10   5   0    3.30    1.20
 -10   5   0    4.70    1.70
 -10   5   0    4.90    1.70
 -11  -5   0   61.99    3.90
  11  -5   0   71.99    4.00
 -11  -5   0   69.89    4.10
 -11   5   0   67.49    4.30
 -11   5   0   60.49    4.20
 -12   5   0    0.70    0.60
   0  -6   0   17.70    1.30
   0  -6   0   17.70    1.20
   0   6   0   16.30    1.20
   0   6   0   17.60    1.30
  -1  -6   0   57.19    2.80
   1  -6   0   57.29    2.90
   1  -6   0   57.99    3.00
  -1  -6   0   58.09    2.90
  -1   6   0   55.69    2.90
   1   6   0   54.99    2.90
  -2  -6   0   26.10    1.70
   2  -6   0   26.40    1.80
  -2  -6   0   27.30    1.60
  -2   6   0   28.40    1.70
  -2   6   0   26.10    1.70
   2   6   0   26.00    1.70
   3  -6   0   24.70    1.90
  -3  -6   0   21.00    1.40
  -3  -6   0   22.90    1.80
  -3   6   0   22.40    1.70
  -3   6   0   23.70    1.60
   3   6   0   23.20    1.70
  -4  -6   0    4.00    0.90
   4  -6   0    6.40    1.10
  -4  -6   0    7.20    0.80
  -4   6   0    5.70    1.00
  -5  -6   0   40.60    3.00
  -5  -6   0   34.40    2.20
   5  -6   0   39.80    3.00
  -5   6   0   41.20    2.50
  -5   6   0   38.70    2.40
   5   6   0   40.10    2.70
  -6  -6   0   24.60    2.60
  -6  -6   0   21.70    1.80
  -6  -6   0   24.40    2.40
  -6  -6   0   21.40    2.10
   6  -6   0   23.50    2.50
   6  -6   0   23.60    1.80
   6   6   0   24.60    2.30
  -6   6   0   24.70    1.90
  -6   6   0   25.70    1.80
  -6   6   0   19.60    2.20
  -6   6   0   24.30    2.60
  -6   6   0   23.70    2.50
   7  -6   0   -0.20    0.90
  -7  -6   0    0.50    1.10
  -7  -6   0    0.60    0.90
  -7  -6   0    1.70    1.00
  -7  -6   0    0.60    1.10
  -7   6   0    0.00    0.70
  -7   6   0    1.30    1.40
  -7   6   0    0.30    0.80
  -7   6   0    0.40    0.90
  -7   6   0    1.00    1.30
  -8  -6   0   13.30    2.20
  -8  -6   0   10.90    1.90
   8  -6   0   11.20    2.20
  -8  -6   0    8.40    1.70
  -8   6   0   10.60    1.80
  -8   6   0   10.90    1.50
  -8   6   0    7.60    1.30
  -8   6   0   10.20    2.20
  -8   6   0   10.60    2.30
  -9  -6   0    4.70    1.50
   9  -6   0    2.80    1.20
  -9  -6   0    3.30    1.20
  -9   6   0    2.70    1.60
  -9   6   0    3.60    1.30
  -9   6   0    4.90    1.60
 -10  -6   0    2.10    1.40
 -10  -6   0    2.30    1.20
  10  -6   0    1.90    1.20
 -10   6   0    2.70    1.50
 -10   6   0    1.10    1.10
 -10   6   0    2.00    1.60
 -11  -6   0    0.30    1.00
 -11  -6   0    0.00    0.80
  11  -6   0   -1.10    0.80
 -11   6   0    1.00    1.10
 -11   6   0    2.70    0.80
 -11   6   0    1.00    1.10
 -12   6   0    1.00    0.50
   0  -7   0   -0.30    0.40
   0   7   0    0.10    0.40
   0   7   0    0.00    0.40
  -1  -7   0    8.00    0.80
   1  -7   0    7.50    1.00
   1  -7   0    9.00    1.10
  -1  -7   0    8.90    0.90
  -1   7   0    8.80    1.00
  -1   7   0    8.90    1.00
   1   7   0    8.30    1.00
  -2  -7   0   12.20    1.20
   2  -7   0   14.80    1.40
  -2  -7   0   14.10    1.20
  -2   7   0   14.60    1.20
   2   7   0   12.60    1.20
  -2   7   0   13.80    1.20
   3  -7   0    1.90    0.60
  -3  -7   0    2.00    0.60
   3   7   0    2.20    0.50
  -3   7   0    2.00    0.60
  -3   7   0    1.20    0.50
  -4  -7   0   25.00    2.20
   4  -7   0   25.90    2.20
  -4  -7   0   24.80    1.60
  -4   7   0   20.70    1.70
  -4   7   0   25.80    1.90
   5  -7   0    5.60    1.10
  -5  -7   0    3.50    0.60
   5   7   0    5.10    0.90
  -5   7   0    4.80    0.80
  -6  -7   0    3.40    1.20
  -6  -7   0    4.20    1.00
  -6  -7   0    5.00    1.20
  -6  -7   0    4.00    1.10
   6  -7   0    0.80    1.10
  -6   7   0    2.80    0.80
  -6   7   0    4.00    1.30
  -6   7   0    4.30    0.90
  -6   7   0    3.90    1.20
   6   7   0    2.20    0.90
  -6   7   0    2.60    1.20
  -7  -7   0    0.20    0.90
   7  -7   0   -0.20    0.70
  -7  -7   0   -0.40    1.00
  -7  -7   0   -0.10    0.90
  -7  -7   0   -0.40    1.00
  -7   7   0   -0.50    0.60
  -7   7   0    0.30    0.70
  -7   7   0   -2.30    0.90
  -7   7   0    0.50    1.00
  -7   7   0   -1.20    1.20
  -8  -7   0    5.50    1.40
  -8  -7   0    5.30    1.60
   8  -7   0    5.70    1.30
  -8   7   0    5.30    1.60
  -8   7   0    4.20    1.40
  -8   7   0    6.70    1.60
  -8   7   0    2.90    0.90
   9  -7   0    1.40    1.10
  -9  -7   0   -2.50    1.10
  -9  -7   0   -0.70    1.10
  -9   7   0    0.60    1.40
  -9   7   0   -0.40    1.30
  -9   7   0    0.20    1.00
 -10  -7   0    1.40    1.30
  10  -7   0   -0.10    1.00
 -10  -7   0    0.70    1.10
 -10   7   0    1.60    1.40
 -10   7   0    0.10    1.20
 -11  -7   0    0.20    0.90
 -11  -7   0   -0.40    0.80
 -11   7   0   -0.30    1.20
 -11   7   0   -0.40    0.80
 -11   7   0    0.40    0.90
   0   8   0 5405.56  228.08
   0   8   0 5287.07  227.98
  -1  -8   0  363.06   16.10
   1  -8   0  394.26   16.20
   1  -8   0  366.36   16.10
  -1  -8   0  363.86   15.90
  -1   8   0  347.97   16.10
   1   8   0  345.07   16.00
   1   8   0  362.36   16.20
  -1   8   0  378.86   16.20
  -2  -8   0 1065.19   45.10
   2  -8   0 1078.69   45.40
  -2  -8   0 1026.50   45.10
  -2   8   0 1021.60   45.20
  -2   8   0 1050.99   45.30
   2   8   0 1041.30   45.30
  -3  -8   0   62.49    3.20
  -3  -8   0   58.09    3.30
   3  -8   0   63.29    3.60
   3   8   0   56.99    3.40
  -3   8   0   59.49    3.40
  -3   8   0   61.89    3.40
  -4  -8   0 7710.93  334.67
   4  -8   0 8040.40  334.87
  -4   8   0 7729.43  334.37
  -4   8   0 7884.21  334.57
  -5  -8   0   53.29    3.60
   5  -8   0   45.70    3.80
   5  -8   0   55.89    3.80
  -5   8   0   52.19    3.10
  -5   8   0   59.59    3.40
  -6  -8   0 1636.74   72.09
   6  -8   0 1528.65   71.19
  -6  -8   0 1551.64   71.49
  -6  -8   0 1625.34   72.09
  -6   8   0 1683.13   71.39
  -6   8   0 1781.52   72.59
   6   8   0 1706.23   72.89
  -6   8   0 1879.61   71.99
  -6   8   0 1561.04   72.09
  -6   8   0 1564.74   71.69
   7  -8   0   18.60    2.20
  -7  -8   0   21.10    2.80
  -7  -8   0   17.40    2.30
  -7  -8   0   24.70    2.90
  -7  -8   0   21.70    2.60
  -7   8   0   20.20    1.80
  -7   8   0   28.80    4.10
  -7   8   0   20.90    2.00
  -7   8   0   22.60    3.10
  -8  -8   0  551.64   27.10
  -8  -8   0  652.13   28.20
  -8  -8   0  604.34   27.60
   8  -8   0  595.44   27.20
  -8   8   0  570.44   26.90
  -8   8   0  614.94   28.30
  -8   8   0  606.54   26.80
  -8   8   0  662.63   28.80
  -8   8   0  613.94   27.60
  -9  -8   0    9.70    1.90
  -9  -8   0    8.50    1.80
   9  -8   0   10.80    1.70
  -9   8   0    6.50    1.90
  -9   8   0    9.40    2.10
  -9   8   0   10.10    1.70
 -10  -8   0  100.19    6.40
  10  -8   0  102.29    5.70
 -10  -8   0  104.39    6.00
 -10   8   0  107.89    5.70
 -10   8   0  100.19    6.30
 -10   8   0  101.39    6.40
 -11  -8   0    5.10    1.30
  11  -8   0    4.60    1.00
 -11   8   0    5.00    1.40
 -11   8   0    4.30    0.90
 -11   8   0    3.90    1.10
   0  -9   0    0.50    0.40
   0   9   0   -0.10    0.40
   0   9   0   -0.10    0.50
  -1  -9   0   24.20    1.60
  -1  -9   0   22.40    1.50
   1  -9   0   25.80    1.80
   1  -9   0   22.10    1.60
  -1   9   0   23.50    1.70
   1   9   0   22.90    1.60
   1   9   0   22.10    1.70
  -2  -9   0   17.20    1.40
  -2  -9   0   17.80    1.40
   2  -9   0   17.70    1.60
   2  -9   0   16.90    1.60
   2   9   0   17.00    1.50
  -2   9   0   17.60    1.50
  -2   9   0   17.20    1.50
  -3  -9   0    6.40    0.90
   3  -9   0    5.60    1.00
   3   9   0    6.00    1.00
  -3   9   0    7.00    1.00
  -3   9   0    7.90    1.20
   4  -9   0    8.80    1.50
   4  -9   0    8.00    1.20
  -4  -9   0   10.10    1.50
  -4   9   0    9.40    1.30
  -4   9   0   10.30    1.30
   5  -9   0    8.50    1.20
  -5  -9   0    5.10    1.10
   5  -9   0    6.20    1.30
  -5   9   0    8.30    1.30
  -5   9   0    7.10    1.40
  -5   9   0    9.30    1.20
  -5   9   0    7.10    1.30
  -6  -9   0   11.60    2.00
  -6  -9   0   13.80    1.70
   6  -9   0   11.10    1.90
   6  -9   0    9.00    1.70
  -6  -9   0    8.50    1.60
  -6  -9   0    9.50    1.50
  -6   9   0   11.20    1.40
   6   9   0   12.60    1.80
  -6   9   0   11.60    2.00
  -6   9   0   14.20    1.70
  -6   9   0   13.20    2.20
  -6   9   0    9.20    1.60
  -7  -9   0    0.30    0.90
  -7  -9   0    1.00    1.00
  -7  -9   0    1.10    1.30
   7  -9   0    0.90    0.80
  -7  -9   0   -0.60    0.90
  -7   9   0    1.30    1.00
  -7   9   0    5.00    2.00
  -7   9   0   -0.60    1.10
  -7   9   0    0.20    0.70
  -7   9   0   -0.70    0.70
  -8  -9   0    3.50    1.40
   8  -9   0    2.10    1.60
  -8  -9   0    1.40    1.00
  -8  -9   0    1.50    1.20
   8  -9   0    4.80    1.20
  -8   9   0    2.80    1.60
  -8   9   0    5.10    1.40
  -8   9   0    4.10    1.00
  -8   9   0    2.00    1.00
  -8   9   0    4.60    1.40
  -9  -9   0   -2.00    1.00
  -9  -9   0   -0.80    1.00
   9  -9   0    1.60    1.10
  -9   9   0    1.20    1.50
  -9   9   0   -0.10    1.10
  -9   9   0    0.60    1.20
 -10  -9   0    1.90    1.00
  10  -9   0    3.70    1.00
 -10  -9   0    4.30    1.30
 -10   9   0    4.10    1.20
 -10   9   0    3.10    1.40
 -10   9   0    3.80    1.30
 -11  -9   0    1.40    1.00
  11  -9   0    0.90    0.70
 -11   9   0    0.00    0.70
 -11   9   0   -0.40    0.70
   0 -10   0  251.07   11.20
   0 -10   0  248.58   10.90
   0  10   0  233.98   11.20
  -1 -10   0   67.59    3.50
   1 -10   0   75.29    3.80
  -1 -10   0   73.19    3.70
   1 -10   0   71.19    3.70
   1  10   0   66.29    3.60
  -1  10   0   67.39    3.70
  -1  10   0   68.99    3.80
   1  10   0   68.59    3.80
   2 -10   0   18.00    1.60
  -2 -10   0   19.00    1.40
  -2 -10   0   19.80    1.50
   2 -10   0   17.90    1.80
   2  10   0   20.90    2.10
  -2  10   0   18.80    1.60
  -2  10   0   17.00    2.20
   2  10   0   18.40    1.40
  -3 -10   0   25.80    1.80
  -3 -10   0   22.60    1.80
   3 -10   0   26.50    2.20
  -3  10   0   23.70    1.80
  -3  10   0   26.10    2.00
  -4 -10   0    2.40    0.70
   4 -10   0    0.10    1.10
  -4  10   0    1.70    0.60
  -4  10   0    1.60    0.60
   5 -10   0   12.60    1.50
   5 -10   0   10.80    1.90
  -5 -10   0   10.60    1.60
  -5 -10   0   13.00    1.80
  -5 -10   0    9.10    1.40
  -5  10   0   12.30    1.40
  -5  10   0   12.30    2.00
  -5  10   0   12.70    1.60
  -5  10   0   10.70    1.60
  -5  10   0   12.20    1.70
   6 -10   0    2.20    0.90
  -6 -10   0    4.70    1.10
  -6 -10   0    4.90    2.20
  -6 -10   0    3.50    1.00
   6 -10   0    1.80    1.20
  -6 -10   0    3.00    1.10
  -6  10   0    3.60    1.50
  -6  10   0    4.10    1.00
  -6  10   0    3.50    1.30
  -6  10   0    1.90    1.10
   6  10   0    2.70    1.00
  -7 -10   0   -0.50    0.90
  -7 -10   0   -0.70    1.20
   7 -10   0   -0.50    0.80
  -7 -10   0    0.50    1.10
  -7  10   0   -0.50    0.60
  -7  10   0    0.40    1.40
  -7  10   0    0.70    1.40
  -7  10   0    0.20    0.70
  -7  10   0    0.80    1.10
   8 -10   0    0.00    1.40
  -8 -10   0    0.90    1.20
  -8 -10   0    0.60    0.90
   8 -10   0    3.70    1.20
  -8 -10   0    1.40    1.10
  -8  10   0    3.20    1.30
  -8  10   0    0.10    1.60
  -8  10   0    3.50    1.50
  -8  10   0    1.20    0.90
  -8  10   0    0.70    0.80
  -9 -10   0    2.90    1.30
   9 -10   0    2.00    1.10
  -9 -10   0    1.60    1.20
  -9 -10   0    2.60    1.30
  -9  10   0    1.50    1.50
  -9  10   0    3.30    1.10
  -9  10   0    5.60    1.50
  -9  10   0    3.50    1.60
 -10 -10   0    0.70    1.10
  10 -10   0    4.00    1.10
 -10 -10   0    5.20    1.70
 -10  10   0    4.30    1.60
 -10  10   0    4.10    1.30
 -10  10   0    5.00    1.30
  11 -10   0    1.10    0.80
 -11 -10   0    2.00    0.90
 -11  10   0    0.30    0.70
 -11  10   0    0.70    0.70
   0 -11   0    0.10    0.30
   0 -11   0    0.00    0.40
   0  11   0    0.10    0.40
   0  11   0   -0.10    0.50
   1 -11   0   39.60    2.40
   1 -11   0   40.80    2.60
  -1 -11   0   39.60    2.50
  -1 -11   0   42.10    2.30
   1  11   0   39.70    2.50
   1  11   0   40.20    2.60
  -1  11   0   40.10    2.60
  -1  11   0   38.10    2.50
   2 -11   0  129.39    6.40
  -2 -11   0  127.09    6.10
  -2 -11   0  119.29    5.90
  -2  11   0  128.79    6.30
   2  11   0  123.69    6.10
   2  11   0  123.59    6.40
  -2  11   0  127.49    6.30
   3 -11   0  420.66   18.30
  -3 -11   0  406.66   17.90
   3 -11   0  385.46   17.80
   3 -11   0  416.56   18.30
  -3 -11   0  405.16   17.90
  -3  11   0  374.96   18.10
  -3  11   0  401.56   18.10
   4 -11   0   36.80    2.90
   4 -11   0   36.40    2.50
  -4 -11   0   37.50    2.60
  -4  11   0   37.50    2.60
  -4  11   0   36.50    2.50
  -5 -11   0  143.69    7.80
   5 -11   0  155.68    7.80
   5 -11   0  153.78    8.60
  -5 -11   0  145.99    8.20
  -5 -11   0  159.78    8.20
  -5  11   0  173.78    8.60
  -5  11   0  168.98    9.30
  -5  11   0  166.38    8.00
  -5  11   0  168.28    7.90
  -5  11   0  159.18    8.80
  -6 -11   0   29.20    2.90
  -6 -11   0   31.10    2.70
   6 -11   0   28.90    2.50
  -6 -11   0   31.30    3.60
  -6 -11   0   26.70    2.50
  -6  11   0   33.10    3.10
  -6  11   0   31.70    3.20
  -6  11   0   28.60    2.80
  -6  11   0   32.50    2.40
  -6  11   0   30.60    2.50
   7 -11   0  122.09    6.60
  -7 -11   0  117.09    6.70
  -7 -11   0  120.19    9.10
  -7 -11   0  116.29    6.70
   7 -11   0  128.99   10.80
  -7 -11   0  113.59    7.20
  -7  11   0  124.69    6.30
  -7  11   0  136.69    7.70
  -7  11   0  129.19    7.60
  -7  11   0  123.09    6.90
  -7  11   0  105.19    7.80
  -8 -11   0    4.30    1.20
  -8 -11   0    3.80    1.40
  -8 -11   0    4.90    1.30
   8 -11   0    4.30    1.20
   8 -11   0    1.40    1.50
  -8  11   0    6.30    2.10
  -8  11   0    3.90    1.10
  -8  11   0    4.50    1.50
  -8  11   0    4.50    1.70
  -8  11   0    5.40    1.20
   9 -11   0   60.69    4.00
  -9 -11   0   46.70    3.50
  -9 -11   0   56.89    4.10
  -9 -11   0   52.19    3.90
  -9  11   0   61.39    4.80
  -9  11   0   57.59    3.40
  -9  11   0   64.29    4.20
  -9  11   0   59.39    4.60
 -10 -11   0   10.10    1.70
  10 -11   0    7.70    1.30
 -10 -11   0   15.60    2.30
 -10  11   0    9.50    1.80
 -10  11   0    9.70    2.10
  11 -11   0   35.90    2.30
 -11 -11   0   27.60    2.20
 -11  11   0   28.20    2.30
 -11  11   0   31.70    2.00
   0 -12   0    0.90    0.50
   0 -12   0    0.50    0.60
   0  12   0    0.40    0.50
   0  12   0    0.20    0.60
   1 -12   0   98.09    5.10
   1 -12   0   96.19    4.90
  -1 -12   0   98.09    4.90
  -1 -12   0   92.09    4.60
   1  12   0   95.69    4.90
   1  12   0   87.39    5.00
  -1  12   0   96.79    5.00
  -1  12   0   89.19    5.00
   2 -12   0    4.40    0.80
  -2 -12   0    4.00    0.80
   2 -12   0    3.50    0.80
  -2 -12   0    3.50    0.60
   2 -12   0    3.50    0.90
   2  12   0    4.10    0.80
  -2  12   0    4.20    0.80
   3 -12   0   19.90    2.00
  -3 -12   0   16.00    1.50
  -3 -12   0   17.00    1.50
   3 -12   0   16.20    2.00
   3 -12   0   13.30    1.50
   3  12   0   16.10    1.50
  -3  12   0   17.20    1.80
  -3  12   0   15.40    1.50
   4 -12   0   -0.30    0.60
   4 -12   0   -0.40    0.60
   4 -12   0    0.10    0.60
  -4 -12   0    0.20    0.90
   4  12   0   -0.80    0.40
  -4  12   0   -0.90    0.50
  -4  12   0    0.70    0.50
   5 -12   0    5.40    1.40
  -5  12   0    6.10    1.40
  -6 -12   0    0.00    0.90
   6 -12   0   -0.20    0.80
  -6 -12   0    1.20    0.70
  -6 -12   0    0.50    0.80
   6 -12   0   -0.10    0.80
  -6  12   0    0.70    1.00
  -6  12   0   -1.20    1.00
  -6  12   0   -0.10    1.10
  -6  12   0   -0.50    0.70
  -6  12   0    1.00    0.70
  -7 -12   0    4.40    1.60
   7 -12   0    4.30    1.50
  -7  12   0    6.10    1.70
   8 -12   0   -2.90    1.60
  -8 -12   0    1.00    1.00
  -8 -12   0    2.80    1.40
  -8 -12   0    0.80    1.00
   8 -12   0    0.20    1.00
  -8  12   0    1.10    1.10
  -8  12   0    0.10    1.40
  -8  12   0    0.80    1.20
  -8  12   0   -1.30    0.80
  -9 -12   0   11.20    1.50
  -9 -12   0    8.40    2.20
  -9  12   0    6.30    1.80
 -10 -12   0   -0.10    1.00
  10 -12   0    1.40    0.90
 -10  12   0    1.00    1.20
 -10  12   0    1.00    0.90
  11 -12   0    2.20    0.90
 -11  12   0    0.90    0.60
 -11  12   0    1.40    0.80
   0 -13   0   -0.20    0.50
   0 -13   0    0.00    0.40
   0  13   0   -0.10    0.60
   0  13   0    0.30    0.60
   1 -13   0  318.27   13.90
   1 -13   0  317.47   14.10
  -1 -13   0  302.67   13.60
  -1 -13   0  322.27   14.00
  -1  13   0  309.87   14.00
  -1  13   0  289.87   13.90
   1  13   0  302.57   13.90
  -1  13   0  283.57   13.60
   2 -13   0    9.70    1.60
  -2 -13   0    9.40    1.20
   2 -13   0    8.80    1.40
   2 -13   0    9.90    1.50
  -2 -13   0    9.50    1.10
   2  13   0    9.30    1.30
  -2  13   0    9.60    1.40
  -2  13   0   10.10    0.90
  -3 -13   0   62.49    3.60
   3 -13   0   67.19    4.00
   3 -13   0   65.99    4.40
   3 -13   0   64.19    3.60
   3  13   0   64.49    3.70
  -3  13   0   66.79    3.90
  -3  13   0   62.19    3.70
  -4 -13   0   16.90    1.90
   4 -13   0   17.60    1.80
   4 -13   0   19.60    2.20
   4 -13   0   18.00    2.20
  -4  13   0   20.40    2.00
  -4  13   0   15.80    1.80
  -4  13   0   18.10    2.20
   4  13   0   15.90    1.60
  -4  13   0   20.60    1.80
   5 -13   0  118.89    8.20
  -5 -13   0  109.79    6.10
   5 -13   0  119.99    6.20
  -5 -13   0  107.99    6.20
  -5 -13   0  116.49    6.50
   5 -13   0  126.59    7.20
  -5 -13   0  113.49    6.60
  -5  13   0  127.79    6.50
   5  13   0  109.39    5.90
  -5  13   0  118.59    7.00
  -5  13   0  126.69    6.30
  -5  13   0  114.89    6.50
  -5  13   0  133.19    7.80
  -6 -13   0   23.60    2.30
   6 -13   0   26.60    2.30
  -6 -13   0   23.50    2.50
  -6 -13   0   27.20    2.80
   6 -13   0   27.60    3.20
  -6 -13   0   23.80    2.60
  -6  13   0   27.40    2.20
  -6  13   0   26.10    2.50
  -6  13   0   26.50    2.80
  -6  13   0   25.00    2.70
  -6  13   0   26.40    3.10
  -7 -13   0  130.99    7.40
  -7 -13   0  133.79    7.40
  -7 -13   0  140.99    7.70
   7 -13   0  137.69    7.30
   7 -13   0  135.49    8.60
  -7 -13   0  136.69    8.10
  -7  13   0  130.89    7.60
  -7  13   0  147.89    8.20
  -7  13   0  136.59    7.20
  -7  13   0  133.49    8.20
  -8 -13   0   12.20    2.20
   8 -13   0   11.40    2.20
  -8 -13   0   13.30    2.20
   8 -13   0    5.30    2.10
  -8 -13   0   10.50    1.80
  -8  13   0   10.70    1.60
  -8  13   0   12.70    2.30
  -8  13   0   11.20    2.00
  -8  13   0   10.60    2.10
  -8  13   0   10.40    1.50
  -9 -13   0  100.79    6.30
   9 -13   0  107.19    5.90
  -9 -13   0   95.29    5.60
  -9  13   0  110.59    7.00
  -9  13   0  102.59    5.30
  -9  13   0  130.39    8.30
 -10 -13   0   20.90    2.20
  10 -13   0   20.70    2.10
 -10  13   0   17.40    2.20
 -10  13   0   22.10    2.10
  11 -13   0   46.80    2.60
 -11  13   0   47.10    2.50
 -11  13   0   36.30    2.60
   0 -14   0   67.59    3.50
   0 -14   0   64.79    3.80
   0  14   0   63.79    3.80
   1 -14   0   84.79    4.40
  -1 -14   0   80.19    4.10
   1 -14   0   87.09    4.70
   1  14   0   86.29    4.50
  -1  14   0   76.09    4.40
  -1  14   0   79.99    4.50
   2 -14   0    1.40    0.70
   2 -14   0    1.40    0.80
  -2 -14   0    1.60    0.60
  -2 -14   0    1.50    0.50
   2 -14   0    2.90    0.60
   2  14   0    0.60    0.60
  -2  14   0    1.10    0.70
  -2  14   0    2.00    0.50
  -2  14   0    1.50    0.60
  -3 -14   0   22.10    1.80
   3 -14   0   25.60    2.30
   3 -14   0   23.70    1.90
  -3 -14   0   23.10    1.90
   3  14   0   24.10    1.90
  -3  14   0   24.00    2.10
  -3  14   0   24.70    2.00
   4 -14   0   24.20    2.40
  -4 -14   0   19.50    2.10
  -4 -14   0   15.10    1.70
  -4 -14   0   21.60    2.00
   4 -14   0   20.70    1.90
   4 -14   0   21.90    2.30
  -4  14   0   21.10    2.50
  -4  14   0   23.00    2.10
  -4  14   0   20.80    1.90
  -4  14   0   14.80    1.90
   4  14   0   21.20    1.80
   5 -14   0    7.70    1.60
  -5 -14   0    6.10    1.30
  -5 -14   0    6.40    1.10
   5 -14   0    7.60    1.30
  -5 -14   0    5.50    1.40
  -5 -14   0   10.20    1.60
   5 -14   0    7.20    1.50
  -5  14   0    8.00    1.90
  -5  14   0    7.60    1.30
  -5  14   0    5.30    1.60
   5  14   0    5.30    1.00
  -5  14   0    6.60    1.30
  -5  14   0    7.80    1.40
   6 -14   0    0.80    0.90
   6 -14   0    0.90    1.10
  -6 -14   0    0.40    1.00
  -6 -14   0   -1.00    0.80
  -6 -14   0   -0.90    1.10
  -6  14   0    0.70    1.30
  -6  14   0    1.30    0.90
  -6  14   0    1.20    1.10
  -6  14   0    1.80    0.90
  -6  14   0   -0.20    1.10
  -7 -14   0    4.50    1.20
  -7 -14   0    3.00    1.60
   7 -14   0    2.50    1.60
   7 -14   0    4.20    1.20
  -7 -14   0    1.80    0.90
  -7  14   0    4.40    1.40
  -7  14   0    3.10    1.10
  -7  14   0    3.20    1.30
  -7  14   0    4.40    1.00
  -7  14   0    3.40    1.90
   8 -14   0   -1.20    1.40
  -8 -14   0    2.50    1.10
   8 -14   0    4.90    1.40
  -8 -14   0    2.40    1.10
  -8  14   0    5.60    2.20
  -8  14   0    3.60    1.50
  -8  14   0    5.20    1.10
   9 -14   0    1.20    1.00
  -9 -14   0    0.10    0.80
  -9 -14   0    0.00    1.00
  -9  14   0    0.90    1.10
  -9  14   0    0.90    1.20
  -9  14   0   -0.10    0.90
  -9  14   0   -2.00    2.00
  10 -14   0   10.50    1.70
 -10 -14   0   10.70    1.80
 -10  14   0   10.00    1.60
 -10  14   0   14.30    1.80
 -11  14   0    0.50    0.60
 -11  14   0    0.00    0.60
   0 -15   0    0.50    0.40
   0 -15   0   -0.20    0.50
   0  15   0    0.20    0.50
   1 -15   0    3.00    1.00
  -1 -15   0    2.20    0.70
   1 -15   0    3.40    0.80
  -1 -15   0    2.80    0.60
  -1  15   0    3.40    0.60
   1  15   0    1.50    0.70
   1  15   0    2.90    0.80
  -1  15   0    3.20    0.80
  -1  15   0    2.60    0.70
   2 -15   0    9.90    1.60
  -2 -15   0    8.90    1.10
  -2 -15   0   10.10    1.40
   2 -15   0    8.30    1.30
   2 -15   0    9.70    1.20
   2  15   0    8.20    1.20
  -2  15   0    9.50    1.30
  -2  15   0   10.80    1.70
  -2  15   0    8.80    0.90
   3 -15   0    7.50    1.20
  -3 -15   0    7.60    1.30
   3 -15   0    5.70    1.30
   3 -15   0    6.60    1.30
  -3 -15   0    6.10    1.10
  -3  15   0    6.10    1.10
   3  15   0    5.40    1.00
  -3  15   0    5.70    1.10
   4 -15   0    3.90    0.90
   4 -15   0    3.30    1.10
  -4 -15   0    2.80    0.90
   4 -15   0    3.30    1.10
  -4 -15   0    2.90    1.00
  -4 -15   0    4.70    0.90
  -4 -15   0    3.00    0.90
  -4  15   0    3.40    0.90
  -4  15   0    2.80    0.90
   4  15   0    2.50    0.80
  -4  15   0    2.20    0.90
  -4  15   0    2.20    1.20
  -5 -15   0    4.70    1.20
  -5 -15   0    3.50    1.00
   5 -15   0    4.00    1.40
  -5 -15   0    4.50    1.20
   5 -15   0    3.60    1.00
  -5 -15   0    5.10    1.10
   5  15   0    3.40    0.80
  -5  15   0    5.90    1.30
  -5  15   0    6.40    2.00
  -5  15   0    5.10    1.30
  -5  15   0    4.30    1.10
  -5  15   0    4.40    1.20
  -6 -15   0    2.80    1.10
   6 -15   0    2.50    1.00
  -6 -15   0    3.70    1.20
  -6 -15   0    0.20    1.10
   6 -15   0   -0.20    1.20
  -6 -15   0    3.20    1.00
  -6  15   0    2.60    0.90
  -6  15   0    2.40    1.40
  -6  15   0    3.40    1.20
  -6  15   0    2.20    1.70
  -6  15   0    2.40    1.20
   7 -15   0   -2.20    1.10
   7 -15   0    0.40    1.00
  -7 -15   0    0.90    0.90
  -7 -15   0    1.20    0.90
  -7 -15   0   -3.30    1.80
  -7  15   0    1.00    1.00
  -7  15   0   -0.80    1.20
  -7  15   0    0.30    0.70
  -7  15   0   -0.80    0.80
  -7  15   0   -0.90    1.50
   8 -15   0    0.30    1.00
  -8 -15   0   -0.90    0.80
  -8 -15   0    0.10    0.80
  -8  15   0   -0.50    0.90
  -8  15   0    1.90    0.90
  -8  15   0   -0.10    1.00
  -8  15   0    2.70    1.70
  -8  15   0    1.90    1.20
  -9 -15   0    0.20    0.80
  -9 -15   0    0.50    1.00
   9 -15   0   -0.30    0.90
  -9  15   0   -1.50    1.00
  -9  15   0   -1.00    0.90
  -9  15   0    1.00    1.10
 -10 -15   0    2.40    1.00
 -10  15   0    2.10    1.00
 -11  15   0   -0.30    0.60
   0  16   0 4505.55  189.38
   0  16   0 4323.37  188.88
   0  16   0 4440.26  189.28
  -1 -16   0  121.89    5.90
  -1 -16   0  123.19    6.40
   1 -16   0  122.49    6.50
   1 -16   0  122.89    6.10
  -1  16   0  117.59    6.20
   1  16   0  126.69    6.30
  -1  16   0  118.39    6.30
  -1  16   0  116.09    5.80
   2 -16   0 5813.32  242.38
  -2 -16   0 5884.01  242.38
   2 -16   0 5833.62  242.78
  -2 -16   0 5596.44  241.98
   2 -16   0 5451.45  241.78
   2  16   0 5748.33  242.38
  -2  16   0 5822.22  242.58
  -2  16   0 5739.43  242.38
   2  16   0 5242.18  241.88
  -2  16   0 5547.85  241.68
  -3 -16   0   45.00    3.40
   3 -16   0   49.80    3.00
  -3 -16   0   50.69    3.40
   3 -16   0   50.79    3.50
  -3 -16   0   44.50    2.90
  -3 -16   0   53.99    3.70
  -3 -16   0   52.69    3.30
   3 -16   0   52.69    3.70
  -3  16   0   53.09    3.40
  -3  16   0   53.89    3.30
  -3  16   0   44.70    3.40
   3  16   0   51.19    3.20
   4 -16   0 3629.54  147.99
  -4 -16   0 3470.85  148.39
  -4 -16   0 3386.86  148.59
  -4 -16   0 3294.37  148.09
  -4 -16   0 3415.96  148.09
   4 -16   0 3490.65  149.19
  -4  16   0 3240.08  148.29
  -4  16   0 3701.33  148.29
   4  16   0 3430.06  147.99
  -5 -16   0   25.00    2.30
  -5 -16   0   27.00    2.70
   5 -16   0   28.30    2.40
  -5 -16   0   25.90    2.60
  -5 -16   0   25.80    2.50
   5 -16   0   24.70    2.90
  -5  16   0   28.70    2.70
  -5  16   0   25.70    2.70
  -5  16   0   25.20    3.20
  -5  16   0   26.70    2.40
  -5  16   0   30.00    2.70
   6 -16   0  169.18   10.10
  -6 -16   0  170.08    9.50
   6 -16   0  183.48    9.20
  -6 -16   0  176.78    9.60
  -6 -16   0  171.38    9.10
  -6 -16   0  166.28    9.10
  -6  16   0  181.98    9.60
  -6  16   0  192.98   10.30
  -6  16   0  185.68    9.40
  -6  16   0  197.08    9.20
  -6  16   0  204.98   10.10
   7 -16   0   31.30    4.10
  -7 -16   0   38.90    3.30
  -7 -16   0   32.70    3.40
  -7 -16   0   41.10    3.20
   7 -16   0   42.10    3.20
  -7  16   0   41.90    3.00
  -7  16   0   38.50    3.10
  -7  16   0   41.40    3.60
  -7  16   0   43.20    3.50
  -7  16   0   41.50    4.20
   8 -16   0  239.98   11.50
  -8 -16   0  226.18   11.50
  -8 -16   0  230.38   11.50
  -8  16   0  222.38   12.00
  -8  16   0  244.68   11.10
  -8  16   0  222.78   11.30
  -8  16   0  248.48   11.80
  -9 -16   0   14.30    2.10
  -9 -16   0   14.80    2.00
   9 -16   0   16.20    2.10
  -9  16   0   19.50    2.20
  -9  16   0   12.60    1.90
  10 -16   0  351.96   15.60
 -10 -16   0  321.77   15.60
 -10  16   0  360.36   15.70
  11 -16   0    0.20    0.60
   0 -17   0    0.30    0.40
   0 -17   0   -0.20    0.50
   0  17   0    0.80    1.00
   0  17   0    0.10    0.50
   0  17   0    0.80    0.60
   1 -17   0   24.50    2.20
   1 -17   0   24.50    2.00
  -1 -17   0   21.20    1.70
  -1 -17   0   25.90    2.20
   1  17   0   27.70    2.30
  -1  17   0   25.10    2.10
  -1  17   0   25.60    1.80
  -1  17   0   25.40    2.20
   2 -17   0    4.30    1.00
  -2 -17   0    4.90    1.10
  -2 -17   0    3.90    0.70
   2 -17   0    4.40    1.20
  -2 -17   0    4.80    1.00
  -2 -17   0    5.50    1.20
   2 -17   0    5.90    1.00
   2  17   0    4.10    0.90
   2  17   0    4.10    0.70
  -2  17   0    4.70    1.10
  -2  17   0    4.40    1.00
  -2  17   0    5.60    0.90
  -3 -17   0   15.30    1.80
   3 -17   0   13.40    1.60
  -3 -17   0   14.30    1.50
  -3 -17   0   14.20    1.50
   3 -17   0   15.80    2.00
   3 -17   0   14.40    2.10
  -3 -17   0   15.00    1.90
   3  17   0   15.20    1.70
  -3  17   0   15.80    1.80
  -3  17   0   17.80    2.00
  -3  17   0   16.30    1.70
   4 -17   0    7.40    1.60
   4 -17   0    6.40    1.50
  -4 -17   0    6.30    1.10
  -4 -17   0    7.20    1.20
  -4 -17   0    7.70    1.30
  -4  17   0   11.20    1.60
  -4  17   0   10.00    1.60
  -4  17   0    5.00    1.50
  -4  17   0    7.70    1.40
   4  17   0    7.30    1.40
  -5 -17   0    4.10    1.00
   5 -17   0    4.40    1.40
   5 -17   0    7.50    1.30
  -5 -17   0    5.50    1.20
  -5 -17   0    4.80    1.10
  -5  17   0    7.20    1.40
  -5  17   0    5.90    1.30
  -5  17   0    7.60    1.60
  -5  17   0    5.80    1.90
   6 -17   0    4.70    1.30
  -6 -17   0    4.20    1.20
  -6 -17   0    1.10    1.70
   6 -17   0    2.40    1.40
  -6 -17   0    3.10    1.20
  -6 -17   0    4.50    1.20
  -6  17   0    2.90    1.60
  -6  17   0    3.00    1.10
  -6  17   0    5.80    1.20
  -6  17   0    5.00    1.50
  -7 -17   0    2.80    1.40
  -7 -17   0    2.90    1.20
   7 -17   0    3.20    1.30
  -7 -17   0    4.00    1.20
  -7  17   0    3.90    1.60
  -7  17   0    2.60    1.00
  -7  17   0    4.10    1.10
  -7  17   0    3.20    1.10
  -8 -17   0    1.40    1.00
  -8 -17   0   -0.30    0.90
   8 -17   0    1.50    1.10
  -8  17   0    2.50    1.20
  -8  17   0    0.10    1.00
  -8  17   0   -0.40    1.00
   9 -17   0    1.80    0.90
  -9 -17   0    1.60    0.90
  -9 -17   0    1.60    1.00
  -9  17   0    1.90    1.20
  -9  17   0    0.90    1.00
  10 -17   0    4.60    0.80
 -10 -17   0    4.10    1.10
 -10  17   0    4.00    0.90
   0 -18   0   60.29    3.90
   0 -18   0   66.29    4.10
   0 -18   0   63.39    3.60
   0  18   0   63.79    3.60
   0  18   0   63.29    3.90
   0  18   0   71.69    4.10
   1 -18   0    2.50    0.90
   1 -18   0    3.90    1.00
  -1 -18   0    2.80    1.00
  -1 -18   0    2.60    0.60
   1 -18   0    3.60    0.90
   1 -18   0    3.10    0.90
  -1 -18   0    3.20    0.80
   1  18   0    3.10    0.80
   1  18   0    2.90    0.90
   1  18   0    3.80    0.90
  -1  18   0    3.70    1.00
  -1  18   0    3.60    1.00
  -1  18   0    3.40    0.70
   2 -18   0   25.50    2.50
  -2 -18   0   22.30    2.30
  -2 -18   0   26.40    1.90
   2 -18   0   27.60    2.30
   2 -18   0   24.60    1.80
  -2 -18   0   25.00    2.10
  -2 -18   0   27.50    2.30
  -2  18   0   30.20    2.50
  -2  18   0   26.30    2.50
  -2  18   0   26.50    1.80
   2  18   0   28.00    2.30
  -3 -18   0    2.30    0.90
  -3 -18   0    2.00    0.90
   3 -18   0    1.70    0.90
  -3 -18   0    2.00    0.80
  -3 -18   0    2.70    1.20
  -3 -18   0    1.80    0.70
   3 -18   0    1.90    0.80
   3 -18   0    2.30    1.00
  -3  18   0    2.10    0.90
   3  18   0    1.90    0.80
   3  18   0    1.20    0.70
  -3  18   0    2.30    1.00
  -4 -18   0    0.40    0.80
  -4 -18   0    0.30    0.70
  -4 -18   0    2.30    1.00
   4 -18   0    1.20    1.00
  -4 -18   0    1.40    0.70
   4 -18   0    0.10    0.70
  -4  18   0    0.40    0.80
  -4  18   0    1.10    0.90
  -4  18   0    1.00    0.80
   5 -18   0    3.60    1.10
  -5 -18   0    2.90    1.20
  -5 -18   0    2.60    1.30
   5 -18   0    2.20    1.20
  -5 -18   0    2.30    0.90
  -5  18   0    3.40    1.10
  -5  18   0    2.30    1.20
  -5  18   0    0.40    1.40
  -6 -18   0    3.90    1.30
   6 -18   0    3.60    1.30
   6 -18   0    0.50    1.50
  -6 -18   0    2.60    1.00
  -6 -18   0    3.60    1.20
  -6  18   0    3.60    1.00
  -6  18   0    3.20    1.20
  -6  18   0    1.40    1.50
  -6  18   0    3.00    1.20
  -7 -18   0   11.90    2.00
   7 -18   0   10.30    1.70
   7 -18   0    3.70    2.00
  -7 -18   0    6.90    1.50
  -7  18   0    7.40    1.40
  -7  18   0   11.70    1.70
  -7  18   0    7.90    1.70
  -7  18   0    6.70    2.40
  -8 -18   0    2.00    1.10
  -8  18   0    0.70    0.80
  -8  18   0    2.60    1.30
  -8  18   0    1.60    1.00
  -8  18   0    1.60    1.20
   9 -18   0    1.30    0.90
  -9 -18   0    1.60    0.80
  -9 -18   0   -0.10    1.00
  -9  18   0    0.70    1.00
  -9  18   0    2.20    1.00
  10 -18   0    2.70    0.90
 -10  18   0    1.80    1.00
 -10  18   0    3.40    0.90
   0 -19   0    0.00    0.60
   0 -19   0    1.20    0.70
   0 -19   0   -0.10    0.60
   0 -19   0    0.00    0.40
   0  19   0   -0.10    0.60
   0  19   0    0.50    0.60
   1 -19   0   19.40    2.70
   1 -19   0   16.10    1.70
   1 -19   0   17.80    1.80
  -1 -19   0   19.70    1.60
  -1 -19   0   18.70    2.00
  -1 -19   0   22.90    2.00
  -1 -19   0   16.90    1.90
  -1 -19   0   19.50    2.00
   1 -19   0   21.30    2.20
  -1  19   0   18.00    1.60
   1  19   0   22.50    2.10
  -1  19   0   22.20    2.40
   1  19   0   18.50    1.90
   1  19   0   19.10    1.80
  -1  19   0   20.40    2.20
  -2 -19   0   24.90    2.30
  -2 -19   0   23.10    2.70
  -2 -19   0   22.70    1.80
  -2 -19   0   22.20    2.30
   2 -19   0   24.30    2.30
  -2 -19   0   24.40    2.10
  -2  19   0   26.40    2.30
  -2  19   0   21.10    2.10
  -2  19   0   25.10    1.70
  -2  19   0   24.50    3.00
   2  19   0   26.00    2.30
  -3 -19   0   86.09    5.20
   3 -19   0   89.89    5.40
  -3 -19   0   81.89    5.30
   3 -19   0   89.19    5.80
   3 -19   0   89.19    4.60
  -3 -19   0   86.99    5.10
  -3 -19   0   88.69    5.30
  -3  19   0   82.19    5.10
  -3  19   0   93.89    5.30
   3  19   0   89.49    5.10
  -3  19   0   95.99    5.50
  -4 -19   0   56.09    3.70
  -4 -19   0   56.09    4.20
  -4 -19   0   61.29    4.00
   4 -19   0   57.19    3.50
   4 -19   0   52.79    4.20
  -4 -19   0   57.29    3.70
  -4  19   0   53.59    3.90
  -4  19   0   55.09    3.40
   4  19   0   56.39    3.60
  -4  19   0   59.49    4.10
  -5 -19   0  388.86   18.20
  -5 -19   0  383.66   18.00
   5 -19   0  398.46   17.80
   5 -19   0  356.16   18.60
  -5 -19   0  378.86   18.50
  -5  19   0  374.46   18.30
  -5  19   0  390.96   18.30
  -5  19   0  414.26   18.10
  -5  19   0  403.46   18.40
  -6 -19   0   -0.50    0.90
   6 -19   0    0.10    1.00
  -6 -19   0    0.00    0.90
  -6 -19   0    0.00    0.90
  -6  19   0    0.50    0.90
  -6  19   0   -0.20    0.80
  -6  19   0    0.60    0.80
   7 -19   0  206.38   10.00
  -7 -19   0  187.98    9.70
  -7 -19   0  202.48   10.40
  -7 -19   0  201.88   10.10
  -7  19   0  212.48    9.90
  -7  19   0  199.58   10.30
  -7  19   0  190.58   10.30
  -7  19   0  208.28   10.90
  -8 -19   0    7.00    1.30
   8 -19   0    7.90    1.40
  -8 -19   0    7.70    1.40
  -8  19   0    6.10    1.20
  -8  19   0    5.80    1.30
  -8  19   0    5.80    1.50
  -8  19   0    7.70    2.30
  -9 -19   0   71.39    3.90
   9 -19   0   70.29    3.80
  -9 -19   0   67.69    3.90
  -9  19   0   60.89    3.60
  -9  19   0   74.19    4.20
  -9  19   0   56.39    3.90
 -10  19   0    0.60    0.90
   0 -20   0    1.20    0.70
   0 -20   0   -0.90    1.40
   0 -20   0    1.10    0.60
   0 -20   0    0.60    0.80
   0 -20   0    0.80    0.70
   0  20   0    0.90    0.70
   0  20   0    1.30    0.60
   0  20   0    1.60    0.80
  -1 -20   0    3.90    1.00
   1 -20   0    4.70    1.00
  -1 -20   0    4.70    0.80
  -1 -20   0    3.10    1.30
   1 -20   0    5.70    1.20
  -1 -20   0    6.50    1.20
   1 -20   0    2.90    0.90
  -1 -20   0    4.00    1.00
  -1  20   0    3.90    0.90
   1  20   0    4.80    1.00
   1  20   0    4.10    1.10
   1  20   0    4.00    1.10
  -1  20   0    4.00    1.10
   2 -20   0    0.80    0.80
  -2 -20   0    2.90    0.80
  -2 -20   0    0.30    0.70
   2 -20   0    1.90    1.00
  -2 -20   0    3.30    0.90
  -2 -20   0    1.90    0.90
  -2 -20   0    2.30    0.90
   2 -20   0    2.70    1.20
   2  20   0    2.00    0.80
   2  20   0    2.10    0.80
  -2  20   0    2.20    1.00
   2  20   0    1.20    0.90
  -2  20   0    2.80    1.00
  -2  20   0    2.10    0.60
  -3 -20   0   20.10    2.80
  -3 -20   0   17.10    1.80
  -3 -20   0   11.40    1.90
  -3  20   0   12.50    1.80
   3  20   0   12.20    1.70
   3  20   0   11.60    1.90
   3  20   0   14.60    1.80
  -3  20   0   17.50    2.30
   4 -20   0   -0.30    1.00
  -4 -20   0    1.20    1.20
  -4 -20   0    2.70    1.00
   4 -20   0    1.50    0.90
   4  20   0    1.40    1.00
  -4  20   0    0.70    1.00
  -4  20   0    0.90    0.80
  -4  20   0    1.80    1.00
  -5 -20   0   28.40    2.70
  -5 -20   0   31.00    2.60
  -5  20   0   21.00    2.70
  -6 -20   0    1.20    1.00
  -6 -20   0    0.40    0.90
   6 -20   0    0.70    1.00
  -6 -20   0   -0.20    0.90
   6 -20   0   -2.40    1.50
  -6  20   0    0.00    1.00
  -6  20   0    1.70    1.00
  -6  20   0    1.00    0.90
   8 -20   0    0.40    0.80
  -8 -20   0    1.80    1.00
  -8 -20   0    2.70    1.00
  -8  20   0    0.70    1.10
  -8  20   0    1.80    1.10
  -8  20   0    0.30    0.80
  -9  20   0    0.90    0.90
  -9  20   0    1.00    1.10
  10 -20   0   -0.90    0.60
 -10  20   0    0.60    0.60
   0 -21   0   -0.40    0.70
   0 -21   0   -0.30    0.60
   0 -21   0    0.30    0.70
   0 -21   0   -0.90    0.70
   0  21   0    0.30    0.70
   0  21   0   -0.30    0.80
   0  21   0    0.10    0.50
   1 -21   0    0.50    1.00
   1 -21   0    1.10    0.60
   1 -21   0    1.60    0.90
  -1 -21   0    2.60    1.00
   1 -21   0    1.40    0.70
  -1 -21   0    0.00    0.70
  -1 -21   0    0.90    0.90
  -1 -21   0    1.00    0.70
  -1  21   0    0.50    0.60
  -1  21   0    1.20    0.80
   1  21   0    0.90    0.80
  -1  21   0    0.20    0.70
   1  21   0   -0.40    0.60
  -1  21   0    0.00    0.90
   2 -21   0   13.30    2.10
  -2 -21   0   13.40    1.70
  -2 -21   0   14.90    2.00
   2 -21   0   10.80    1.70
  -2 -21   0   13.70    1.90
   2  21   0   13.10    1.80
  -2  21   0   12.20    1.70
   2  21   0   13.30    1.70
  -2  21   0   12.50    1.30
  -2  21   0   13.90    2.00
  -2  21   0   14.30    1.80
   3 -21   0  130.49    7.50
  -3 -21   0  141.69    7.90
  -3 -21   0  147.29    7.80
  -3 -21   0  142.89    7.50
  -3  21   0  144.89    7.80
  -3  21   0  140.19    7.50
   3  21   0  141.49    7.30
   3  21   0  146.79    7.50
   3  21   0  137.59    7.10
  -3  21   0  131.89    7.40
  -4 -21   0   25.20    2.60
  -4 -21   0   24.10    2.30
   4 -21   0   17.30    2.70
   4 -21   0   18.90    1.90
  -4 -21   0   18.90    2.40
  -4  21   0   22.80    2.30
   4  21   0   24.00    2.10
   4  21   0   23.10    3.00
   4  21   0   19.20    2.20
  -4  21   0   19.90    2.40
  -4  21   0   21.60    2.30
  -4  21   0   26.30    2.70
  -5 -21   0  110.69    6.50
   5 -21   0   89.39    6.60
  -5 -21   0  108.09    5.90
  -5 -21   0  103.59    6.00
   5 -21   0  104.39    5.60
  -5  21   0  110.79    6.00
  -5  21   0  102.79    6.20
  -5  21   0  102.79    6.10
   5  21   0  101.59    5.60
  -6 -21   0    8.30    1.50
  -6 -21   0    7.10    1.80
  -6 -21   0    7.50    1.60
  -6  21   0    5.40    1.40
   6  21   0    6.00    1.30
  -6  21   0    6.20    1.60
  -6  21   0    8.90    1.60
  -6  21   0    5.70    1.60
   7 -21   0   30.10    2.50
  -7 -21   0   33.80    2.90
  -7 -21   0   34.70    3.00
   7  21   0   33.70    2.60
  -7  21   0   33.70    2.60
  -7  21   0   29.80    2.90
  -7  21   0   27.10    2.70
  -7  21   0   25.70    2.70
  -8 -21   0   -0.30    0.80
  -8 -21   0   -0.20    0.80
   8 -21   0    0.40    0.80
  -8  21   0    0.00    0.90
  -8  21   0   -0.20    0.70
  -8  21   0   -1.20    1.00
  -9 -21   0   68.49    3.70
  -9 -21   0   63.69    3.70
  -9  21   0   70.59    4.00
  10 -21   0   -0.20    0.60
 -10  21   0    0.50    0.50
   0 -22   0   18.00    2.30
   0 -22   0   19.20    2.20
   0 -22   0   24.60    2.10
   0  22   0   23.20    2.40
   0  22   0   21.90    2.30
   0  22   0   20.90    1.90
  -1 -22   0   58.29    4.10
  -1 -22   0   64.19    4.30
  -1 -22   0   67.49    4.20
   1 -22   0   59.29    4.30
   1 -22   0   61.19    3.70
   1  22   0   65.69    4.30
  -1  22   0   63.99    4.10
  -1  22   0   60.39    3.50
   1  22   0   65.59    4.20
   1  22   0   64.89    3.80
  -1  22   0   61.79    4.30
   2 -22   0   -0.30    1.00
  -2 -22   0    0.10    0.70
   2 -22   0   -0.20    0.90
  -2 -22   0    0.40    0.80
  -2 -22   0    0.90    0.80
   2  22   0    0.40    0.80
  -2  22   0    1.20    0.80
  -2  22   0    0.00    0.50
  -2  22   0   -1.10    0.80
   2  22   0    1.70    0.80
  -2  22   0    2.00    0.90
   2  22   0    1.60    0.90
   3 -22   0   27.50    3.00
  -3 -22   0   24.50    2.40
   3 -22   0   22.20    2.90
  -3 -22   0   27.60    2.70
  -3 -22   0   26.60    2.80
   3  22   0   25.50    2.30
   3  22   0   21.20    2.30
  -3  22   0   28.50    3.00
  -3  22   0   28.50    2.60
   3  22   0   26.20    2.50
   4 -22   0    0.10    1.40
  -4 -22   0    2.30    1.20
  -4 -22   0    1.10    1.00
  -4 -22   0    2.60    0.90
  -4  22   0    3.10    0.80
   4  22   0    3.90    1.20
   4  22   0    2.20    0.90
  -4  22   0    0.80    1.00
  -4  22   0    2.00    1.20
  -4  22   0    1.10    1.00
   5 -22   0   37.60    2.70
  -5 -22   0   41.20    3.60
  -5 -22   0   38.50    3.20
  -5 -22   0   40.30    3.10
  -5  22   0   40.90    3.20
   5  22   0   38.00    2.80
  -5  22   0   40.60    3.40
  -5  22   0   40.50    3.40
  -6 -22   0   11.40    1.70
   6 -22   0   13.90    1.80
  -6 -22   0   12.10    1.80
  -6 -22   0   17.30    2.30
  -6  22   0   15.60    2.00
  -6  22   0   17.10    2.20
   6  22   0   13.50    1.80
   7 -22   0   16.00    1.70
  -7 -22   0   13.70    2.70
  -7 -22   0   15.50    2.00
  -7  22   0   11.70    1.90
   7  22   0   17.30    1.90
  -7  22   0   15.70    1.90
  -8 -22   0    3.10    1.00
  -8  22   0    6.70    1.40
   8  22   0    3.50    1.00
  -8  22   0    4.80    1.00
  -9 -22   0    2.20    0.80
   9 -22   0    1.60    1.00
  -9  22   0    1.80    0.80
   0 -23   0    0.00    0.70
   0 -23   0    0.00    0.80
   0 -23   0   -0.80    0.90
   0  23   0    0.10    0.60
   0  23   0    0.30    0.80
   0  23   0   -0.70    0.70
   1 -23   0   -0.80    0.90
  -1 -23   0    1.20    0.90
  -1 -23   0   -0.20    0.80
  -1  23   0    0.80    0.90
  -1  23   0    0.70    0.60
   1  23   0    1.30    0.90
   1  23   0    0.50    0.60
  -1  23   0    1.10    0.90
   1  23   0    1.40    0.80
  -1  23   0    1.00    1.00
  -2 -23   0    5.90    1.40
  -2 -23   0    5.50    1.40
  -2 -23   0    3.70    1.30
   2 -23   0    3.80    1.40
   2  23   0    4.00    1.00
   2  23   0    1.40    1.00
   2  23   0    3.40    1.10
  -2  23   0    3.30    1.10
  -2  23   0    5.20    1.30
  -3 -23   0    8.70    1.80
  -3 -23   0    7.90    1.60
  -3 -23   0    8.00    1.60
   3 -23   0    9.40    2.00
   3  23   0    6.70    1.20
   3  23   0    7.10    1.30
  -3  23   0    5.00    2.20
  -3  23   0    6.00    1.40
   3  23   0    5.10    1.20
  -3  23   0    7.10    1.50
  -4 -23   0    6.10    1.60
  -4 -23   0    5.10    1.20
  -4 -23   0    5.70    1.30
  -4  23   0    5.10    1.40
  -4  23   0    3.50    1.00
  -4  23   0    5.50    1.40
  -4  23   0    6.50    1.40
   4  23   0    9.20    1.50
  -5 -23   0    5.30    1.30
  -5 -23   0    6.90    1.60
  -5 -23   0    5.10    1.20
  -5  23   0    5.50    1.70
  -5  23   0    5.80    1.40
  -5  23   0    4.90    1.50
  -6 -23   0    1.60    0.90
  -6 -23   0    1.00    0.90
  -6 -23   0    1.50    0.80
  -6  23   0    1.60    1.00
  -6  23   0    0.30    0.80
  -6  23   0    2.50    1.10
  -7 -23   0    1.60    1.00
  -7 -23   0    1.60    1.00
   7  23   0    0.50    0.80
  -7  23   0    2.60    0.80
  -7  23   0   -0.30    1.10
  -7  23   0    3.20    1.30
  -8 -23   0    3.10    0.90
  -8 -23   0    4.70    1.10
  -8  23   0    4.30    1.10
  -8  23   0    3.70    0.90
   8  23   0    5.70    1.20
  -9 -23   0    0.30    0.60
   9 -23   0    1.10    0.80
  -9  23   0    1.50    0.70
   0 -24   0 2593.24  112.99
   0 -24   0 2369.76  112.69
   0 -24   0 2619.04  112.89
   0  24   0 2680.73  112.29
   0  24   0 2719.53  112.89
   0  24   0 2691.53  113.59
  -1 -24   0   27.10    2.70
   1 -24   0   24.00    2.70
  -1 -24   0   24.90    2.60
  -1 -24   0   23.70    2.50
   1  24   0   26.20    2.20
   1  24   0   26.60    2.50
  -1  24   0   26.30    2.70
  -1  24   0   28.70    2.60
  -1  24   0   25.30    2.00
   1  24   0   25.00    2.80
  -2 -24   0  295.07   14.10
   2 -24   0  292.57   14.40
  -2 -24   0  284.37   14.10
  -2 -24   0  278.17   13.80
   2  24   0  286.37   13.50
   2  24   0  298.57   13.80
  -2  24   0  290.47   14.20
  -2  24   0  311.37   14.50
  -2  24   0  263.47   13.60
   2  24   0  273.47   16.00
  -3 -24   0    4.40    1.20
  -3 -24   0    5.90    1.50
   3 -24   0    6.90    1.90
  -3 -24   0    6.70    1.50
  -3  24   0    5.00    1.30
  -3  24   0    6.40    1.50
   3  24   0    5.70    1.80
  -3  24   0    7.00    1.60
   3  24   0    5.40    1.10
   3  24   0    6.70    1.40
   4 -24   0 4494.95  186.18
  -4 -24   0 4361.66  185.48
  -4 -24   0 4240.28  185.18
  -4 -24   0 4338.87  185.78
  -4  24   0 4178.18  185.28
  -4  24   0 4132.69  184.68
   4  24   0 4348.06  184.98
  -4  24   0 4255.67  185.68
  -4  24   0 4503.65  185.48
  -5 -24   0    7.40    1.40
  -5 -24   0    8.00    2.40
  -5 -24   0    7.40    1.40
   5 -24   0    3.70    2.00
  -5  24   0    7.00    1.40
   5  24   0    6.50    1.20
  -5  24   0    7.10    1.40
  -5  24   0    4.70    1.40
  -6 -24   0  346.37   16.40
  -6  24   0  332.37   16.20
   6  24   0  351.76   15.70
  -6  24   0  356.36   16.00
  -6  24   0  323.27   16.10
  -7 -24   0   11.40    1.80
   7 -24   0    7.90    1.70
  -7 -24   0    8.80    1.50
  -7  24   0   10.00    1.50
  -7  24   0   11.50    1.90
   7  24   0   10.70    1.50
  -8 -24   0  569.84   24.70
  -8 -24   0  503.65   24.40
   8 -24   0  579.34   25.10
   8  24   0  548.45   24.20
  -8  24   0  576.64   24.70
  -8  24   0  553.44   24.30
   9 -24   0    0.00    0.60
  -9 -24   0   -0.90    0.70
  -9  24   0    0.40    0.60
   0 -25   0    0.50    1.00
   0  25   0   -0.90    0.70
   0  25   0   -0.20    1.20
   0  25   0    0.30    0.80
   1 -25   0    1.50    1.00
  -1 -25   0    0.50    0.90
  -1 -25   0    0.60    0.90
  -1 -25   0    1.20    0.80
  -1  25   0    1.00    0.70
   1  25   0    0.80    0.80
  -1  25   0    2.20    1.10
   1  25   0    0.80    0.70
  -1  25   0    0.50    0.90
   1  25   0    1.00    0.90
  -2 -25   0    7.00    1.40
  -2 -25   0    5.40    1.40
  -2 -25   0    6.20    1.40
   2 -25   0    8.80    2.00
  -2  25   0    6.50    1.40
   2  25   0    4.60    1.30
   2  25   0    4.90    1.10
  -2  25   0    4.60    1.30
   2  25   0    6.60    1.40
  -2  25   0    6.70    1.60
  -3 -25   0    4.60    1.40
   3 -25   0    4.50    1.60
  -3 -25   0    3.40    1.30
  -3 -25   0    4.50    1.20
  -3  25   0    3.30    1.10
   3  25   0    2.20    1.10
  -3  25   0    4.40    1.30
   3  25   0    3.60    1.00
   3  25   0    4.80    1.00
  -3  25   0    3.70    1.20
   4 -25   0   17.10    2.60
  -4 -25   0   21.50    2.40
  -4 -25   0   17.50    1.90
  -4 -25   0   19.30    2.30
  -4  25   0   12.10    1.70
  -4  25   0   17.40    2.40
  -4  25   0   15.60    2.10
  -5 -25   0    5.00    1.20
   5 -25   0    6.90    1.90
  -5 -25   0    5.50    1.30
  -5 -25   0    6.90    1.50
  -5  25   0    4.20    1.30
  -5  25   0    4.70    1.20
   5  25   0    5.60    1.20
  -5  25   0    6.30    1.40
  -6 -25   0    0.70    0.80
  -6  25   0    2.20    1.00
  -6  25   0    2.40    1.10
  -6  25   0    1.70    1.00
   6  25   0    2.10    0.90
  -7 -25   0    1.90    1.00
  -7 -25   0    2.30    0.90
   7 -25   0    2.70    1.50
  -7  25   0    2.50    0.90
   8 -25   0    7.40    1.40
  -8 -25   0    2.70    2.10
  -8  25   0    5.20    0.90
   9 -25   0    2.30    0.70
  -9  25   0    2.70    0.60
   0 -26   0   18.10    2.30
   0 -26   0   17.70    2.00
   0  26   0   22.30    2.30
   0  26   0   18.80    2.40
   0  26   0   20.50    1.90
   1 -26   0    0.80    1.00
  -1 -26   0    0.70    0.80
  -1 -26   0    0.90    0.80
  -1 -26   0    0.70    0.90
   1  26   0    0.10    0.90
  -1  26   0    0.50    0.80
  -1  26   0    0.20    0.90
  -1  26   0    0.20    0.60
   1  26   0    0.40    0.70
   1  26   0   -0.70    0.80
  -2 -26   0    1.60    0.90
   2 -26   0    2.40    1.30
  -2 -26   0    1.90    1.00
  -2 -26   0    1.60    0.80
   2  26   0    2.50    1.00
  -2  26   0    1.60    1.00
   2  26   0    1.10    0.90
  -2  26   0    2.20    1.10
   2  26   0    1.60    0.90
  -2  26   0    1.00    1.10
  -3 -26   0    0.70    0.90
   3 -26   0   -0.60    1.00
  -3 -26   0   -0.50    0.70
  -3 -26   0   -0.30    0.70
  -3  26   0   -0.90    0.70
  -3  26   0    0.70    0.80
   3  26   0    1.40    1.10
  -3  26   0   -0.20    0.70
   3  26   0    0.00    0.80
  -3  26   0    0.10    0.90
  -4 -26   0    2.60    1.10
  -4 -26   0    3.80    1.30
  -4 -26   0    1.60    0.90
   4 -26   0    2.00    1.40
  -4  26   0    2.80    1.20
  -4  26   0    1.60    0.80
  -4  26   0    0.50    1.10
  -4  26   0    2.80    1.20
   4  26   0    3.50    1.10
  -5 -26   0    2.10    1.10
  -5 -26   0    1.50    1.00
   5 -26   0    1.90    1.30
  -5  26   0    2.80    1.10
  -5  26   0    2.30    1.20
  -5  26   0    2.30    1.10
   5  26   0    1.50    1.00
  -6 -26   0    2.50    1.10
  -6 -26   0    0.90    0.80
   6 -26   0    1.90    1.20
  -6  26   0    0.50    1.00
   6  26   0    1.60    0.80
  -6  26   0    1.20    0.80
  -6  26   0    0.90    1.00
  -7 -26   0    0.60    0.80
   7 -26   0    1.30    1.10
  -7 -26   0    3.60    1.00
   7  26   0    2.60    0.80
  -7  26   0    2.40    0.80
  -7  26   0    3.50    1.00
  -8 -26   0    3.90    0.80
   8 -26   0    4.70    1.10
  -8  26   0    3.40    1.00
  -8  26   0    3.20    0.80
   0 -27   0   -0.40    0.70
   0 -27   0    0.60    0.60
   0  27   0    0.30    0.80
   0  27   0   -0.40    0.60
   0  27   0   -0.10    0.80
   1 -27   0   18.50    2.50
  -1 -27   0   16.80    2.00
  -1 -27   0   19.60    2.20
   1  27   0   17.80    2.30
  -1  27   0   17.50    2.30
   1  27   0   17.80    2.00
  -1  27   0   17.70    1.60
  -1  27   0   16.40    2.20
   1  27   0   20.80    2.20
   2 -27   0    2.80    1.50
  -2 -27   0    4.10    1.10
  -2 -27   0    4.10    1.20
  -2 -27   0    4.20    1.10
   2  27   0    4.00    1.10
  -2  27   0    3.90    1.40
  -2  27   0    1.10    1.10
  -2  27   0    6.00    1.50
   2  27   0    4.00    1.30
  -3 -27   0   12.70    1.80
   3 -27   0   20.10    3.70
  -3 -27   0   12.60    2.20
  -3 -27   0   15.00    3.20
   3  27   0   11.10    1.80
  -3  27   0   13.20    2.10
  -3  27   0   11.50    2.00
  -3  27   0   10.30    1.70
  -3  27   0   12.60    1.60
   3  27   0   16.10    1.90
  -4 -27   0   21.60    2.30
  -4 -27   0   20.40    2.40
  -4 -27   0   20.60    2.20
   4 -27   0   20.50    2.70
   4  27   0   20.00    2.10
  -4  27   0   22.10    2.40
  -4  27   0   20.40    2.40
  -4  27   0   20.60    2.10
  -5 -27   0   17.10    2.00
  -5  27   0   18.50    2.10
   5  27   0   18.80    1.90
  -5  27   0   19.30    2.30
  -5  27   0   22.40    2.20
  -6 -27   0    5.10    1.00
   6 -27   0    5.60    1.60
  -6 -27   0    5.00    1.40
  -6  27   0    5.10    1.10
   6  27   0    4.70    0.90
  -6  27   0    5.40    1.90
  -7 -27   0    3.40    1.00
  -7 -27   0    4.00    0.90
   7 -27   0    2.90    1.20
  -7  27   0    2.50    0.80
   7  27   0    3.30    0.70
  -7  27   0    3.10    0.80
  -8 -27   0    1.20    0.60
   8 -27   0    0.50    0.70
  -8  27   0   -0.20    0.50
   0 -28   0   -0.10    0.80
   0  28   0    1.20    0.90
  -1 -28   0    2.90    1.20
   1 -28   0    2.70    1.20
  -1  28   0    2.10    1.10
   1  28   0    1.70    1.00
  -1  28   0    2.50    1.10
   1  28   0    0.70    0.90
  -1  28   0    3.00    0.70
  -2 -28   0    2.50    0.90
   2 -28   0    1.00    1.10
  -2 -28   0    1.50    0.80
  -2  28   0    1.90    1.10
   2  28   0    1.70    0.90
   2  28   0   -0.80    1.00
  -2  28   0    1.10    1.00
   2  28   0    0.10    0.90
   3 -28   0    2.60    1.20
  -3 -28   0    3.00    1.10
  -3 -28   0    2.10    1.00
  -3  28   0    2.60    1.00
  -3  28   0    2.50    1.00
   3  28   0    2.30    1.00
  -3  28   0    3.60    1.10
  -3  28   0    1.10    0.80
  -4 -28   0    2.80    1.10
   4 -28   0    2.90    1.30
  -4  28   0    1.40    0.80
  -4  28   0    2.70    1.00
  -4  28   0    3.70    1.20
  -4  28   0    2.80    1.20
   4  28   0    3.80    1.10
   5 -28   0    1.00    1.20
  -5 -28   0    1.30    0.90
  -5 -28   0    0.80    0.80
  -5  28   0    1.70    0.90
   5  28   0    1.70    0.80
  -5  28   0    0.30    0.90
  -5  28   0    0.80    0.90
   6 -28   0   -0.60    1.10
  -6 -28   0    0.10    0.70
  -6 -28   0    0.90    1.20
  -6  28   0   -0.20    0.70
  -6  28   0   -0.30    0.70
   6  28   0   -0.60    0.60
  -7 -28   0    1.40    0.60
   7 -28   0    1.20    0.90
   7  28   0   -0.20    0.60
  -7  28   0    1.80    0.80
  -7  28   0    1.00    0.60
  -8 -28   0   -0.10    0.50
   8 -28   0   -0.40    0.50
   0 -29   0   -0.40    0.70
   0 -29   0   -1.20    0.60
   0  29   0   -0.70    0.80
   0  29   0   -0.90    0.60
   0  29   0    0.00    0.90
   1 -29   0   14.10    2.10
  -1 -29   0   14.30    1.70
  -1 -29   0   15.40    2.00
  -1  29   0   11.40    1.90
   1  29   0   14.10    1.70
  -1  29   0   13.70    1.90
   1  29   0   15.00    1.90
   1  29   0   11.00    1.70
   2 -29   0    6.30    1.50
  -2 -29   0    6.10    1.30
  -2 -29   0    5.70    1.30
  -2  29   0    5.20    1.30
  -2  29   0    4.20    1.20
   2  29   0    5.50    1.20
   3 -29   0    5.30    1.30
  -3 -29   0    4.40    1.10
   3  29   0    3.20    1.00
  -3  29   0    3.20    1.20
  -3  29   0    4.30    1.20
  -3  29   0    2.50    1.10
  -3  29   0    1.60    1.00
   4 -29   0    3.70    1.30
  -4 -29   0    3.90    1.00
  -4 -29   0    3.40    1.10
  -4  29   0    3.50    1.10
   4  29   0    3.60    1.00
  -4  29   0    4.50    0.70
  -4  29   0    1.60    1.10
  -5 -29   0    6.30    1.30
   5 -29   0    8.00    1.60
  -5 -29   0    6.00    1.10
  -5  29   0    4.80    1.10
  -5  29   0    5.90    1.20
   5  29   0    5.00    1.00
  -6 -29   0    6.50    1.30
  -6 -29   0    5.30    1.00
   6 -29   0    7.10    1.40
  -6  29   0    5.40    1.00
   6  29   0    5.60    0.90
  -6  29   0    6.50    1.50
  -7 -29   0   21.10    1.60
   7 -29   0   24.10    2.50
  -7  29   0   17.70    1.50
   7  29   0   17.10    1.60
  -7  29   0   20.40    1.60
   0 -30   0   -0.70    0.70
   0  30   0    0.10    1.00
   0  30   0   -0.20    0.50
   0  30   0    0.00    0.90
  -1 -30   0   19.60    2.10
   1 -30   0   18.40    2.20
   1  30   0   19.40    2.50
  -1  30   0   19.10    2.30
   1  30   0   16.60    2.10
  -1  30   0   20.70    2.10
   1  30   0   18.10    1.80
  -2 -30   0   -0.20    0.80
   2 -30   0   -0.30    1.00
   2  30   0   -0.20    0.90
  -2  30   0   -0.90    0.70
   2  30   0    0.10    0.70
  -3 -30   0   12.70    1.70
   3 -30   0   15.30    2.10
  -3 -30   0   13.80    1.90
  -3  30   0   12.10    1.80
   3  30   0   14.00    1.70
  -3  30   0   12.90    1.40
  -3  30   0    9.80    1.70
  -4 -30   0    6.70    1.30
   4 -30   0    6.20    1.40
  -4 -30   0    6.40    1.20
   4  30   0    4.90    1.00
  -4  30   0    5.10    1.00
  -4  30   0    5.50    1.20
  -4  30   0    6.80    1.30
  -5 -30   0   10.40    1.60
   5 -30   0    7.00    1.40
  -5 -30   0    7.40    1.10
   5  30   0    7.20    1.10
  -5  30   0    9.40    1.40
  -5  30   0    6.50    1.10
  -6 -30   0    3.30    0.90
   6 -30   0    2.40    1.00
   6  30   0    3.20    0.70
  -6  30   0    2.20    0.80
  -6  30   0    2.00    0.80
   7 -30   0    9.60    1.20
  -7 -30   0    8.20    1.00
   0 -31   0   -0.30    0.80
   0  31   0    1.40    1.10
   0  31   0   -1.00    0.50
   0  31   0   -0.20    0.80
  -1 -31   0    1.40    0.80
   1 -31   0    0.10    0.80
  -1 -31   0    0.60    0.70
   1  31   0   -0.10    1.30
  -1  31   0    0.80    0.80
  -1  31   0    0.20    1.00
   1  31   0    0.40    0.60
   1  31   0    1.20    0.90
   2 -31   0    0.00    0.80
  -2 -31   0    0.70    0.80
  -2 -31   0    0.70    0.80
  -2  31   0    1.00    0.90
   2  31   0    0.10    0.70
  -2  31   0   -0.90    0.60
   2  31   0   -0.60    0.90
  -3 -31   0    5.90    1.20
  -3 -31   0    4.90    1.60
   3 -31   0    3.30    1.20
   3  31   0    4.10    1.00
  -3  31   0    3.20    1.00
  -3  31   0    3.30    0.80
  -3  31   0    4.50    1.10
  -4 -31   0    4.00    0.90
   4 -31   0    4.70    1.20
  -4 -31   0    3.80    1.00
   4  31   0    2.50    0.80
  -4  31   0    2.60    0.90
  -5 -31   0    2.90    0.90
  -5 -31   0    2.50    0.80
   5 -31   0    3.90    1.10
   5  31   0    3.10    0.70
  -5  31   0    2.50    1.10
  -6 -31   0    2.50    0.70
  -6  31   0    1.80    0.60
   6  31   0    2.30    0.70
   6  31   0    0.80    0.70
  -7 -31   0    0.80    0.50
   0 -32   0  706.73   31.70
   0  32   0  724.13   31.70
  -1 -32   0    1.10    0.80
  -1 -32   0    0.30    0.70
   1 -32   0    0.30    0.80
   1  32   0   -1.00    0.80
   1  32   0    0.30    0.60
  -1  32   0   -0.60    0.70
  -2 -32   0   58.09    4.00
   2 -32   0   55.69    3.70
  -2 -32   0   51.79    3.40
  -2  32   0   54.79    4.00
   2  32   0   56.79    3.20
  -2  32   0   56.09    3.50
  -3 -32   0    8.10    1.20
  -3 -32   0    6.60    1.10
   3 -32   0    6.70    1.40
   3  32   0    9.00    1.20
  -3  32   0    6.40    1.00
  -3  32   0    6.70    1.20
   4 -32   0 1484.45   61.89
  -4 -32   0 1405.66   61.69
  -4 -32   0 1296.07   61.39
   4  32   0 1477.95   61.39
  -4  32   0 1460.95   61.59
  -5 -32   0   16.60    1.60
   5 -32   0   19.20    1.80
   5  32   0   18.50    1.40
  -5  32   0   16.90    1.60
   6 -32   0  257.47   11.30
  -6 -32   0  242.28   11.20
   0 -33   0   -0.10    0.70
   0  33   0    0.60    0.80
   1 -33   0    0.30    0.80
  -1 -33   0   -0.10    0.70
   1  33   0   -0.40    0.50
  -1  33   0    0.20    0.70
   1  33   0   -0.40    0.80
   2 -33   0   -0.30    0.70
  -2 -33   0   -0.90    0.60
  -2 -33   0    0.50    0.70
  -2  33   0   -0.40    0.60
  -2  33   0    0.00    0.60
   2  33   0    0.30    0.50
  -3 -33   0    3.30    0.80
   3 -33   0    4.20    1.00
  -3 -33   0    2.60    0.80
  -3  33   0    1.30    0.80
  -3  33   0    2.80    1.00
   3  33   0    3.60    0.70
  -4 -33   0    1.10    0.80
   4 -33   0    2.70    0.80
  -4 -33   0    3.60    0.80
   4  33   0    2.20    0.60
  -4  33   0    2.80    0.80
   5 -33   0    1.60    0.70
  -5 -33   0    1.50    0.60
  -5  33   0    2.00    1.00
   5  33   0    1.10    0.50
   0 -34   0    2.20    0.80
   0  34   0    1.10    0.70
   0  34   0    1.30    0.80
  -1 -34   0    0.90    0.60
   1 -34   0    0.50    0.70
  -1  34   0    1.00    0.60
  -1  34   0    0.40    0.70
  -2 -34   0   -0.80    0.50
   2 -34   0   -0.50    0.70
   2  34   0    0.00    0.40
  -2  34   0    0.40    0.70
  -2  34   0   -0.10    0.50
  -3 -34   0    3.50    0.70
   3 -34   0    2.00    0.80
  -3 -34   0    0.80    0.80
   3  34   0    1.60    0.50
  -3  34   0    2.30    0.70
   4 -34   0    3.60    0.90
  -4 -34   0    3.70    0.70
   4  34   0    3.50    0.70
  -4  34   0    3.00    0.70
  -5 -34   0    2.60    0.60
   0 -35   0   -1.00    0.50
   0  35   0   -0.30    0.50
  -1 -35   0   12.20    1.30
   1 -35   0   14.10    1.40
  -1  35   0   15.20    1.30
  -1  35   0   13.50    1.40
   1  35   0   16.20    1.50
   2 -35   0   20.40    2.00
  -2 -35   0   14.10    1.40
  -2  35   0   16.00    1.30
  -2  35   0   15.80    1.50
   3 -35   0   85.99    4.50
  -3  35   0   97.59    4.90
   3  35   0   95.59    4.70
   4  35   0   13.20    1.10
   0  36   0    0.30    0.50
   1 -36   0    3.70    0.60
  -1  36   0    3.50    0.60
   2  36   0    0.50    0.60
   3  36   0   19.70    1.40
   0  37   0   -0.20    0.40
   1  37   0   19.10    1.40
   2  37   0    3.00    0.50
 -12   0   1    0.00    0.60
 -11   0   1    1.10    0.90
  11   0  -1   -2.30    1.30
 -11   0   1   -0.20    1.20
 -10   0   1    3.60    1.80
 -10   0   1   -0.40    1.30
  -9   0   1    1.40    1.50
  -9   0   1    1.80    1.10
  -9   0   1   -0.20    1.30
  -8   0   1   20.40    3.10
  -7   0   1   -1.40    0.90
  -7   0   1   -1.10    0.90
  -7   0   1   -1.30    0.90
  -6   0   1    1.70    0.60
  -6   0   1    0.80    0.80
  -6   0   1    0.20    0.60
  -6   0   1    3.20    1.10
   6   0  -1    1.30    0.80
   5   0  -1    4.20    0.80
  -5   0   1    3.60    1.00
  -5   0   1    5.80    0.90
   3   0  -1    0.60    0.40
  -3   0   1    0.50    0.30
  -3   0   1    0.50    0.50
   1   0  -1    0.20    0.10
  -1   0   1    0.00    0.20
   1   0  -1    0.00    0.10
  -1   0  -1    0.00    0.20
   1   0   1    0.00    0.10
   3   0   1    0.60    0.40
  -3   0  -1    0.40    0.20
  -3   0  -1    0.70    0.50
  -4   0  -1    2.80    0.80
  -4   0  -1    4.70    0.70
   4   0   1    2.70    0.60
  -5   0  -1    0.10    0.80
  -5   0  -1    0.70    0.40
   5   0   1   -0.40    0.50
  -6   0  -1    1.80    1.10
  -6   0  -1    0.80    0.50
  -6   0  -1   -0.80    1.00
   6   0   1    1.00    0.80
  -6   0  -1    0.10    0.80
  -7   0  -1   -0.50    1.20
  -7   0  -1    0.70    1.10
  -7   0  -1   -0.60    0.90
  -7   0  -1   -0.90    0.80
  -7   0  -1   -1.10    1.00
  -8   0  -1   10.90    2.10
  -9   0  -1    1.60    1.40
  -9   0  -1    3.00    1.70
  -9   0  -1    1.20    1.40
 -10   0  -1    0.60    1.20
 -10   0  -1    1.80    1.40
 -11   0  -1    0.90    1.10
 -11   0  -1    1.50    1.00
 -12   1   1   36.10    2.30
 -11  -1   1   28.50    2.60
 -11  -1   1   31.70    2.80
 -11   1   1   31.50    2.90
 -11   1   1   28.40    2.70
  10  -1  -1   -0.50    1.30
 -10  -1   1    1.80    2.30
 -10  -1   1    3.50    1.40
 -10   1   1   -0.40    1.10
  -9  -1   1   98.29    6.60
  -9  -1   1   95.79    6.20
  -9  -1   1   99.19    5.90
  -9   1   1   98.09    6.30
  -9   1   1   96.69    5.60
  -9   1   1  100.89    6.60
  -8  -1   1  163.88    8.90
  -8  -1   1  155.48    8.30
  -8  -1   1  179.58    9.50
  -8   1   1  161.68    9.00
  -8   1   1  168.28    8.50
  -8   1   1  174.98    9.50
  -8   1   1  148.49    8.40
  -7  -1   1    8.20    1.70
  -7  -1   1    9.40    1.40
  -7  -1   1    9.90    1.40
  -7  -1   1    8.10    1.90
   7  -1  -1    7.60    2.00
  -7  -1   1    9.50    1.50
  -7   1   1    8.50    1.30
   7   1  -1    8.60    2.60
  -7   1   1    7.70    1.90
  -7   1   1    6.90    1.20
  -7   1   1    8.20    1.60
  -7   1   1    7.80    1.50
  -6  -1   1  157.78    7.90
  -6  -1   1  132.09    7.30
  -6  -1   1  140.59    6.80
   6  -1  -1  146.89    7.50
  -6   1   1  142.99    6.80
  -6   1   1  143.29    6.80
   6   1  -1  144.79    7.40
  -6   1   1  155.28    7.90
  -6   1   1  127.59    7.30
  -6   1   1  146.49    8.30
  -5  -1   1    9.20    1.00
  -5  -1   1    6.90    1.30
   5  -1  -1    8.30    1.30
   5   1  -1    7.90    1.20
  -5   1   1    7.60    1.00
  -5   1   1   10.30    1.80
  -4  -1   1   37.90    2.60
  -4  -1   1   33.60    2.10
   4  -1  -1   36.20    2.30
  -4   1   1   32.10    2.60
   4   1  -1   37.00    2.20
  -4   1   1   31.80    2.00
  -3  -1   1   27.30    2.00
  -3  -1   1   28.90    1.60
   3  -1  -1   32.10    1.80
  -3   1   1   27.50    1.60
   3   1  -1   30.60    1.80
   3   1  -1   29.10    1.70
  -3   1   1   27.80    2.00
   2  -1  -1  203.98    8.40
  -2  -1   1  185.58    8.50
  -2  -1   1  187.48    8.30
  -2   1   1  174.38    8.30
   1  -1  -1   24.00    1.20
  -1  -1   1   24.20    1.30
   1   1  -1   26.00    1.20
  -1   1   1   23.30    1.40
  -1   1   1   24.70    1.20
   1   1  -1   23.90    1.30
   1  -1   1   87.19    3.90
  -1  -1  -1   82.49    3.90
   1   1   1   91.69    3.90
  -1   1  -1   80.49    3.90
  -1   1  -1   89.29    3.90
  -2  -1  -1  480.25   22.50
   2  -1   1  564.04   22.70
  -2  -1  -1  526.45   22.80
  -2   1  -1  540.75   22.90
  -2   1  -1  512.15   22.70
  -3  -1  -1  139.99    6.90
  -3  -1  -1  134.79    6.40
   3  -1   1  153.88    6.80
  -3   1  -1  142.89    6.90
   3   1   1  157.58    6.70
  -3   1  -1  139.09    6.50
  -4  -1  -1  756.22   34.30
   4  -1   1  835.52   34.80
  -4  -1  -1  795.02   35.00
   4   1   1  841.62   34.80
  -4   1  -1  773.32   34.40
  -4   1  -1  808.02   35.10
   4   1   1  778.42   34.70
   5  -1   1  135.59    6.80
  -5  -1  -1  126.69    6.10
  -5  -1  -1  137.39    7.10
  -5   1  -1  127.39    6.20
  -5   1  -1  139.89    7.20
   5   1   1  129.69    6.70
  -6  -1  -1   23.60    2.20
   6  -1   1   23.30    2.30
  -6  -1  -1   21.00    1.60
  -6  -1  -1   22.70    2.50
  -6  -1  -1   24.50    2.70
  -6   1  -1   24.60    2.80
  -6   1  -1   23.30    1.60
  -6   1  -1   19.40    2.50
  -6   1  -1   25.80    2.80
  -6   1  -1   24.30    1.80
   6   1   1   26.10    2.30
  -7  -1  -1    2.40    1.30
  -7  -1  -1   -0.50    1.30
  -7  -1  -1    1.90    1.10
  -7  -1  -1    2.30    1.30
  -7  -1  -1    3.80    1.20
  -7   1  -1    3.40    1.40
  -7   1  -1    2.50    1.30
  -7   1  -1    2.40    0.80
  -7   1  -1    2.20    1.00
  -8  -1  -1  507.05   23.80
  -8  -1  -1  476.35   22.50
  -8  -1  -1  504.45   23.30
  -8   1  -1  526.25   24.00
  -8   1  -1  485.55   22.70
  -8   1  -1  501.55   23.40
  -9  -1  -1   40.30    3.10
  -9  -1  -1   44.80    4.00
  -9  -1  -1   44.70    3.90
  -9   1  -1   46.00    4.10
  -9   1  -1   44.80    4.00
  -9   1  -1   40.30    3.50
 -10  -1  -1   19.60    2.60
 -10  -1  -1   20.20    2.70
  10  -1   1   21.70    2.60
 -10   1  -1   23.60    2.90
 -10   1  -1   19.70    2.80
  10   1   1   22.60    2.50
 -10   1  -1   17.30    2.10
 -11  -1  -1    6.00    1.50
  11  -1   1    5.60    1.40
  11   1   1    2.00    1.50
 -11   1  -1    9.50    1.80
 -11   1  -1    7.60    1.60
 -12   1  -1   43.00    2.40
 -12   2   1    0.90    0.60
 -11  -2   1    6.90    1.40
 -11  -2   1    8.60    1.60
  11  -2  -1    8.30    1.50
 -11   2   1    6.80    1.50
 -11   2   1    7.20    1.50
 -10  -2   1    2.50    1.30
  10  -2  -1    0.90    1.30
 -10  -2   1    4.20    1.80
 -10   2   1    3.60    1.10
 -10   2   1    4.80    2.70
  -9  -2   1    8.00    1.80
  -9  -2   1    6.70    1.80
  -9   2   1   10.10    1.70
  -9   2   1    7.90    2.10
  -9   2   1    9.90    2.10
  -8  -2   1    7.40    1.70
  -8  -2   1    5.10    1.40
  -8  -2   1    7.20    1.90
  -8   2   1    8.30    1.60
  -8   2   1    4.10    1.30
  -8   2   1    4.70    1.90
  -8   2   1    8.00    1.90
  -8   2   1    9.90    1.70
  -7  -2   1    1.60    0.70
  -7  -2   1    2.30    1.40
  -7  -2   1    2.30    1.10
  -7  -2   1    2.10    0.90
  -7  -2   1    0.10    2.10
  -7   2   1    1.10    0.90
  -7   2   1    1.80    1.30
  -7   2   1    2.70    1.20
  -7   2   1    2.30    1.00
  -7   2   1    1.90    0.70
  -6  -2   1    4.90    1.00
  -6  -2   1    4.50    0.80
  -6  -2   1    2.70    1.00
   6  -2  -1    4.20    1.10
  -6   2   1    6.00    1.20
   6   2  -1    4.70    1.10
  -6   2   1    5.30    0.90
  -6   2   1    4.50    1.40
  -6   2   1    5.90    0.80
  -6   2   1    4.50    1.10
  -5  -2   1   26.50    1.70
  -5  -2   1   26.60    2.60
   5  -2  -1   27.40    2.20
  -5   2   1   26.80    1.80
   5   2  -1   26.10    2.10
  -5   2   1   29.30    2.60
  -4  -2   1   12.40    1.10
   4  -2  -1   16.80    1.50
  -4  -2   1   13.70    1.60
  -4   2   1   14.90    1.80
  -4   2   1   14.40    1.20
   4   2  -1   13.90    1.30
   4   2  -1   13.20    1.90
  -3  -2   1    3.10    0.70
   3  -2  -1    4.50    0.70
  -3  -2   1    5.00    0.60
   3   2  -1    5.10    0.70
   3   2  -1    4.60    0.70
  -3   2   1    3.50    0.80
  -3   2   1    4.60    0.70
  -2  -2   1  118.29    5.30
   2  -2  -1  111.59    5.20
  -2  -2   1  106.49    5.10
   2   2  -1  118.69    5.20
  -2   2   1  111.19    5.10
  -2   2   1  105.09    5.10
  -2   2   1  120.89    5.40
  -1  -2   1    0.90    0.20
  -1  -2   1    0.70    0.20
   1  -2  -1    1.10    0.20
  -1   2   1    1.00    0.20
  -1   2   1    0.90    0.20
   1   2  -1    0.80    0.20
   1   2  -1    1.10    0.20
   0  -2  -1    1.80    0.30
   0  -2   1    1.80    0.30
   0  -2  -1    1.90    0.30
   0   2  -1    2.20    0.30
   0   2   1    2.00    0.20
   0   2   1    1.80    0.30
  -1  -2  -1    5.80    0.60
  -1  -2  -1    6.30    0.50
   1  -2   1    5.70    0.60
  -1   2  -1    6.20    0.50
  -1   2  -1    5.80    0.60
   1   2   1    6.00    0.50
  -1   2  -1    6.60    0.50
   2  -2   1   26.40    1.60
  -2  -2  -1   24.80    1.70
   2   2   1   26.70    1.50
  -2   2  -1   24.30    1.50
  -2   2  -1   28.00    1.80
  -2   2  -1   26.00    1.50
   3  -2   1    0.90    0.50
  -3  -2  -1    0.60    0.50
  -3  -2  -1    0.90    0.20
   3   2   1    0.50    0.40
  -3   2  -1    1.30    0.40
  -3   2  -1    0.90    0.60
   3   2   1    0.90    0.40
   4  -2   1   36.30    2.30
  -4  -2  -1   29.40    1.80
  -4  -2  -1   34.20    2.50
  -4   2  -1   33.40    2.60
   4   2   1   31.20    2.10
   4   2   1   34.70    2.20
   5  -2   1   13.00    1.70
  -5  -2  -1   12.30    1.10
  -5  -2  -1   13.30    2.00
   5   2   1   11.10    1.50
  -5   2  -1   15.30    2.00
  -5   2  -1   12.80    1.20
   6  -2   1   21.50    2.30
  -6  -2  -1   21.50    2.50
  -6  -2  -1   18.30    2.20
  -6  -2  -1   17.10    1.50
  -6  -2  -1   17.00    2.10
  -6   2  -1   21.00    2.70
  -6   2  -1   21.50    1.60
  -6   2  -1   22.00    2.00
  -6   2  -1   21.00    3.10
   6   2   1   20.30    2.00
  -7  -2  -1    2.40    1.20
  -7  -2  -1    1.40    1.00
  -7  -2  -1    0.40    1.10
  -7  -2  -1    1.70    1.10
  -7   2  -1    0.60    1.00
  -7   2  -1   -0.70    0.60
  -7   2  -1    2.30    1.30
  -7   2  -1   -1.50    1.20
  -7   2  -1    0.40    1.00
  -8  -2  -1   -0.80    1.20
  -8  -2  -1    2.10    1.60
  -8  -2  -1    2.70    1.50
  -8   2  -1    3.80    1.30
  -8   2  -1    2.50    1.60
  -8   2  -1    5.30    1.70
  -9  -2  -1   26.80    3.20
  -9  -2  -1   23.70    2.60
   9  -2   1   17.80    2.40
  -9  -2  -1   26.20    3.30
  -9   2  -1   32.00    3.70
  -9   2  -1   23.30    2.80
  -9   2  -1   25.20    3.10
 -10  -2  -1    1.00    1.30
  10  -2   1    0.30    1.10
 -10  -2  -1    0.30    1.20
 -10   2  -1   -0.90    1.30
 -10   2  -1    0.20    1.10
  11  -2   1    6.80    1.40
 -11  -2  -1   12.70    2.00
 -11  -2  -1    8.60    1.50
 -11   2  -1    8.10    1.50
 -11   2  -1    9.50    1.70
 -12   2  -1    1.00    0.60
 -12   3   1    0.30    0.60
  11  -3  -1    6.20    1.30
 -11  -3   1    5.40    1.30
 -11   3   1    5.90    1.50
  10  -3  -1   -2.00    1.10
 -10  -3   1    0.60    1.20
 -10  -3   1    0.20    1.20
 -10   3   1    0.10    0.90
 -10   3   1   -1.00    1.50
   9  -3  -1    6.40    1.50
  -9  -3   1    9.30    2.10
  -9  -3   1    8.90    1.90
  -9   3   1    7.40    2.10
  -9   3   1    8.10    1.70
  -9   3   1    8.40    2.20
  -8  -3   1   -1.20    1.00
  -8  -3   1    0.00    1.20
  -8   3   1    0.00    1.00
  -8   3   1   -1.30    1.20
  -8   3   1   -0.30    0.80
  -8   3   1    0.70    1.40
  -8   3   1    0.40    1.10
  -7  -3   1    2.10    1.00
  -7  -3   1    0.70    0.90
  -7  -3   1    1.90    1.10
  -7  -3   1    2.30    1.10
  -7  -3   1    1.00    1.20
  -7   3   1    2.40    1.00
  -7   3   1    0.80    0.80
  -7   3   1    1.50    0.60
  -7   3   1    2.30    1.30
  -7   3   1    3.60    1.40
  -6  -3   1    1.30    0.50
   6  -3  -1    1.00    0.90
  -6  -3   1    1.10    0.80
  -6  -3   1    1.40    0.90
  -6  -3   1    1.70    0.80
  -6   3   1    2.10    0.60
  -6   3   1    1.80    0.90
  -6   3   1    3.10    1.00
  -6   3   1    1.50    0.60
   6   3  -1    1.40    0.70
  -5  -3   1    4.70    1.20
  -5  -3   1    7.40    0.90
   5  -3  -1    5.50    1.00
  -5   3   1    6.10    1.00
   5   3  -1    4.80    0.90
  -5   3   1    5.50    0.80
   4  -3  -1   16.40    1.60
  -4  -3   1   16.60    1.20
  -4  -3   1   16.60    1.80
  -4   3   1   17.10    1.30
   4   3  -1   17.30    1.40
   4   3  -1   15.80    1.40
  -4   3   1   15.30    1.90
   3  -3  -1   28.90    2.00
  -3  -3   1   24.00    1.40
  -3  -3   1   24.20    1.90
  -3   3   1   24.60    1.60
   3   3  -1   24.70    1.60
  -3   3   1   25.20    2.00
  -3   3   1   23.90    1.60
   2  -3  -1    0.60    0.40
  -2  -3   1    0.90    0.40
  -2  -3   1    0.70    0.30
   2   3  -1    0.90    0.40
  -2   3   1    0.70    0.50
  -2   3   1    1.00    0.40
  -2   3   1    0.90    0.30
   1  -3  -1    0.20    0.30
  -1  -3   1    0.10    0.20
  -1  -3   1    0.20    0.20
  -1  -3   1    0.40    0.20
   1   3  -1    0.30    0.20
   1   3  -1    0.30    0.30
  -1   3   1    0.20    0.20
  -1   3   1    0.20    0.20
   0  -3  -1    1.30    0.20
   0  -3   1    1.40    0.20
   0  -3  -1    1.30    0.30
   0  -3   1    1.40    0.20
   0   3   1    1.30    0.20
   0   3   1    1.20    0.20
   0   3  -1    1.60    0.30
  -1  -3  -1    8.90    0.80
  -1   3  -1    8.30    0.80
  -1   3  -1    8.10    0.70
   1   3   1    8.70    0.70
  -1   3  -1    9.10    0.70
  -2  -3  -1    5.00    0.80
   2  -3   1    5.40    0.80
  -2  -3  -1    4.10    0.40
  -2   3  -1    5.80    0.70
  -2   3  -1    5.70    0.70
  -2   3  -1    3.80    0.70
   2   3   1    4.60    0.80
   3  -3   1    1.10    0.50
  -3  -3  -1    0.20    0.50
  -3  -3  -1    0.60    0.20
   3   3   1    0.40    0.40
  -3   3  -1    1.20    0.60
  -3   3  -1    0.60    0.40
  -3   3  -1    0.70    0.40
   4  -3   1   19.40    1.70
  -4  -3  -1   18.00    1.90
  -4  -3  -1   15.60    1.20
   4   3   1   17.10    1.50
  -4   3  -1   17.40    1.30
  -4   3  -1   18.40    2.00
   4   3   1   19.60    1.50
  -5  -3  -1    4.40    1.10
   5   3   1    6.50    1.70
  -5   3  -1    7.60    1.00
  -5   3  -1    5.00    1.30
   6  -3   1    0.00    0.80
  -6  -3  -1   -0.30    0.80
  -6  -3  -1   -0.70    0.60
  -6  -3  -1   -0.20    1.00
  -6   3  -1    0.20    0.50
   6   3   1    0.20    0.60
  -6   3  -1   -0.50    0.80
  -6   3  -1   -2.30    1.50
  -6   3  -1    0.20    0.40
  -6   3  -1   -1.80    0.90
  -6   3  -1    0.10    0.90
  -7  -3  -1    0.40    1.10
  -7  -3  -1    0.70    1.10
  -7  -3  -1    0.60    1.00
  -7  -3  -1    1.60    1.10
  -7   3  -1    1.20    1.00
  -7   3  -1    0.70    1.10
  -7   3  -1    0.00    1.10
  -7   3  -1   -0.50    0.50
   8  -3   1    0.60    0.90
  -8  -3  -1    0.60    1.30
  -8  -3  -1    0.10    1.50
  -8  -3  -1    1.40    1.30
  -8   3  -1    0.50    1.50
  -8   3  -1    1.40    1.30
  -8   3  -1    2.40    1.20
   9  -3   1   18.20    2.30
  -9   3  -1   25.30    2.80
  -9   3  -1   18.60    3.30
  10  -3   1   -0.20    1.00
 -10  -3  -1   -1.70    1.00
 -10  -3  -1    0.80    1.30
 -10   3  -1   -0.10    1.20
 -10   3  -1    0.10    1.40
 -10   3  -1    0.60    0.90
  11  -3   1    3.80    1.10
 -11  -3  -1    8.20    1.40
 -11   3  -1    5.50    1.40
 -12   3  -1    0.50    0.60
 -12   4   1    0.00    0.60
  11  -4  -1  506.75   21.50
 -11  -4   1  442.06   21.60
 -11  -4   1  495.85   21.70
 -11   4   1  454.85   21.90
 -11   4   1  494.45   21.90
 -10  -4   1    7.10    1.80
 -10  -4   1    5.80    1.50
  10  -4  -1    6.00    1.40
 -10   4   1    5.80    2.60
 -10   4   1    5.70    1.80
 -10   4   1    5.80    1.40
  -9  -4   1 1396.86   59.39
   9  -4  -1 1234.98   57.89
  -9  -4   1 1311.17   58.69
  -9   4   1 1359.16   59.09
  -9   4   1 1349.66   59.39
  -8  -4   1   15.70    2.30
   8  -4  -1   10.00    1.70
  -8  -4   1   15.60    2.20
  -8  -4   1   15.80    2.30
  -8   4   1   14.00    2.10
  -8   4   1   10.90    1.80
  -8   4   1   12.20    1.50
  -8   4   1   12.60    2.30
  -8   4   1   13.10    2.40
  -7  -4   1  482.15   20.30
  -7  -4   1  459.35   20.50
  -7  -4   1  392.16   19.60
  -7  -4   1  428.26   20.40
  -7   4   1  411.26   19.60
  -7   4   1  396.66   20.00
  -7   4   1  411.96   19.00
  -7   4   1  410.66   19.10
  -7   4   1  453.75   20.60
  -6  -4   1    8.90    1.50
  -6  -4   1   11.00    1.80
  -6  -4   1    8.80    1.10
   6  -4  -1    9.10    1.50
  -6   4   1    9.50    1.40
  -6   4   1   16.20    2.90
   6   4  -1    7.00    1.20
  -6   4   1    8.50    1.40
  -6   4   1    9.80    2.10
  -6   4   1    9.50    1.20
  -5  -4   1 2234.78  101.49
  -5  -4   1 2403.36  102.39
   5  -4  -1 2426.86  102.19
   5   4  -1 2402.16  101.89
  -5   4   1 2401.66  101.69
  -5   4   1 2366.86  101.59
  -4  -4   1  111.39    5.80
  -4  -4   1  108.19    5.30
   4  -4  -1  115.49    5.80
  -4   4   1  115.29    5.50
   4   4  -1  110.49    5.70
   4   4  -1  121.59    5.60
  -2  -4   1  764.62   32.30
  -2  -4   1  712.83   32.20
   2  -4  -1  795.32   32.40
  -2  -4   1  733.23   32.40
  -2   4   1  722.93   32.40
   2   4  -1  775.72   32.40
  -1  -4   1 1169.18   47.50
  -1  -4   1 1085.69   47.50
  -1   4   1 1071.29   47.60
   1   4  -1 1043.30   47.50
   1   4  -1 1115.99   47.60
  -1   4   1 1184.18   47.60
   0  -4  -1  118.09    5.10
   0  -4   1  113.39    5.00
   0  -4   1  110.49    4.90
   0  -4  -1  119.39    5.00
   0   4   1  107.99    5.00
   0   4  -1  110.39    5.00
   0   4   1  100.89    4.90
   0   4  -1  102.99    5.00
  -2  -4  -1  243.18   11.60
  -2  -4  -1  261.17   11.90
   2  -4   1  293.27   12.00
   2   4   1  265.67   11.90
  -2   4  -1  274.37   12.00
  -2   4  -1  265.67   11.90
  -2   4  -1  277.37   11.90
  -3  -4  -1 9895.31  421.26
  -4  -4  -1  142.39    7.00
  -4  -4  -1  156.78    7.70
   4  -4   1  160.08    7.60
  -4   4  -1  159.38    7.90
  -4   4  -1  152.58    7.20
   4   4   1  164.68    7.40
   4   4   1  154.98    7.60
  -5  -4  -1 5337.87  225.58
   5  -4   1 5305.17  225.48
  -5  -4  -1 4821.52  224.78
  -5   4  -1 5274.97  224.88
  -5   4  -1 5514.65  225.88
  -5   4  -1 4982.10  224.78
   5   4   1 5644.13  225.58
  -6  -4  -1   56.09    3.90
  -6  -4  -1   57.79    4.10
  -6  -4  -1   49.70    4.10
   6  -4   1   54.39    3.80
   6   4   1   52.59    3.50
  -6   4  -1   49.30    3.00
  -6   4  -1   53.89    3.90
  -6   4  -1   53.09    3.80
  -6   4  -1   53.69    3.00
  -6   4  -1   46.30    3.40
  -7  -4  -1   25.00    2.80
   7  -4   1   22.20    2.90
  -7  -4  -1   26.00    2.90
  -7  -4  -1   24.90    2.70
  -7  -4  -1   24.30    2.50
  -7  -4  -1   27.50    3.10
  -7   4  -1   21.70    2.20
  -7   4  -1   29.00    3.10
  -7   4  -1   23.70    2.80
  -7   4  -1   22.90    1.90
   8  -4   1    5.70    1.20
  -8  -4  -1   10.80    2.30
  -8  -4  -1    7.70    1.70
  -8   4  -1    9.90    2.10
  -8   4  -1    9.80    2.10
  -8   4  -1    7.20    1.60
   9  -4   1  559.34   25.40
  -9  -4  -1  505.75   26.90
  -9  -4  -1  597.44   26.90
  -9   4  -1  591.24   25.60
 -10  -4  -1    5.50    1.60
 -10  -4  -1    5.50    1.50
  10  -4   1    9.30    1.50
 -10   4  -1    3.70    1.50
 -10   4  -1    6.50    1.30
 -10   4  -1    9.60    2.20
 -11  -4  -1  182.88    9.40
  11  -4   1  197.88    9.30
 -11  -4  -1  199.28    9.50
 -11   4  -1  177.58    9.60
 -11   4  -1  202.28    9.70
 -12   4  -1    6.50    0.90
 -12   5   1   -0.10    0.50
  11  -5  -1    3.80    1.00
 -11  -5   1    6.70    1.40
 -11  -5   1    4.80    1.10
 -11   5   1    5.10    1.40
 -11   5   1    4.30    1.30
  10  -5  -1    0.70    1.10
 -10  -5   1   -1.50    1.10
 -10  -5   1   -1.40    1.00
 -10   5   1   -0.40    1.00
 -10   5   1    0.20    1.00
   9  -5  -1   16.20    2.20
  -9  -5   1   14.10    2.90
  -9   5   1   14.10    2.80
  -9   5   1   16.00    4.00
  -8  -5   1    2.30    1.50
  -8  -5   1    1.70    1.10
  -8  -5   1    2.00    1.50
  -8   5   1    3.10    1.10
  -8   5   1    0.70    1.60
  -8   5   1   -0.40    1.00
  -8   5   1    0.90    1.30
  -7  -5   1    4.00    1.40
  -7  -5   1    4.00    1.30
  -7  -5   1    4.20    1.50
  -7  -5   1    4.90    1.20
  -7  -5   1    4.00    1.40
  -7  -5   1    1.10    1.20
  -7   5   1    4.20    0.90
  -7   5   1    6.40    1.40
  -7   5   1    4.70    1.60
  -7   5   1    4.70    1.50
  -6  -5   1    0.60    1.00
  -6  -5   1   -1.30    0.70
  -6  -5   1   -0.70    0.50
   6  -5  -1    0.00    0.80
  -6  -5   1   -0.70    0.70
   6   5  -1   -0.90    0.60
  -6   5   1    0.00    1.00
  -6   5   1    0.10    0.90
  -6   5   1    0.20    0.50
  -6   5   1    1.20    1.10
  -6   5   1    0.80    0.60
   5  -5  -1   41.80    3.40
  -5  -5   1   36.10    2.30
  -5  -5   1   39.10    3.00
   5   5  -1   40.30    2.60
  -5   5   1   42.20    2.50
  -4  -5   1    0.70    0.40
   4  -5  -1    0.40    0.60
  -4  -5   1   -0.10    0.50
  -4   5   1    0.20    0.40
  -4   5   1    0.80    0.40
   4   5  -1   -0.60    0.40
   3  -5  -1   39.70    2.50
  -3  -5   1   35.50    2.10
  -3  -5   1   40.40    2.50
   3   5  -1   41.80    2.40
  -3   5   1   39.60    2.30
  -3   5   1   39.50    2.30
  -2  -5   1    9.30    0.80
  -2  -5   1   10.60    0.90
   2  -5  -1   11.10    1.10
  -2  -5   1   10.10    1.00
  -2   5   1   10.20    1.00
  -2   5   1   10.80    1.00
   2   5  -1    9.40    1.00
  -1  -5   1    3.10    0.50
  -1  -5   1    3.70    0.60
   1  -5  -1    3.10    0.60
   1  -5  -1    2.80    0.60
  -1   5   1    4.60    0.80
   1   5  -1    2.60    0.50
  -1   5   1    3.00    0.50
   0  -5   1    2.10    0.40
   0  -5   1    2.00    0.50
   0  -5  -1    1.90    0.40
   0  -5  -1    1.90    0.40
   0   5   1    1.70    0.40
   0   5   1    2.10    0.50
   0   5  -1    1.50    0.40
   0   5  -1    1.90    0.50
  -1  -5  -1    6.70    0.80
   1  -5   1    5.60    0.90
  -1  -5  -1    6.20    0.70
  -1   5  -1    5.70    0.80
   1   5   1    5.80    0.80
  -1   5  -1    6.30    0.80
   2  -5   1    7.30    1.00
  -2  -5  -1    7.20    1.00
  -2  -5  -1    7.90    0.80
  -2   5  -1    8.00    1.10
   2   5   1    7.20    0.90
  -2   5  -1    7.50    0.90
  -2   5  -1    7.00    0.90
   3  -5   1   11.50    1.30
  -3  -5  -1   12.50    1.40
  -3  -5  -1    8.80    0.80
  -3   5  -1   11.90    1.10
   3   5   1   11.90    1.10
  -4  -5  -1   -0.10    0.30
   4  -5   1    0.70    0.60
  -4  -5  -1    0.30    0.60
  -4   5  -1    0.50    0.70
  -4   5  -1    0.50    0.50
  -5  -5  -1   27.40    2.60
   5  -5   1   27.00    2.40
   5   5   1   26.50    2.10
  -5   5  -1   28.90    1.90
  -5   5  -1   23.20    1.80
   6  -5   1    0.50    0.90
  -6  -5  -1    1.00    1.00
  -6  -5  -1   -1.20    0.70
   6  -5   1    0.90    1.00
  -6  -5  -1    0.30    0.80
   6   5   1   -0.70    0.60
  -6   5  -1    1.10    0.70
  -6   5  -1    1.60    1.00
  -6   5  -1    1.00    0.80
  -6   5  -1    0.40    0.50
  -7  -5  -1    0.20    1.00
   7  -5   1   -0.10    0.90
  -7  -5  -1    1.10    1.00
  -7  -5  -1    2.20    1.20
  -7  -5  -1    0.80    0.90
  -7   5  -1   -1.50    1.20
  -7   5  -1    0.60    0.70
  -7   5  -1    0.10    1.20
  -7   5  -1    1.50    1.00
  -7   5  -1   -0.60    0.60
  -8  -5  -1    1.30    1.10
   8  -5   1    0.20    0.80
  -8  -5  -1    0.20    1.20
  -8   5  -1    0.80    1.40
  -8   5  -1    1.20    1.10
  -8   5  -1    0.20    1.50
  -9  -5  -1    5.70    1.70
  -9  -5  -1    5.40    1.60
   9  -5   1    4.20    1.30
  -9   5  -1    6.20    1.40
  -9   5  -1    6.10    1.90
  -9   5  -1    7.00    2.00
  10  -5   1   -0.20    1.10
 -10  -5  -1   -1.00    1.00
 -10  -5  -1    1.00    1.20
 -10   5  -1   -0.10    1.40
 -10   5  -1    0.40    1.00
 -10   5  -1   -0.20    1.20
 -11  -5  -1    3.50    1.20
  11  -5   1    2.80    0.90
 -11  -5  -1    2.40    0.90
 -11   5  -1    3.80    1.40
 -11   5  -1    3.20    1.10
 -12   5  -1   -0.60    0.50
 -12   6   1    4.10    0.90
 -11  -6   1    2.90    1.00
  11  -6  -1    2.70    0.90
 -11  -6   1    3.80    1.20
 -11   6   1    4.00    1.40
 -11   6   1    3.30    1.20
 -11   6   1    5.30    1.00
  10  -6  -1    0.60    1.00
 -10  -6   1    0.60    1.10
 -10  -6   1    1.80    1.30
 -10   6   1    1.40    1.00
 -10   6   1    0.50    1.30
 -10   6   1    2.30    1.40
  -9  -6   1    2.90    1.30
   9  -6  -1    0.30    1.50
  -9  -6   1    3.80    1.60
   9  -6  -1    2.90    1.20
  -9   6   1    3.10    2.70
  -9   6   1    3.20    2.10
  -9   6   1    3.20    1.10
  -8  -6   1    5.50    1.60
  -8  -6   1    3.30    1.50
   8  -6  -1    4.50    1.10
  -8   6   1    2.70    0.90
  -8   6   1    6.70    1.90
  -8   6   1    5.40    1.00
  -8   6   1    4.90    1.60
  -8   6   1    5.60    1.40
  -7  -6   1    0.60    1.20
  -7  -6   1    2.60    1.10
  -7  -6   1    0.60    1.00
  -7  -6   1    1.10    0.90
  -7   6   1    2.30    1.50
  -7   6   1    0.50    0.70
  -7   6   1    1.00    0.70
  -7   6   1    1.30    1.20
  -7   6   1    0.00    1.00
  -6  -6   1    2.80    0.70
  -6  -6   1    3.50    1.10
  -6  -6   1    2.90    1.10
   6  -6  -1    1.70    1.00
   6  -6  -1    3.10    1.00
   6   6  -1    2.00    0.90
  -6   6   1    2.60    0.70
  -6   6   1    2.40    0.80
  -6   6   1    2.40    0.90
  -6   6   1    1.20    1.00
  -6   6   1    0.20    0.90
  -5  -6   1    7.30    1.10
  -5  -6   1    9.50    1.60
   5  -6  -1   10.90    1.70
  -5   6   1    9.80    1.10
  -5   6   1   11.10    1.30
   5   6  -1   10.30    1.60
   4  -6  -1   61.79    3.60
  -4  -6   1   55.19    3.50
  -4   6   1   59.49    3.30
   4   6  -1   56.49    3.50
   3  -6  -1    7.90    1.20
  -3  -6   1    8.50    1.20
  -3  -6   1    6.80    0.80
  -3   6   1    6.90    0.90
   3   6  -1    6.60    1.00
  -3   6   1    8.00    1.00
   2  -6  -1   19.80    1.50
  -2  -6   1   17.90    1.30
  -2  -6   1   18.30    1.20
  -2  -6   1   21.10    1.30
  -2   6   1   19.80    1.40
   2   6  -1   18.30    1.40
  -2   6   1   19.40    1.40
  -1  -6   1    6.50    0.70
   1  -6  -1    7.00    0.90
  -1  -6   1    7.60    0.80
   1  -6  -1    7.20    1.00
  -1   6   1    5.80    0.80
  -1   6   1    7.30    0.90
   1   6  -1    6.30    0.90
   0  -6  -1    7.50    0.90
   0  -6   1    7.80    0.90
   0  -6   1    7.10    0.90
   0  -6  -1    7.60    0.90
   0   6  -1    7.90    1.00
   0   6   1    7.70    0.80
   0   6  -1    8.00    0.80
   0   6   1    7.50    0.90
   1  -6   1   17.40    1.30
  -1  -6  -1   14.70    1.10
  -1  -6  -1   15.50    1.10
  -1   6  -1   15.00    1.20
   1   6   1   11.80    1.10
   2  -6   1   20.80    1.60
  -2  -6  -1   18.90    1.40
   2   6   1   19.40    1.50
  -2   6  -1   19.40    1.40
  -2   6  -1   19.30    1.40
  -3  -6  -1   26.20    1.90
   3  -6   1   25.30    1.90
  -3  -6  -1   22.60    1.40
   3   6   1   25.80    1.80
  -3   6  -1   26.80    1.80
  -3   6  -1   25.70    1.80
  -4  -6  -1   46.40    2.60
   4  -6   1   53.79    3.30
  -4  -6  -1   50.29    3.20
  -4   6  -1   53.19    3.00
  -5  -6  -1   27.20    2.50
   5  -6   1   27.10    2.40
  -5  -6  -1   21.20    1.60
   5   6   1   26.10    2.10
  -5   6  -1   27.30    1.90
  -5   6  -1   21.70    1.80
  -6  -6  -1    6.80    1.20
  -6  -6  -1    5.30    1.30
  -6  -6  -1    5.10    1.30
   6  -6   1    7.00    1.50
  -6  -6  -1    8.00    1.40
  -6   6  -1    6.90    1.20
  -6   6  -1    6.80    1.50
  -6   6  -1    6.40    0.90
  -6   6  -1    7.60    1.40
   6   6   1    6.60    1.20
  -6   6  -1    8.30    1.70
  -7  -6  -1    3.60    1.30
  -7  -6  -1    3.30    1.00
  -7  -6  -1    3.30    1.30
   7  -6   1    1.30    0.90
  -7   6  -1    2.80    1.40
  -7   6  -1    2.90    0.90
  -7   6  -1    5.60    1.40
  -7   6  -1    2.60    1.50
  -8  -6  -1    3.40    1.20
   8  -6   1   -0.10    1.10
  -8  -6  -1    1.00    1.40
  -8  -6  -1    2.80    1.20
  -8   6  -1    2.20    1.40
  -8   6  -1   -0.30    1.00
  -8   6  -1    1.10    1.10
  -8   6  -1    1.70    1.10
  -8   6  -1    2.60    1.70
  -9  -6  -1   22.00    2.80
  -9  -6  -1   23.50    2.80
   9  -6   1   19.50    2.40
  -9   6  -1   26.10    2.40
  -9   6  -1   20.70    3.00
  -9   6  -1   24.50    3.00
  10  -6   1    1.60    1.10
 -10  -6  -1   -0.30    1.00
 -10  -6  -1    1.70    1.30
 -10   6  -1    1.00    1.00
 -10   6  -1    0.90    1.50
 -10   6  -1    1.70    1.30
  11  -6   1    4.40    1.00
 -11  -6  -1    8.00    1.40
 -11   6  -1    4.30    1.20
 -11   6  -1    5.30    1.50
 -12   7   1    9.00    0.90
  11  -7  -1    3.80    1.00
 -11  -7   1    3.10    1.20
 -11  -7   1    0.30    0.90
 -11   7   1    3.30    1.30
 -11   7   1    2.60    1.00
 -11   7   1    3.20    1.20
 -10  -7   1   37.70    3.20
  10  -7  -1   36.40    2.90
 -10  -7   1   33.80    3.00
 -10   7   1   35.70    3.40
 -10   7   1   36.20    2.90
 -10   7   1   34.80    3.40
   9  -7  -1   23.20    4.10
  -9  -7   1   20.40    2.50
   9  -7  -1   20.30    2.50
  -9  -7   1   22.50    2.70
  -9   7   1   27.90    2.60
  -9   7   1   19.40    3.00
  -9   7   1   20.50    2.90
  -8  -7   1  139.89    7.80
  -8  -7   1  158.58    8.70
  -8  -7   1  154.98    8.30
  -8   7   1  157.28    8.20
  -8   7   1  170.98    9.30
  -8   7   1  142.39    7.60
  -8   7   1  157.88    8.90
  -7  -7   1   39.60    3.10
  -7  -7   1   40.50    3.70
   7  -7  -1   36.90    2.90
  -7  -7   1   34.10    3.00
  -7  -7   1   43.40    3.50
  -7   7   1   42.40    2.80
  -7   7   1   41.00    3.60
  -7   7   1   41.80    2.70
  -7   7   1   40.80    3.20
  -7   7   1   41.30    3.70
   6  -7  -1  243.08   12.20
  -6  -7   1  224.48   11.60
  -6  -7   1  232.88   11.10
  -6  -7   1  249.97   12.10
  -6  -7   1  230.78   11.60
  -6  -7   1  248.68   12.20
   6  -7  -1  223.48   11.20
  -6   7   1  237.28   11.80
  -6   7   1  262.17   11.50
   6   7  -1  248.58   11.80
  -6   7   1  252.97   11.30
  -6   7   1  276.07   12.60
  -6   7   1  243.88   12.10
  -5  -7   1   50.69    3.40
  -5  -7   1   46.50    2.80
   5  -7  -1   49.00    3.50
   5   7  -1   53.59    3.10
  -5   7   1   47.90    2.90
  -5   7   1   53.59    3.10
  -4  -7   1   62.89    3.40
   4  -7  -1   67.89    3.90
  -4  -7   1   67.79    3.90
  -4   7   1   60.69    3.50
  -4   7   1   67.19    3.60
  -3  -7   1  117.69    5.80
  -3  -7   1  110.59    5.60
   3  -7  -1  128.39    6.00
  -3   7   1  120.29    5.80
   3   7  -1  118.29    5.90
  -3   7   1  123.29    5.80
  -2  -7   1   30.60    1.80
  -2  -7   1   31.30    1.80
  -2   7   1   30.50    1.90
  -2   7   1   31.50    1.90
   2   7  -1   30.80    2.00
  -1  -7   1 1018.50   44.90
  -1  -7   1 1071.89   45.10
   1  -7  -1 1083.29   45.20
   1  -7  -1 1055.69   45.20
  -1   7   1  995.10   45.20
   1   7  -1 1056.09   45.20
  -1   7   1 1067.29   45.20
   0  -7   1  992.10   42.60
   0  -7  -1 1007.40   42.60
   0  -7   1 1008.30   42.40
   0  -7  -1  996.80   42.60
   0   7  -1  905.81   42.60
   0   7   1  973.90   42.70
   0   7  -1 1130.79   43.10
   0   7   1  907.31   42.50
  -1  -7  -1  368.16   15.70
  -1  -7  -1  359.56   15.60
   1  -7   1  372.56   15.80
   1  -7   1  354.66   15.70
  -1   7  -1  366.46   15.80
   1   7   1  359.26   15.80
  -1   7  -1  350.56   15.80
   1   7   1  329.07   15.60
  -2  -7  -1  168.18    7.30
   2  -7   1  162.48    7.50
  -2  -7  -1  154.48    7.30
  -2   7  -1  152.48    7.40
  -2   7  -1  161.68    7.40
   2   7   1  156.08    7.40
   3  -7   1  308.27   13.80
  -3   7  -1  307.87   14.00
  -3   7  -1  291.27   13.60
  -4  -7  -1  417.66   18.80
   4  -7   1  417.86   18.90
  -4   7  -1  416.66   18.60
  -4   7  -1  414.26   19.60
   5  -7   1   98.09    5.40
   5  -7   1  111.49    6.20
  -5  -7  -1  109.69    6.10
  -5   7  -1  109.39    5.50
   5   7   1  117.59    5.90
  -5   7  -1  120.89    5.70
  -6  -7  -1  103.99    5.90
   6  -7   1  114.39    7.70
  -6  -7  -1  105.99    5.90
  -6  -7  -1  113.99    6.50
   6  -7   1   96.69    5.60
  -6  -7  -1  109.69    6.90
  -6   7  -1  111.49    5.60
   6   7   1  112.39    6.20
  -6   7  -1  108.69    6.10
  -6   7  -1  117.39    5.70
  -6   7  -1  127.89    6.80
  -6   7  -1  104.59    6.40
  -7  -7  -1    9.40    1.50
  -7  -7  -1   11.40    2.10
  -7  -7  -1   11.90    1.90
   7  -7   1    9.90    1.50
  -7  -7  -1    9.30    1.90
  -7   7  -1    9.10    2.70
  -7   7  -1   10.30    1.70
  -7   7  -1    9.80    1.60
  -7   7  -1    9.00    1.30
  -8  -7  -1  130.19    7.60
  -8  -7  -1  123.69    7.90
   8  -7   1  117.99    6.70
  -8  -7  -1  116.49    6.70
  -8  -7  -1  128.79    7.10
  -8   7  -1  134.69    7.10
  -8   7  -1  117.99    6.40
  -8   7  -1  131.99    7.80
  -8   7  -1  126.59    7.00
  -8   7  -1  136.99    7.90
   9  -7   1    0.80    1.10
  -9  -7  -1    2.30    1.40
  -9  -7  -1    2.60    1.30
  -9   7  -1    2.60    1.50
  -9   7  -1    1.90    1.50
  -9   7  -1    1.80    1.10
 -10  -7  -1   57.09    4.20
  10  -7   1   64.29    4.00
 -10  -7  -1   64.09    4.40
 -10   7  -1   59.79    4.60
 -10   7  -1   68.29    4.00
 -10   7  -1   60.59    4.60
 -11  -7  -1    1.20    1.00
 -11  -7  -1    0.10    0.90
  11  -7   1    2.00    0.80
 -11   7  -1   -1.60    0.80
 -11   7  -1    0.00    0.90
 -11   7  -1   -0.30    1.10
  11  -8  -1    0.40    0.70
 -11  -8   1    1.40    1.20
 -11   8   1    0.80    0.80
 -11   8   1    0.20    0.80
 -10  -8   1    1.50    1.60
  10  -8  -1    4.10    1.00
 -10   8   1    1.20    1.30
 -10   8   1    3.00    1.60
  -9  -8   1    0.00    1.10
  -9  -8   1    0.70    1.20
   9  -8  -1    1.80    1.20
  -9   8   1   -3.10    1.40
  -9   8   1    2.40    1.40
  -9   8   1    1.60    1.10
  -9   8   1    0.70    1.00
  -8  -8   1    4.40    1.50
   8  -8  -1    5.60    1.30
  -8   8   1    6.20    2.00
  -8   8   1    9.50    1.40
  -7  -8   1    1.30    1.20
  -7  -8   1    0.10    1.00
  -7  -8   1    2.70    1.30
  -7  -8   1    1.60    0.90
   7  -8  -1    1.10    0.90
  -7   8   1    0.50    1.30
  -7   8   1    1.20    0.70
  -7   8   1    1.50    0.80
  -6  -8   1    5.10    1.40
  -6   8   1    8.40    1.70
   6   8  -1    8.70    1.40
   5  -8  -1    4.10    1.10
  -5  -8   1    3.40    1.00
   5  -8  -1    2.80    0.70
  -5   8   1    3.90    1.20
  -5   8   1    3.20    0.80
   4  -8  -1   30.60    2.50
  -4  -8   1   30.50    2.40
  -4   8   1   26.60    2.00
  -4   8   1   31.60    2.20
  -3  -8   1    0.20    0.40
   3  -8  -1    0.20    0.60
  -3  -8   1    0.00    0.30
  -3   8   1    0.90    0.50
  -3   8   1    0.60    0.40
  -2  -8   1    9.00    0.90
  -2  -8   1    9.70    1.00
   2  -8  -1    9.20    1.20
   2  -8  -1    8.60    1.20
   2   8  -1    9.80    1.10
  -2   8   1    8.90    1.00
  -2   8   1   10.10    1.10
   1  -8  -1    1.00    0.50
  -1  -8   1    0.90    0.50
   1  -8  -1    1.20    0.60
  -1  -8   1    1.20    0.40
   1   8  -1    1.00    0.50
  -1   8   1    1.00    0.50
  -1   8   1    1.30    0.50
   0  -8   1   21.40    1.30
   0  -8  -1   20.10    1.40
   0  -8  -1   18.80    1.40
   0  -8   1   17.80    1.40
   0   8  -1   15.70    1.40
   0   8  -1   16.70    1.50
   0   8   1   17.50    1.40
   0   8   1   15.70    1.30
   1  -8   1    2.30    0.60
  -1  -8  -1    2.00    0.50
   1  -8   1    1.20    0.40
  -1  -8  -1    1.40    0.40
   1   8   1    1.80    0.60
  -1   8  -1    1.80    0.60
  -1   8  -1    1.70    0.50
   1   8   1    1.40    0.40
  -2  -8  -1    9.30    1.00
  -2  -8  -1    9.40    1.10
   2  -8   1   10.10    1.30
  -2   8  -1   10.50    1.10
   2   8   1    9.00    1.10
  -2   8  -1    9.50    1.10
   3  -8   1   -0.20    0.60
  -3  -8  -1    0.50    0.50
  -3  -8  -1    0.10    0.30
  -3   8  -1   -0.40    0.40
   3   8   1    0.00    0.40
  -3   8  -1    0.50    0.50
   4  -8   1   14.10    1.80
  -4   8  -1   15.10    1.40
  -4   8  -1   15.70    1.50
   5  -8   1    2.40    0.70
  -5  -8  -1    2.00    0.90
   5  -8   1    3.20    0.90
  -5   8  -1    1.90    0.70
  -5   8  -1    3.00    0.80
  -5   8  -1    1.90    1.10
  -6  -8  -1    1.10    0.90
   6  -8   1   -0.20    0.70
  -6  -8  -1    2.40    1.10
   6  -8   1   -0.50    0.90
  -6  -8  -1    2.20    0.80
  -6   8  -1    1.30    0.70
  -6   8  -1    2.40    0.80
   6   8   1    0.60    0.80
  -6   8  -1    0.30    1.30
  -6   8  -1    4.60    1.30
  -6   8  -1    2.60    1.00
  -7  -8  -1    0.80    1.00
  -7  -8  -1   -0.40    1.00
  -7  -8  -1    0.00    0.90
   7  -8   1    1.00    0.80
  -7   8  -1   -0.70    0.70
  -7   8  -1    0.60    0.70
  -7   8  -1    1.60    1.10
  -7   8  -1    0.50    1.20
  -7   8  -1   -0.70    1.20
  -8  -8  -1    6.20    1.40
   8  -8   1    4.80    1.20
  -8  -8  -1    4.50    1.60
  -8  -8  -1    3.00    1.60
  -8  -8  -1    2.70    1.30
  -8   8  -1    2.10    1.30
  -8   8  -1    6.20    1.40
  -8   8  -1    4.00    1.60
  -8   8  -1    1.70    0.90
  -9  -8  -1   -0.40    1.20
   9  -8   1    1.10    1.10
  -9  -8  -1    0.80    1.20
  -9   8  -1    0.20    1.20
  -9   8  -1    0.80    1.10
  -9   8  -1    0.50    1.40
 -10  -8  -1    0.00    1.00
 -10  -8  -1    2.30    1.20
 -10   8  -1    1.30    1.00
 -10   8  -1    0.80    1.30
 -10   8  -1    1.50    1.20
  11  -8   1    0.00    0.70
 -11  -8  -1    0.70    1.00
 -11   8  -1   -0.90    1.10
 -11   8  -1    0.70    0.90
 -11  -9   1    1.40    1.00
  11  -9  -1    3.20    0.90
 -11   9   1    3.60    1.00
 -11   9   1    2.90    1.00
 -10  -9   1   38.40    3.10
 -10  -9   1   30.00    2.70
  10  -9  -1   35.20    2.80
 -10   9   1   36.70    3.60
 -10   9   1   42.10    3.00
 -10   9   1   32.40    3.20
   9  -9  -1    7.00    1.40
  -9  -9   1    6.40    1.60
  -9  -9   1    9.20    1.70
  -9   9   1    7.80    1.60
  -9   9   1    6.60    1.90
  -9   9   1    5.30    1.50
   8  -9  -1   77.19    6.00
   8  -9  -1   74.99    4.70
  -8  -9   1   80.19    5.00
  -8  -9   1   81.89    5.20
  -8  -9   1   72.49    4.60
  -8   9   1   73.59    4.50
  -8   9   1   77.09    5.60
  -8   9   1   81.09    5.10
  -8   9   1   87.09    5.70
  -8   9   1   77.99    4.30
  -7  -9   1   20.30    2.60
  -7  -9   1   22.50    2.90
  -7  -9   1   20.80    2.20
   7  -9  -1   18.20    2.10
  -7   9   1   19.80    1.90
  -7   9   1   21.20    2.10
  -7   9   1   25.00    2.90
  -7   9   1   20.20    2.50
  -7   9   1   23.70    2.70
   6  -9  -1  110.49    6.70
  -6  -9   1  104.99    6.10
  -6  -9   1  119.49    6.40
  -6  -9   1  113.39    6.50
  -6  -9   1  103.29    5.90
   6  -9  -1  106.89    5.80
  -6   9   1  123.79    6.80
  -6   9   1  104.79    6.10
  -6   9   1  115.09    6.70
  -6   9   1  111.69    5.70
   6   9  -1  102.09    7.40
  -6   9   1  117.49    5.90
   5  -9  -1   60.49    4.00
   5  -9  -1   58.09    3.40
  -5  -9   1   61.89    3.80
  -5   9   1   59.99    3.50
  -5   9   1   54.49    3.60
  -5   9   1   58.29    4.00
  -5   9   1   58.59    3.40
  -4  -9   1  133.59    6.80
   4  -9  -1  135.29    7.00
  -4   9   1  129.69    6.60
  -4   9   1  143.09    6.80
  -3  -9   1    6.30    1.00
   3  -9  -1    5.70    1.00
  -3  -9   1    6.10    0.90
   3   9  -1    4.80    0.90
  -3   9   1    6.10    1.00
  -3   9   1    4.30    0.80
   2  -9  -1  255.77   11.60
  -2  -9   1  247.78   11.20
   2  -9  -1  259.17   11.60
  -2  -9   1  256.07   11.30
   2   9  -1  244.28   11.50
  -2   9   1  245.48   11.40
  -2   9   1  251.07   11.50
   1  -9  -1    3.10    0.70
  -1  -9   1    3.10    0.50
   1  -9  -1    3.00    0.70
  -1  -9   1    2.90    0.60
   1   9  -1    3.00    0.70
  -1   9   1    2.20    0.60
   1   9  -1    2.20    0.60
   0  -9  -1 3304.57  135.49
   0  -9   1 3337.27  135.39
   0   9  -1 3097.79  135.59
   0   9   1 3090.99  135.59
   0   9   1 3133.49  135.49
   0   9  -1 3065.49  135.59
   1  -9   1   54.59    3.00
  -1  -9  -1   51.19    2.80
   1  -9   1   50.89    2.70
  -1  -9  -1   52.09    2.70
  -1   9  -1   46.60    3.00
   1   9   1   49.30    2.90
  -1   9  -1   50.19    2.90
   1   9   1   47.90    2.70
  -2  -9  -1  173.88    7.80
  -2  -9  -1  174.58    7.80
   2  -9   1  181.28    8.10
   2   9   1  157.18    7.70
   2   9   1  162.68    8.00
  -2   9  -1  165.08    8.00
  -2   9  -1  168.28    8.00
  -3  -9  -1   93.99    4.90
   3  -9   1  102.89    5.30
  -3   9  -1   96.99    5.00
  -3   9  -1  103.39    5.30
   3   9   1   86.59    5.00
   4  -9   1  127.89    6.60
   4  -9   1  148.69    7.30
  -4  -9  -1  143.09    7.00
  -4   9  -1  144.99    6.90
  -4   9  -1  130.49    7.30
   5  -9   1    1.70    0.70
  -5  -9  -1    1.70    0.80
  -5  -9  -1    2.20    0.70
   5  -9   1    2.00    1.00
  -5   9  -1    1.70    0.70
  -5   9  -1    0.60    1.10
  -5   9  -1    2.00    0.70
  -5   9  -1    2.80    0.90
  -6  -9  -1   19.20    2.00
  -6  -9  -1   20.00    2.00
  -6  -9  -1   20.40    2.50
  -6  -9  -1   16.80    2.30
   6  -9   1   19.10    2.00
   6  -9   1   18.30    2.60
  -6   9  -1   18.20    2.70
  -6   9  -1   20.00    1.80
   6   9   1   18.60    2.10
  -6   9  -1   23.20    2.50
  -6   9  -1   17.80    2.30
  -6   9  -1   21.10    1.90
  -7  -9  -1    4.90    1.50
  -7  -9  -1    4.30    1.30
  -7  -9  -1    4.30    1.40
   7  -9   1    3.50    1.10
  -7  -9  -1    4.50    1.30
  -7   9  -1    5.30    1.80
  -7   9  -1    3.10    1.60
  -7   9  -1    5.40    1.40
  -7   9  -1    4.30    1.10
  -7   9  -1    2.70    0.90
  -8  -9  -1  117.39    7.60
  -8  -9  -1  108.79    6.30
  -8  -9  -1  122.69    7.10
  -8  -9  -1  118.39    6.70
   8  -9   1  115.29    6.40
  -8   9  -1  121.49    7.50
  -8   9  -1  115.09    5.90
  -8   9  -1  123.49    7.50
  -8   9  -1  124.59    6.80
  -8   9  -1  117.29    6.20
  -9  -9  -1    7.30    1.80
   9  -9   1    6.20    1.40
  -9  -9  -1    5.60    1.60
  -9  -9  -1    6.90    1.60
  -9   9  -1    5.60    1.40
  -9   9  -1    5.20    1.70
  -9   9  -1    3.10    1.30
 -10  -9  -1   84.69    5.20
  10  -9   1   85.59    4.90
 -10  -9  -1   79.79    5.00
 -10   9  -1   93.59    5.30
 -10   9  -1   83.49    5.50
 -10   9  -1   81.89    5.50
  11  -9   1    1.60    0.80
 -11  -9  -1    2.60    1.50
 -11   9  -1   -1.40    0.70
 -11   9  -1    0.60    0.80
 -11  10   1    0.20    0.70
 -11  10   1    0.60    0.80
  10 -10  -1    1.60    0.90
 -10 -10   1    1.00    1.20
 -10  10   1    3.10    1.30
 -10  10   1    2.30    1.50
 -10  10   1    2.30    1.30
  -9 -10   1    8.80    2.10
  -9 -10   1    8.80    1.60
  -9 -10   1    9.50    1.70
   9 -10  -1   10.50    1.70
  -9  10   1    8.40    1.30
  -9  10   1   10.00    2.20
  -9  10   1   13.70    2.10
  -9  10   1   10.70    2.10
  -8 -10   1   -0.90    0.90
  -8 -10   1   -1.10    0.90
   8 -10  -1   -1.90    1.30
   8 -10  -1   -1.40    0.90
  -8 -10   1    2.60    1.20
  -8  10   1   -0.60    0.80
  -8  10   1   -0.20    1.40
  -8  10   1   -1.00    0.70
  -8  10   1    0.90    1.10
  -8  10   1   -0.30    1.20
  -7 -10   1    6.50    1.60
  -7 -10   1    7.10    1.60
   7 -10  -1    7.70    1.40
   7 -10  -1    6.80    1.90
  -7 -10   1   12.40    1.80
  -7  10   1    9.20    2.10
  -7  10   1   12.00    2.20
  -7  10   1    7.80    1.50
  -7  10   1   10.60    1.40
  -7  10   1    9.20    1.60
  -6 -10   1    5.30    1.50
  -6 -10   1    3.60    1.00
  -6 -10   1    2.00    0.90
  -6 -10   1    2.30    1.00
   6 -10  -1    4.30    1.10
   6 -10  -1    2.80    1.30
  -6  10   1    3.90    1.20
  -6  10   1    3.30    1.00
  -6  10   1    4.60    1.40
  -6  10   1    4.90    1.30
   6  10  -1    1.90    0.90
  -5 -10   1   25.90    2.60
   5 -10  -1   26.50    2.20
  -5 -10   1   26.50    2.40
   5 -10  -1   29.70    2.80
  -5  10   1   25.50    2.40
  -5  10   1   28.90    2.20
  -5  10   1   31.00    2.30
  -5  10   1   28.80    2.50
  -5  10   1   20.40    2.50
  -4 -10   1   44.70    3.00
   4 -10  -1   47.20    3.30
  -4  10   1   46.00    2.90
  -4  10   1   51.69    3.10
   3 -10  -1   58.89    3.60
  -3 -10   1   58.19    3.20
  -3 -10   1   55.69    3.20
   3 -10  -1   58.09    3.60
  -3  10   1   61.59    3.40
  -3  10   1   55.79    3.20
   3  10  -1   46.50    4.20
  -2 -10   1  130.09    6.00
   2 -10  -1  128.89    6.30
  -2 -10   1  123.99    5.90
  -2  10   1  116.69    6.40
   2  10  -1  127.59    6.30
  -2  10   1  125.59    6.20
   1 -10  -1   47.10    2.70
  -1 -10   1   46.40    2.40
   1 -10  -1   50.79    2.90
  -1 -10   1   48.20    2.70
  -1  10   1   47.20    2.70
   1  10  -1   47.40    2.80
   1  10  -1   39.60    2.80
  -1  10   1   50.89    2.90
   0 -10  -1   13.40    1.30
   0 -10   1   13.30    1.30
   0 -10  -1   11.90    1.20
   0 -10   1   12.70    1.10
   0  10   1   12.60    1.30
   0  10  -1   12.70    1.30
   0  10  -1   13.80    1.30
   0  10   1   13.50    1.30
  -1 -10  -1   32.90    2.10
   1 -10   1   31.20    2.00
   1 -10   1   34.90    2.30
  -1 -10  -1   32.80    2.00
   1  10   1   32.70    2.20
   1  10   1   29.90    2.00
  -1  10  -1   31.60    2.20
  -1  10  -1   37.50    2.30
  -2 -10  -1   37.10    2.30
   2 -10   1   37.00    2.40
  -2 -10  -1   36.40    2.30
   2 -10   1   40.00    2.60
   2  10   1   34.60    2.20
  -2  10  -1   36.80    2.40
  -2  10  -1   38.00    2.40
   2  10   1   36.10    2.50
   3 -10   1   41.30    2.60
  -3 -10  -1   46.30    2.80
   3 -10   1   44.30    3.00
  -3 -10  -1   47.60    2.70
  -3  10  -1   47.00    2.90
   3  10   1   43.30    2.50
  -3  10  -1   41.40    2.70
  -4 -10  -1   46.70    3.20
   4 -10   1   47.60    2.90
   4 -10   1   52.69    3.50
  -4  10  -1   48.90    3.00
  -4  10  -1   54.49    3.20
  -5 -10  -1   21.60    2.30
   5 -10   1   18.40    1.90
   5 -10   1   19.70    2.40
  -5 -10  -1   21.80    2.00
  -5 -10  -1   21.10    1.90
  -5  10  -1   21.40    2.20
  -5  10  -1   25.00    2.00
  -5  10  -1   21.90    1.90
  -5  10  -1   20.20    2.40
  -5  10  -1   21.20    2.20
  -6 -10  -1    4.30    1.20
  -6 -10  -1    3.60    0.90
   6 -10   1    3.50    1.00
  -6 -10  -1    2.10    1.10
   6 -10   1   -0.80    1.90
  -6 -10  -1    3.10    1.00
  -6  10  -1    3.60    1.30
   6  10   1    3.80    1.10
  -6  10  -1    4.80    1.10
  -6  10  -1    5.50    1.70
  -6  10  -1    6.80    1.60
  -7 -10  -1    5.60    1.50
  -7 -10  -1    6.60    1.50
  -7 -10  -1    5.60    2.20
   7 -10   1    7.50    1.30
  -7 -10  -1    6.30    1.40
  -7  10  -1    7.20    1.70
  -7  10  -1    6.90    1.50
  -7  10  -1    6.40    1.70
  -7  10  -1    8.00    1.40
  -7  10  -1    8.60    1.30
  -8 -10  -1    0.40    1.40
  -8 -10  -1   -0.10    1.00
  -8 -10  -1   -0.10    1.10
   8 -10   1    0.10    0.90
  -8 -10  -1   -0.20    0.80
   8 -10   1    1.60    1.40
  -8  10  -1    0.20    0.80
  -8  10  -1    2.60    1.40
  -8  10  -1    0.50    1.00
  -8  10  -1   -1.30    1.30
  -8  10  -1    0.70    1.00
  -9 -10  -1    0.70    1.10
  -9 -10  -1    0.70    1.20
  -9 -10  -1    1.80    1.50
   9 -10   1    0.40    1.00
  -9  10  -1    2.00    1.20
  -9  10  -1    2.40    1.40
  -9  10  -1    0.30    1.40
 -10 -10  -1    0.70    1.20
 -10 -10  -1    1.60    2.10
  10 -10   1    3.00    1.00
 -10  10  -1    1.30    1.40
 -10  10  -1    2.30    1.20
 -10  10  -1    1.50    1.90
  11 -10   1    2.90    0.80
 -11 -10  -1    4.10    1.00
 -11  10  -1    2.90    0.90
 -11  10  -1    1.50    0.70
 -11 -11   1    1.00    1.30
  11 -11  -1    2.60    0.80
 -11  11   1    0.80    0.80
 -11  11   1   -0.40    0.60
 -10 -11   1    0.40    1.00
  10 -11  -1    0.80    0.80
 -10  11   1    1.00    1.00
 -10  11   1    0.30    1.20
 -10  11   1    0.80    1.00
   9 -11  -1    5.20    1.30
  -9 -11   1    5.90    1.20
  -9 -11   1    5.70    1.50
  -9 -11   1    6.90    1.70
  -9  11   1    6.30    1.20
  -9  11   1    6.10    1.80
  -9  11   1    7.10    1.90
  -9  11   1    7.80    1.50
   8 -11  -1   -0.10    1.50
  -8 -11   1    0.60    0.90
  -8 -11   1    2.50    1.40
  -8 -11   1    0.30    0.90
   8 -11  -1    0.30    0.90
  -8  11   1   -0.70    0.80
  -8  11   1    1.90    0.90
  -8  11   1    0.90    1.10
  -8  11   1   -0.80    1.30
  -8  11   1    0.40    1.20
  -7 -11   1   10.90    1.80
   7 -11  -1    6.10    1.30
  -7 -11   1    7.70    1.50
  -7 -11   1    5.90    1.50
   7 -11  -1    5.60    1.70
  -7 -11   1    8.30    1.60
  -7  11   1    7.50    1.50
  -7  11   1    5.80    1.50
  -7  11   1    9.50    1.50
  -7  11   1    6.70    1.80
  -6 -11   1    1.40    1.00
   6 -11  -1    0.70    1.00
  -6 -11   1    0.50    0.80
  -6 -11   1    1.70    1.60
   6 -11  -1   -0.10    0.90
  -6 -11   1    2.20    1.60
  -6 -11   1    0.40    0.80
  -6  11   1    0.10    1.00
  -6  11   1    0.90    0.80
  -6  11   1   -1.20    1.10
   6  11  -1   -0.70    0.80
  -6  11   1    1.00    0.70
  -6  11   1   -0.60    0.70
  -5 -11   1    0.20    0.80
   5 -11  -1    0.30    0.90
   5 -11  -1    1.10    0.70
  -5 -11   1    1.00    0.80
  -5 -11   1   -0.20    0.60
  -5  11   1    1.80    1.10
  -5  11   1    1.30    0.70
  -5  11   1    1.20    0.80
   4 -11  -1    6.90    1.30
   4 -11  -1    6.30    1.00
  -4 -11   1    6.90    1.20
   4 -11  -1    5.90    1.30
  -4  11   1    8.40    1.20
  -4  11   1    9.40    1.50
  -3 -11   1    3.80    0.80
   3 -11  -1    3.30    0.70
   3 -11  -1    3.60    1.00
  -3 -11   1    3.00    0.80
   3 -11  -1    2.80    0.90
  -3  11   1    3.10    0.80
  -3  11   1    3.40    0.90
  -2 -11   1    2.30    0.60
   2 -11  -1    2.10    0.70
   2 -11  -1    2.90    0.80
  -2 -11   1    2.40    0.50
   2  11  -1    3.10    0.70
  -2  11   1    3.60    0.80
   2  11  -1    2.30    0.70
  -2  11   1    2.30    0.70
   1 -11  -1   22.60    1.80
  -1 -11   1   19.90    1.40
  -1 -11   1   22.50    1.70
   1 -11  -1   22.40    1.90
   1  11  -1   20.60    1.80
  -1  11   1   24.20    1.90
  -1  11   1   22.70    1.80
   1  11  -1   22.50    1.70
   0 -11   1    3.10    0.80
   0 -11  -1    2.60    0.60
   0 -11   1    2.50    0.50
   0 -11  -1    2.80    0.70
   0  11   1    3.00    0.70
   0  11  -1    1.60    0.60
   0  11   1    2.70    0.70
   0  11  -1    2.00    0.60
  -1 -11  -1    8.30    1.10
   1 -11   1    4.60    0.90
  -1 -11  -1    7.50    1.00
   1 -11   1    5.60    1.00
   1  11   1    4.90    0.90
  -1  11  -1    5.00    0.90
  -1  11  -1    8.20    1.20
  -2 -11  -1    7.90    1.10
   2 -11   1    8.10    1.40
  -2 -11  -1    7.90    1.10
   2 -11   1    8.50    1.20
   2  11   1    7.60    1.20
  -2  11  -1    7.50    1.10
  -2  11  -1    9.70    1.30
   2  11   1    8.80    1.10
  -3 -11  -1   -0.10    0.50
   3 -11   1    0.80    0.70
   3 -11   1   -0.60    0.50
  -3 -11  -1    0.60    0.40
  -3  11  -1    0.10    0.50
  -3  11  -1    0.20    0.60
   4 -11   1   10.30    1.30
   4 -11   1   14.30    1.80
   4  11   1    8.80    1.20
  -4  11  -1   13.20    1.50
  -4  11  -1   12.60    1.40
   5 -11   1    6.30    1.50
  -5 -11  -1    6.00    1.10
  -5 -11  -1    8.20    1.60
   5 -11   1    7.20    1.20
  -5 -11  -1    6.20    1.30
  -5  11  -1    8.10    1.70
  -5  11  -1    8.90    1.40
  -5  11  -1   11.00    1.50
  -5  11  -1    8.70    1.50
  -5  11  -1    7.40    1.30
  -6 -11  -1   -2.30    1.10
  -6 -11  -1    1.80    0.80
  -6 -11  -1    0.10    0.80
   6 -11   1    0.60    0.80
  -6 -11  -1    0.90    1.00
  -6  11  -1    1.30    1.20
  -6  11  -1    0.20    0.70
  -6  11  -1    0.60    0.80
  -6  11  -1    1.10    0.90
  -6  11  -1    1.10    1.00
   7 -11   1   -0.40    0.90
  -7 -11  -1    0.30    0.90
  -7 -11  -1    0.60    0.90
  -7 -11  -1   -1.90    1.40
  -7 -11  -1    0.90    1.10
  -7  11  -1    1.40    1.10
  -7  11  -1    0.90    1.50
  -7  11  -1    0.10    1.40
  -7  11  -1    0.80    0.70
  -8 -11  -1   -1.20    1.10
  -8 -11  -1    1.10    1.00
   8 -11   1    0.30    0.90
  -8 -11  -1   -0.70    1.10
  -8  11  -1    0.30    0.80
  -8  11  -1    0.80    1.30
  -8  11  -1    1.30    1.20
  -8  11  -1   -0.40    1.00
  -8  11  -1    0.50    0.90
  -9 -11  -1    1.40    1.10
  -9 -11  -1   -1.90    1.10
   9 -11   1   -0.60    0.90
  -9 -11  -1   -1.20    0.90
  -9  11  -1   -0.10    1.30
  -9  11  -1    1.60    1.10
  -9  11  -1    1.10    1.30
  10 -11   1    2.10    0.90
 -10 -11  -1    1.90    1.90
 -10 -11  -1    0.80    1.00
 -10  11  -1    1.60    1.50
 -10  11  -1    0.80    0.90
 -10  11  -1    0.40    1.10
  11 -11   1    0.00    0.60
 -11 -11  -1   -1.00    0.80
 -11  11  -1    0.50    0.70
 -11  11  -1   -1.10    0.70
  11 -12  -1   71.49    3.60
 -11  12   1   58.69    3.90
 -11  12   1   68.19    3.50
 -10 -12   1   13.80    1.90
  10 -12  -1   13.10    1.90
 -10  12   1   15.80    2.80
 -10  12   1   10.70    2.10
   9 -12  -1  664.53   30.20
  -9 -12   1  572.54   28.20
  -9 -12   1  661.73   29.20
  -9 -12   1  631.14   28.60
  -9  12   1  634.04   29.40
  -9  12   1  620.64   27.90
  -9  12   1  666.03   28.80
  -9  12   1  646.94   29.40
   8 -12  -1   -1.20    1.30
  -8 -12   1    0.90    1.00
  -8 -12   1    3.80    1.40
   8 -12  -1    0.70    1.00
  -8 -12   1    0.40    1.00
  -8  12   1    0.60    1.30
  -8  12   1    0.30    0.80
  -8  12   1   -0.20    1.30
  -8  12   1    1.40    1.10
  -8  12   1   -0.40    0.70
  -7 -12   1 1198.18   54.09
  -7 -12   1 1200.78   54.79
   7 -12  -1 1221.78   53.99
   7 -12  -1 1267.77   55.59
  -7 -12   1 1179.68   54.19
  -7  12   1 1275.37   53.79
  -7  12   1 1346.57   55.29
  -7  12   1 1177.18   54.19
  -7  12   1 1251.87   53.99
  -6 -12   1   10.00    1.70
   6 -12  -1   10.70    2.00
  -6 -12   1   14.20    3.50
   6 -12  -1   10.10    1.60
  -6 -12   1    9.10    1.60
  -6 -12   1    9.60    1.60
  -6 -12   1   12.40    2.00
  -6  12   1    8.80    1.60
  -6  12   1    9.90    1.70
  -6  12   1   11.80    1.70
  -6  12   1   13.60    2.40
  -6  12   1   10.50    1.60
   5 -12  -1 3269.77  143.29
  -5 -12   1 3301.87  143.09
  -5 -12   1 3163.98  143.19
   5 -12  -1 3498.85  143.79
  -5 -12   1 2997.10  142.69
   5 -12  -1 3209.48  143.49
  -5  12   1 3380.66  142.89
  -5  12   1 3104.79  142.99
  -5  12   1 3313.77  143.59
  -5  12   1 3817.52  143.89
  -5  12   1 3559.04  142.89
   4 -12  -1   82.69    5.00
   4 -12  -1   78.99    4.40
   4 -12  -1   81.99    5.00
  -4 -12   1   80.49    4.50
  -4  12   1   87.09    4.70
  -4  12   1   81.19    4.50
   3 -12  -1 6660.43  275.67
  -3 -12   1 6309.77  275.07
  -3 -12   1 6515.05  275.17
   3 -12  -1 6131.89  274.97
   3 -12  -1 6705.03  275.67
  -3  12   1 6335.17  275.17
  -3  12   1 6469.15  275.37
   2 -12  -1   91.19    4.90
   2 -12  -1  102.69    5.30
  -2 -12   1   96.79    4.80
  -2 -12   1  105.89    5.10
   2 -12  -1  109.29    5.50
  -2  12   1   93.59    5.10
  -2  12   1  102.69    5.20
   2  12  -1  102.59    5.10
   0 -12   1   80.49    4.20
   0 -12  -1   80.99    4.00
   0 -12  -1   79.49    4.20
   0 -12   1   77.09    3.80
   0  12   1   73.39    4.20
   0  12  -1   72.29    4.20
   0  12  -1   77.89    4.20
   0  12   1   76.19    4.10
   2 -12   1   12.60    1.30
   2 -12   1   14.10    1.70
  -2 -12  -1   14.40    1.40
   2 -12   1   16.80    1.80
  -2 -12  -1   14.10    1.40
   2  12   1   14.00    1.40
  -2  12  -1   12.20    1.30
  -2  12  -1   14.10    1.50
   3 -12   1 2123.69   88.69
   3 -12   1 2113.29   88.79
  -3 -12  -1 2019.60   88.29
   3 -12   1 2023.60   88.19
  -3 -12  -1 2028.10   88.29
  -3  12  -1 2107.69   88.59
  -3  12  -1 2018.80   88.39
   3  12   1 1999.50   88.19
  -4 -12  -1  101.49    5.50
   4 -12   1   99.19    5.90
   4 -12   1  106.79    5.90
   4 -12   1   98.79    5.30
   4  12   1   98.49    5.10
  -4  12  -1  103.29    5.40
  -4  12  -1  109.69    5.60
  -5 -12  -1 1733.93   81.29
  -5 -12  -1 1924.31   81.79
  -5 -12  -1 1753.92   81.69
   5 -12   1 1822.72   82.19
   5 -12   1 1955.30   81.39
  -5  12  -1 2013.40   81.69
  -5  12  -1 1752.62   81.59
  -5  12  -1 1952.70   81.49
  -5  12  -1 1864.01   82.19
  -5  12  -1 2072.59   82.29
  -6 -12  -1    5.80    1.30
  -6 -12  -1    3.80    1.30
  -6 -12  -1    4.80    1.20
   6 -12   1    5.70    1.20
   6 -12   1    3.00    1.30
  -6  12  -1    5.60    1.50
  -6  12  -1    5.70    1.40
  -6  12  -1    6.90    1.80
  -6  12  -1    3.90    1.00
  -6  12  -1    4.30    1.10
   7 -12   1  514.35   25.40
  -7 -12  -1  505.55   23.60
   7 -12   1  500.45   24.80
  -7 -12  -1  502.15   23.70
  -7 -12  -1  534.15   24.00
  -7  12  -1  531.35   23.20
  -7  12  -1  529.95   23.90
  -7  12  -1  554.54   24.60
  -7  12  -1  496.25   24.50
  -7  12  -1  499.65   23.30
  -8 -12  -1   -1.30    1.40
  -8 -12  -1    0.80    1.00
  -8 -12  -1    3.30    1.10
  -8  12  -1    3.50    1.70
  -8  12  -1    2.50    0.90
  -8  12  -1    3.20    1.30
  -8  12  -1    3.30    1.50
  -9 -12  -1  445.16   22.00
  -9 -12  -1  392.46   19.20
  -9 -12  -1  404.56   19.60
  -9  12  -1  429.46   20.40
  -9  12  -1  434.46   20.50
  -9  12  -1  457.85   19.90
  10 -12   1   44.90    3.10
 -10 -12  -1   44.00    3.20
 -10  12  -1   41.60    3.40
 -10  12  -1   51.39    3.30
 -11 -12  -1   37.20    3.10
 -11  12  -1   29.20    2.20
 -11  12  -1   37.40    2.20
  11 -13  -1    0.90    0.60
 -11  13   1   -0.60    0.60
 -11  13   1    0.80    0.70
  10 -13  -1   -0.60    0.80
 -10 -13   1    1.00    1.00
 -10  13   1    0.20    0.90
 -10  13   1    0.10    0.90
   9 -13  -1    5.00    1.20
  -9 -13   1    1.20    1.00
  -9 -13   1    2.80    1.30
  -9  13   1    2.40    1.50
  -9  13   1    3.90    1.70
  -9  13   1    4.20    1.40
  -9  13   1    2.80    1.00
  -8 -13   1    1.40    0.90
  -8 -13   1    1.50    0.90
   8 -13  -1   -1.90    1.60
  -8  13   1    1.60    1.10
  -8  13   1    1.20    1.20
  -8  13   1   -0.70    1.40
  -8  13   1   -0.70    0.80
  -8  13   1    1.10    1.10
  -7 -13   1    3.00    1.00
  -7 -13   1    2.70    1.10
   7 -13  -1    1.80    1.00
   7 -13  -1    0.60    1.20
  -7  13   1    1.80    1.10
  -7  13   1    0.80    0.80
  -7  13   1    2.30    1.40
  -7  13   1    3.90    1.50
  -6 -13   1    1.00    0.70
  -6 -13   1   -0.30    0.90
  -6 -13   1    0.70    0.90
   6 -13  -1    0.70    0.80
  -6 -13   1   -1.40    1.00
   6 -13  -1   -0.80    0.90
  -6  13   1   -0.20    1.20
  -6  13   1    0.70    1.20
  -6  13   1    0.80    0.90
  -6  13   1    0.70    0.80
  -6  13   1    0.80    0.80
  -5 -13   1    4.10    1.00
   5 -13  -1    3.80    1.00
   5 -13  -1    2.90    1.10
   5 -13  -1    5.10    2.20
  -5 -13   1    2.80    1.00
  -5 -13   1    3.30    0.90
  -5 -13   1    4.60    1.10
  -5  13   1    3.80    1.00
  -5  13   1    4.10    1.00
   5  13  -1    2.40    0.80
  -5  13   1    3.50    1.00
  -5  13   1    4.60    1.80
  -5  13   1    5.70    1.60
   4 -13  -1    4.40    1.10
   4 -13  -1    4.30    1.10
  -4 -13   1    3.20    0.80
  -4 -13   1    1.40    0.90
   4 -13  -1    4.20    0.90
  -4 -13   1    3.10    0.90
  -4  13   1    4.20    0.90
  -4  13   1    3.80    0.90
  -4  13   1    2.20    1.30
   4  13  -1    2.90    0.80
  -4  13   1    3.70    0.90
   3 -13  -1    3.80    0.80
  -3 -13   1    3.90    0.80
   3 -13  -1    3.10    1.20
  -3 -13   1    3.70    0.70
  -3  13   1    4.80    0.90
   3  13  -1    3.50    0.80
  -3  13   1    4.60    0.90
   2 -13  -1   15.30    1.70
  -2 -13   1   15.00    1.30
   2 -13  -1   14.50    1.70
   2 -13  -1   11.40    1.80
  -2 -13   1   16.30    1.50
   2  13  -1   16.90    1.60
  -2  13   1   14.70    1.10
  -2  13   1   16.80    1.60
   1 -13  -1    1.20    0.70
  -1 -13   1    1.20    0.40
  -1 -13   1    1.30    0.60
   1 -13  -1    0.80    0.70
   1  13  -1    1.00    0.60
  -1  13   1    0.90    0.60
  -1  13   1    1.50    0.60
  -1  13   1    1.70    0.50
   0 -13   1    6.20    1.00
   0 -13  -1    7.70    1.10
   0 -13  -1    7.50    1.20
   0 -13   1    6.30    1.00
   0  13   1    7.00    1.20
   0  13  -1    6.60    1.10
   0  13  -1    6.90    1.10
   0  13   1    5.60    1.10
  -1 -13  -1   11.40    1.30
   1 -13   1   10.00    1.30
  -1 -13  -1   10.30    1.20
   1 -13   1   10.70    1.40
  -1  13  -1    9.30    1.10
  -1  13  -1    7.40    1.10
   1  13   1   11.30    1.30
  -1  13  -1   10.70    1.40
  -2 -13  -1    9.60    1.30
   2 -13   1    7.70    1.30
  -2 -13  -1   10.30    1.30
   2 -13   1    9.80    1.30
  -2  13  -1    9.80    1.40
  -2  13  -1    8.20    0.80
  -2  13  -1    9.90    1.60
   2  13   1   11.10    1.30
  -3 -13  -1   -0.50    0.40
   3 -13   1    0.40    0.60
   3 -13   1    0.30    0.60
   3 -13   1    0.20    0.60
  -3 -13  -1   -0.30    0.40
  -3  13  -1    0.20    0.50
   3  13   1    0.00    0.40
  -3  13  -1    0.10    0.60
   4 -13   1    4.40    1.20
  -4 -13  -1    5.60    1.10
   4 -13   1    4.90    1.00
   4 -13   1    4.90    1.20
  -4 -13  -1    4.40    0.90
  -4  13  -1    5.70    1.10
   4  13   1    4.70    0.80
  -4  13  -1    5.00    1.00
  -4  13  -1    5.80    1.10
  -4  13  -1    5.10    1.20
   5 -13   1   13.30    1.80
  -5 -13  -1   12.90    1.70
  -5 -13  -1    7.40    2.20
   5 -13   1   10.40    1.90
  -5 -13  -1   11.50    1.50
  -5 -13  -1   13.30    1.80
   5 -13   1   12.60    2.10
  -5  13  -1   15.20    2.00
  -5  13  -1   13.30    2.20
  -5  13  -1   14.30    1.80
  -5  13  -1   11.30    1.90
  -5  13  -1   13.20    1.70
  -6 -13  -1    0.50    0.80
   6 -13   1    0.60    1.20
  -6 -13  -1   -0.40    0.70
   6 -13   1    0.40    0.80
  -6 -13  -1   -0.40    0.80
  -6 -13  -1    1.50    2.40
  -6  13  -1   -0.40    1.30
  -6  13  -1    2.40    1.10
  -6  13  -1    0.50    0.80
  -6  13  -1    1.30    0.70
  -6  13  -1   -0.20    1.20
  -7 -13  -1    8.40    1.60
  -7 -13  -1    3.90    1.50
   7 -13   1    6.20    1.80
  -7 -13  -1    6.10    1.40
  -7 -13  -1    5.20    2.00
   7 -13   1    6.00    1.30
  -7  13  -1    6.70    1.40
  -7  13  -1    5.80    1.30
  -7  13  -1    8.30    1.60
  -7  13  -1    8.20    2.30
  -7  13  -1    8.10    1.90
  -8 -13  -1   -0.80    1.50
  -8 -13  -1   -0.50    1.00
   8 -13   1    0.20    1.00
  -8  13  -1    0.40    1.50
  -8  13  -1   -1.80    0.90
  -8  13  -1    0.90    1.30
  -8  13  -1    0.60    1.00
   9 -13   1    5.50    1.30
  -9 -13  -1    9.20    1.60
  -9 -13  -1    5.30    1.40
  -9  13  -1    2.30    1.70
  -9  13  -1    4.60    1.90
  10 -13   1    0.70    0.80
 -10 -13  -1   -0.10    0.90
 -10  13  -1    1.50    0.90
 -10  13  -1    1.10    0.90
  11 -13   1    2.00    0.80
 -11  13  -1    2.90    0.80
 -11  14   1    1.20    0.60
 -11  14   1    1.00    0.60
 -10 -14   1   10.10    1.50
  10 -14  -1   12.50    1.70
 -10  14   1    8.30    1.50
 -10  14   1   14.00    1.80
   9 -14  -1    7.00    1.30
  -9 -14   1    8.30    1.60
  -9 -14   1    6.40    1.30
  -9  14   1    7.20    1.70
  -9  14   1    8.20    1.30
  -8 -14   1    0.90    1.00
   8 -14  -1    1.70    1.20
  -8 -14   1    2.00    1.00
   8 -14  -1   -0.90    1.50
  -8  14   1    0.10    1.20
  -8  14   1    2.60    1.00
  -8  14   1    0.90    1.30
   7 -14  -1    8.40    1.50
   7 -14  -1    8.00    1.90
  -7 -14   1    7.10    2.00
  -7 -14   1    5.60    1.30
  -7 -14   1    8.10    1.60
  -7 -14   1    5.80    1.90
  -7  14   1    9.90    1.70
  -7  14   1   10.50    2.10
  -7  14   1   10.10    1.60
  -7  14   1    7.30    1.90
  -7  14   1    7.90    1.40
  -6 -14   1   -1.70    0.90
  -6 -14   1   -0.90    1.40
   6 -14  -1    0.50    0.80
   6 -14  -1   -0.50    1.00
  -6 -14   1   -0.60    0.90
  -6 -14   1   -1.50    0.70
  -6  14   1   -0.20    0.90
  -6  14   1    1.50    1.00
  -6  14   1    2.70    1.70
  -6  14   1    0.50    0.80
  -6  14   1    0.70    0.70
   5 -14  -1   23.60    2.80
  -5 -14   1   25.30    2.30
  -5 -14   1   19.90    2.20
   5 -14  -1   21.90    2.20
   5 -14  -1   18.30    2.60
  -5 -14   1   20.00    1.90
  -5 -14   1   16.80    2.10
   5  14  -1   17.80    1.90
  -5  14   1   23.50    2.20
  -5  14   1   22.20    2.30
  -5  14   1   25.20    2.10
  -5  14   1   20.60    2.40
  -5  14   1   23.40    2.80
   4 -14  -1   33.10    2.90
   4 -14  -1   32.50    2.90
  -4 -14   1   30.60    2.60
   4 -14  -1   30.40    2.30
  -4  14   1   30.30    2.50
  -4  14   1   34.00    2.60
  -4  14   1   31.20    3.00
   4  14  -1   27.70    2.30
  -4  14   1   32.70    2.40
  -3 -14   1   13.00    1.40
   3 -14  -1   15.60    1.90
  -3 -14   1   14.10    1.60
   3 -14  -1   14.60    1.50
   3 -14  -1   14.90    1.80
   3  14  -1   13.60    1.50
  -3  14   1   15.30    1.70
  -3  14   1   13.50    1.60
   2 -14  -1   33.00    2.50
   2 -14  -1   27.10    1.90
  -2 -14   1   31.30    2.20
  -2 -14   1   27.50    1.90
   2 -14  -1   29.10    2.30
  -2  14   1   27.40    2.10
   2  14  -1   29.70    2.20
  -2  14   1   29.20    2.30
  -1 -14   1   10.30    1.00
   1 -14  -1   10.80    1.40
   1 -14  -1   10.20    1.50
  -1 -14   1    9.40    1.30
   1  14  -1    9.80    1.40
  -1  14   1   10.70    1.40
  -1  14   1    7.80    1.20
   0 -14   1    3.50    0.60
   0 -14  -1    2.80    0.70
   0 -14   1    2.60    0.80
   0 -14  -1    2.50    0.70
   0  14   1    2.30    0.60
   0  14   1    2.70    0.80
   0  14   1    2.90    0.80
   0  14  -1    1.20    0.50
   0  14  -1    2.60    0.80
  -1 -14  -1   18.70    1.50
  -1 -14  -1   19.00    1.70
   1 -14   1   18.30    1.60
   1 -14   1   18.90    1.90
  -1  14  -1   18.70    1.90
  -1  14  -1   19.10    2.00
   1  14   1   18.80    1.70
   2 -14   1   10.00    1.30
  -2 -14  -1    8.00    1.10
  -2 -14  -1    8.60    1.20
   2 -14   1    9.30    1.10
   2 -14   1   10.50    1.60
  -2  14  -1   10.20    1.50
  -2  14  -1    8.30    1.40
   2  14   1    8.20    1.30
  -2  14  -1    8.00    0.90
   3 -14   1   33.00    2.80
  -3 -14  -1   31.40    2.30
   3 -14   1   29.80    2.20
  -3 -14  -1   32.00    2.30
  -3  14  -1   31.40    2.40
  -3  14  -1   36.40    2.60
   3  14   1   33.00    2.30
   4 -14   1   14.10    2.00
   4 -14   1   16.10    2.60
  -4 -14  -1   10.70    1.40
  -4 -14  -1   15.90    1.80
  -4 -14  -1   15.90    2.30
   4 -14   1   10.20    1.70
  -4  14  -1   10.70    1.60
  -4  14  -1   12.20    1.90
   4  14   1   11.90    1.40
  -4  14  -1   15.90    1.80
  -4  14  -1   14.60    1.70
   5 -14   1   31.50    3.30
   5 -14   1   32.50    2.60
  -5 -14  -1   31.50    2.80
  -5 -14  -1   27.40    2.70
  -5 -14  -1   30.60    2.40
   5 -14   1   29.70    3.10
  -5  14  -1   31.20    2.50
  -5  14  -1   39.10    3.00
  -5  14  -1   32.70    2.70
  -5  14  -1   34.20    3.30
  -5  14  -1   29.40    2.70
  -6 -14  -1   18.00    2.40
  -6 -14  -1   17.70    2.40
   6 -14   1   18.70    2.20
  -6 -14  -1   24.40    2.60
   6 -14   1   17.10    2.90
  -6  14  -1   18.10    2.40
  -6  14  -1   19.80    2.00
  -6  14  -1   17.70    2.40
  -6  14  -1   22.60    3.10
  -6  14  -1   23.40    2.30
   7 -14   1    2.70    1.10
  -7 -14  -1    3.20    1.10
  -7 -14  -1    3.50    1.30
  -7 -14  -1    1.30    1.40
  -7  14  -1    1.60    1.00
  -7  14  -1    5.10    1.90
  -7  14  -1    2.90    1.30
  -7  14  -1    3.00    1.30
  -8 -14  -1   -0.80    0.80
  -8 -14  -1    0.00    0.90
   8 -14   1    1.10    1.10
  -8  14  -1    1.30    1.10
  -8  14  -1    1.30    1.70
  -8  14  -1    0.90    0.90
  -8  14  -1   -1.80    1.10
   9 -14   1   12.80    1.90
  -9 -14  -1   11.50    1.80
  -9 -14  -1   11.80    1.90
  -9  14  -1    9.40    1.90
  -9  14  -1   16.50    2.20
  -9  14  -1    8.90    2.00
  -9  14  -1   10.30    1.60
 -10 -14  -1    4.60    1.20
  10 -14   1    5.80    1.20
 -10  14  -1    7.50    1.30
 -10  14  -1    4.70    1.20
 -11  14  -1    0.40    0.60
 -11  14  -1   -0.70    0.70
 -10 -15   1   94.99    5.20
  10 -15  -1  101.19    5.60
 -10  15   1  109.99    5.40
 -10  15   1   81.39    5.20
  -9 -15   1   -0.50    0.80
  -9 -15   1    1.70    1.20
   9 -15  -1    4.00    1.10
  -9  15   1    0.10    0.90
  -9  15   1    1.10    1.20
  -9  15   1    2.50    1.10
  -8 -15   1   26.00    2.60
  -8 -15   1   24.40    2.60
   8 -15  -1   28.90    2.80
  -8  15   1   28.70    3.40
  -8  15   1   31.10    3.10
  -8  15   1   22.40    2.50
  -8  15   1   26.30    2.80
  -8  15   1   29.90    2.30
  -7 -15   1   12.00    1.90
  -7 -15   1   12.40    1.80
  -7 -15   1    8.70    1.50
   7 -15  -1    9.80    1.70
   7 -15  -1    6.60    2.10
  -7  15   1   12.40    1.70
  -7  15   1   10.00    1.60
  -7  15   1   10.60    2.50
  -7  15   1    9.80    1.80
  -7  15   1   12.30    2.20
  -6 -15   1   15.70    2.10
   6 -15  -1   16.10    2.80
   6 -15  -1   19.30    2.20
  -6 -15   1   16.80    2.60
  -6 -15   1   20.60    2.30
  -6 -15   1   14.90    1.90
  -6  15   1   18.20    2.30
  -6  15   1   26.70    3.40
  -6  15   1   22.70    3.20
  -6  15   1   23.80    2.50
  -6  15   1   21.30    2.10
   5 -15  -1   18.80    2.50
  -5 -15   1   12.90    1.80
  -5 -15   1   14.50    1.90
   5 -15  -1   18.50    2.00
  -5 -15   1   15.90    1.70
  -5 -15   1   17.70    2.20
   5  15  -1   16.90    2.00
  -5  15   1   20.00    2.10
  -5  15   1   19.20    2.30
  -5  15   1   15.60    2.10
  -5  15   1   16.80    1.90
  -5  15   1   20.30    2.80
   4 -15  -1   43.70    2.90
  -4 -15   1   38.00    3.00
  -4 -15   1   39.30    2.80
   4 -15  -1   46.10    3.50
  -4 -15   1   44.90    3.30
   4 -15  -1   43.40    3.50
  -4  15   1   43.00    3.90
  -4  15   1   41.50    3.50
  -4  15   1   46.80    3.20
   4  15  -1   41.90    2.90
   3 -15  -1   81.59    4.90
   3 -15  -1   75.69    4.20
  -3 -15   1   73.49    4.10
  -3 -15   1   81.29    4.50
   3 -15  -1   78.79    4.70
  -3  15   1   75.39    4.40
   3  15  -1   76.89    4.40
  -3  15   1   79.19    4.60
   2 -15  -1  101.29    5.10
  -2 -15   1   99.19    5.10
  -2 -15   1  112.59    5.70
   2 -15  -1  106.69    5.80
   2 -15  -1  106.39    5.60
  -2  15   1  105.79    5.70
   2  15  -1  107.09    5.50
  -2  15   1   97.59    4.90
  -2  15   1  104.99    5.50
   1 -15  -1  305.37   13.50
  -1 -15   1  277.87   13.00
   1 -15  -1  301.17   13.80
  -1 -15   1  300.67   13.60
  -1  15   1  288.77   13.50
  -1  15   1  274.17   13.10
  -1  15   1  297.97   13.60
   1  15  -1  302.97   13.60
   0 -15  -1  621.94   27.40
   0 -15  -1  626.14   27.40
   0 -15   1  611.94   26.90
   0 -15   1  626.24   27.50
   0  15   1  607.54   27.30
   0  15  -1  624.14   27.40
   0  15   1  598.44   27.20
  -1 -15  -1  251.57   11.70
   1 -15   1  263.87   11.80
  -1 -15  -1  259.67   12.00
   1 -15   1  263.77   12.20
  -1  15  -1  237.38   11.50
   1  15   1  260.17   11.90
  -1  15  -1  246.18   11.90
  -1  15  -1  256.47   12.00
   2 -15   1  642.74   28.70
  -2 -15  -1  657.53   29.00
   2 -15   1  674.83   29.20
   2 -15   1  694.33   29.70
  -2  15  -1  621.44   28.60
  -2  15  -1  651.83   29.20
   2  15   1  679.03   29.10
   3 -15   1   43.40    3.10
   3 -15   1   45.20    3.30
  -3 -15  -1   40.20    2.70
  -3 -15  -1   43.30    3.40
   3 -15   1   38.60    2.70
  -3 -15  -1   41.50    2.80
  -3  15  -1   43.70    3.10
   3  15   1   43.00    2.80
  -3  15  -1   41.70    2.90
   4 -15   1  190.08    9.90
   4 -15   1  187.98    8.90
   4 -15   1  186.48    9.60
  -4 -15  -1  181.88    9.10
  -4 -15  -1  174.18    9.40
  -4 -15  -1  175.08    9.20
  -4  15  -1  199.68    9.40
   4  15   1  182.28    8.80
  -4  15  -1  179.08    9.30
  -4  15  -1  180.68    9.70
  -4  15  -1  197.78    9.20
   5 -15   1    4.80    1.10
  -5 -15  -1    2.60    1.00
  -5 -15  -1    3.70    1.10
  -5 -15  -1    3.30    1.10
   5 -15   1    3.90    1.30
  -5 -15  -1    2.70    0.90
  -5  15  -1    4.60    1.20
  -5  15  -1    3.20    1.80
  -5  15  -1    5.00    1.20
  -5  15  -1    4.00    1.30
  -5  15  -1    3.60    1.10
  -6 -15  -1   16.50    2.40
   6 -15   1   17.90    2.90
   6 -15   1   21.70    2.30
  -6 -15  -1   22.90    2.50
  -6 -15  -1   18.40    2.70
  -6 -15  -1   19.60    2.30
  -6  15  -1   23.50    2.60
  -6  15  -1   22.80    3.20
  -6  15  -1   25.60    2.20
  -6  15  -1   22.60    2.80
   7 -15   1   19.90    3.60
  -7 -15  -1   28.40    2.70
   7 -15   1   27.70    2.70
  -7 -15  -1   28.50    2.70
  -7  15  -1   28.60    3.50
  -7  15  -1   25.60    2.90
  -7  15  -1   26.80    2.50
  -7  15  -1   28.30    2.80
  -7  15  -1   25.50    2.30
   8 -15   1   41.20    3.30
  -8 -15  -1   42.30    3.20
  -8 -15  -1   41.90    3.30
  -8  15  -1   43.60    2.80
  -8  15  -1   43.00    4.20
  -8  15  -1   48.00    3.70
  -8  15  -1   32.60    3.00
  -8  15  -1   42.50    3.70
   9 -15   1    0.20    1.00
  -9 -15  -1    2.00    1.20
  -9 -15  -1    2.20    1.10
  -9  15  -1    0.50    1.20
  -9  15  -1    1.00    1.10
  10 -15   1   55.89    3.30
 -10 -15  -1   53.49    3.40
 -10  15  -1   45.90    3.40
 -10  15  -1   59.09    3.40
  11 -16  -1   -1.10    1.10
 -10  16   1    4.70    1.20
  -9 -16   1    1.40    1.30
  -9 -16   1    1.30    1.20
   9 -16  -1    1.30    1.00
  -9  16   1    2.30    1.10
  -9  16   1    2.00    1.20
  -8 -16   1    1.40    1.10
  -8 -16   1    4.40    1.10
   8 -16  -1    2.80    1.20
  -8  16   1    1.70    1.10
  -8  16   1    3.60    1.00
  -8  16   1    4.50    1.30
   7 -16  -1    2.00    1.00
  -7 -16   1    2.20    1.30
  -7 -16   1    2.70    1.00
  -7 -16   1    3.10    1.00
   7 -16  -1    0.20    1.30
  -7  16   1    2.60    1.40
  -7  16   1    1.90    0.90
  -7  16   1    3.80    1.30
  -7  16   1    2.70    1.50
  -7  16   1    2.10    1.00
   6 -16  -1    2.00    1.00
  -6 -16   1    2.30    1.10
  -6 -16   1    1.10    0.90
  -6 -16   1    3.60    1.20
  -6  16   1    0.90    1.30
  -6  16   1    3.60    1.20
  -6  16   1    2.50    1.00
  -6  16   1    4.40    1.20
  -6  16   1    3.00    1.50
   5 -16  -1    1.10    0.90
  -5 -16   1    0.30    0.90
   5 -16  -1   -0.10    0.90
  -5 -16   1   -1.30    0.60
  -5 -16   1   -0.10    0.70
  -5  16   1   -0.50    1.00
  -5  16   1   -1.00    0.90
  -5  16   1   -1.80    0.90
  -5  16   1    0.50    0.80
   5  16  -1   -0.40    0.60
  -5  16   1    0.40    0.80
  -4 -16   1   21.10    2.30
   4 -16  -1   18.60    2.50
  -4 -16   1   19.70    1.90
  -4 -16   1   24.00    2.20
   4 -16  -1   26.40    2.20
  -4 -16   1   21.20    1.90
   4  16  -1   17.50    2.00
  -4  16   1   21.90    2.10
  -4  16   1   22.90    2.10
  -3 -16   1    1.80    0.80
   3 -16  -1    2.00    0.70
  -3 -16   1    1.20    0.80
  -3 -16   1    0.60    0.50
   3 -16  -1    0.80    0.70
   3 -16  -1    0.30    0.80
  -3 -16   1    0.80    0.80
  -3  16   1    1.80    0.80
   3  16  -1    0.90    0.70
  -3  16   1    1.90    0.80
  -2 -16   1   22.00    2.00
  -2 -16   1   18.80    1.50
   2 -16  -1   20.30    2.10
   2 -16  -1   20.30    1.70
   2 -16  -1   20.20    2.10
  -2  16   1   19.30    1.40
  -2  16   1   19.40    1.90
   2  16  -1   24.20    2.10
  -2  16   1   20.20    2.10
   1 -16  -1    5.60    1.10
  -1 -16   1    4.90    0.80
   1 -16  -1    4.90    1.00
  -1 -16   1    5.50    1.00
   1  16  -1    5.20    1.10
  -1  16   1    7.40    1.30
  -1  16   1    4.60    0.90
  -1  16   1    5.60    0.90
   0 -16  -1   10.10    1.40
   0 -16   1   11.40    1.10
   0 -16  -1   10.60    1.20
   0 -16   1   11.40    1.50
   0  16   1   11.20    1.50
   0  16  -1   11.70    1.60
   0  16   1   10.20    1.30
   0  16   1    9.20    1.20
  -1 -16  -1    2.70    0.80
   1 -16   1    4.10    1.00
   1 -16   1    2.70    0.70
  -1 -16  -1    2.90    0.60
   1  16   1    2.60    0.80
  -1  16  -1    1.70    0.80
  -1  16  -1    2.50    0.60
  -1  16  -1    3.30    0.90
  -2 -16  -1   19.00    1.60
   2 -16   1   18.80    1.60
  -2 -16  -1   18.10    1.80
   2 -16   1   18.80    2.00
   2 -16   1   20.70    1.90
  -2  16  -1   16.40    1.40
  -2  16  -1   18.40    1.90
  -2  16  -1   21.50    2.10
   2  16   1   18.70    1.80
   3 -16   1    1.70    0.70
   3 -16   1    0.40    0.70
  -3 -16  -1    0.90    0.50
  -3 -16  -1    0.00    0.70
   3 -16   1    0.80    0.80
  -3 -16  -1    0.50    0.60
  -3 -16  -1    0.70    0.70
  -3  16  -1    0.40    0.70
   3  16   1    0.30    0.70
  -3  16  -1    0.70    0.70
  -3  16  -1    0.60    0.70
  -4 -16  -1   16.80    1.70
  -4 -16  -1   14.10    1.90
  -4 -16  -1   17.40    1.90
  -4 -16  -1   13.20    1.70
   4 -16   1   15.30    2.20
   4  16   1   12.80    1.60
  -4  16  -1   18.90    1.90
  -4  16  -1   14.80    1.90
  -5 -16  -1    0.40    0.80
   5 -16   1   -0.60    0.70
  -5 -16  -1    0.20    0.80
  -5 -16  -1   -1.20    0.80
  -5 -16  -1   -0.30    0.70
   5 -16   1   -0.90    0.80
  -5  16  -1    0.60    0.80
  -5  16  -1   -1.30    0.90
  -5  16  -1    0.20    0.80
  -5  16  -1    0.10    0.90
  -5  16  -1    0.90    1.40
   6 -16   1    1.60    1.30
  -6 -16  -1    0.80    1.10
  -6 -16  -1    2.10    1.00
   6 -16   1    1.50    1.10
  -6 -16  -1   -0.30    1.10
  -6 -16  -1    2.30    1.00
  -6  16  -1    2.30    1.60
  -6  16  -1    0.80    1.30
  -6  16  -1    2.30    1.20
  -6  16  -1    2.70    0.90
  -6  16  -1    2.90    1.00
  -7 -16  -1   -2.10    2.50
   7 -16   1    1.60    1.00
  -7 -16  -1    0.10    0.90
   7 -16   1   -2.60    1.40
  -7 -16  -1    1.40    0.90
  -7  16  -1    1.90    1.70
  -7  16  -1    0.50    1.10
  -7  16  -1    1.50    0.80
  -7  16  -1    0.10    0.90
  -7  16  -1   -0.30    1.20
   8 -16   1    2.70    1.10
  -8 -16  -1    0.50    0.90
  -8 -16  -1    1.00    0.90
  -8  16  -1    1.40    1.10
  -8  16  -1    1.30    1.20
  -8  16  -1    0.90    0.80
   9 -16   1   -0.10    1.00
  -9 -16  -1    1.10    0.80
  -9 -16  -1    0.50    1.00
  -9  16  -1   -0.60    1.10
  -9  16  -1    1.10    1.00
  -9  16  -1   -0.20    0.90
 -10 -16  -1    3.30    1.50
 -10  16  -1    1.50    0.90
  11 -16   1   -0.80    0.50
  10 -17  -1   67.09    3.70
 -10 -17   1   61.39    4.30
 -10  17   1   75.89    4.00
  -9 -17   1    2.20    0.90
  -9 -17   1    3.30    1.20
   9 -17  -1    2.30    1.10
  -9  17   1    3.90    1.20
  -9  17   1    1.30    1.30
  -9  17   1    3.10    1.40
  -8 -17   1   33.70    2.90
   8 -17  -1   31.70    2.90
  -8 -17   1   30.70    2.70
  -8  17   1   37.20    3.20
  -8  17   1   27.00    2.70
  -8  17   1   34.70    2.60
  -8  17   1   32.20    3.00
   7 -17  -1   18.90    3.50
  -7 -17   1   26.60    2.60
  -7 -17   1   28.40    2.70
   7 -17  -1   23.90    2.60
  -7  17   1   23.40    2.50
  -7  17   1   25.10    2.30
  -7  17   1   27.80    2.80
  -7  17   1   23.90    2.90
   6 -17  -1   40.50    3.20
  -6 -17   1   38.20    3.10
  -6 -17   1   38.50    3.20
   6 -17  -1   36.40    3.90
  -6 -17   1   42.40    3.50
  -6  17   1   46.80    3.50
  -6  17   1   44.70    3.40
  -6  17   1   42.10    3.50
  -6  17   1   38.40    3.50
   5 -17  -1   12.70    1.80
  -5 -17   1   12.50    2.00
  -5 -17   1    9.00    1.50
  -5 -17   1    8.10    1.50
  -5 -17   1    8.90    1.60
   5 -17  -1    8.40    1.90
  -5  17   1   12.50    2.00
   5  17  -1   11.30    1.60
  -5  17   1   12.70    1.70
  -5  17   1   11.30    2.00
  -5  17   1   11.90    1.90
  -4 -17   1  213.78   10.80
  -4 -17   1  210.48   10.40
   4 -17  -1  224.68   11.30
   4 -17  -1  226.58   10.50
  -4 -17   1  220.98   11.20
  -4 -17   1  216.18   10.90
   4 -17  -1  209.28   11.40
  -4 -17   1  215.18   10.60
  -4  17   1  212.48   10.30
  -4  17   1  231.58   10.80
  -4  17   1  229.78   11.00
  -4  17   1  211.78   10.80
   4  17  -1  220.38   10.60
  -4  17   1  231.08   11.10
  -3 -17   1   22.70    1.90
   3 -17  -1   22.70    1.90
  -3 -17   1   18.40    1.70
  -3 -17   1   22.70    2.20
  -3 -17   1   19.70    2.00
   3 -17  -1   22.90    2.30
   3 -17  -1   25.20    2.30
  -3  17   1   17.20    1.90
   3  17  -1   22.00    1.90
   3  17  -1   20.70    2.40
  -3  17   1   21.40    2.00
  -3  17   1   25.40    2.30
   2 -17  -1  143.79    6.90
  -2 -17   1  151.88    7.50
  -2 -17   1  162.18    7.50
  -2 -17   1  141.89    7.60
  -2 -17   1  130.49    7.90
   2 -17  -1  155.78    7.90
   2 -17  -1  132.59    7.80
  -2  17   1  150.48    7.40
  -2  17   1  142.59    6.80
   2  17  -1  155.58    7.60
   2  17  -1  134.59    7.10
  -2  17   1  155.18    7.70
   1 -17  -1    6.40    1.20
   1 -17  -1    6.10    1.10
  -1 -17   1    5.40    0.80
  -1 -17   1    6.20    1.10
   1  17  -1    5.00    0.90
   1  17  -1    6.00    1.20
  -1  17   1    6.30    1.20
  -1  17   1    7.60    0.90
  -1  17   1    5.70    1.10
   0 -17  -1  429.36   19.40
   0 -17   1  426.56   18.70
   0 -17   1  422.86   19.40
   0 -17  -1  437.46   19.00
   0  17  -1  402.36   18.80
   0  17   1  417.96   19.10
   0  17   1  442.06   19.30
   0  17  -1  425.56   19.20
   0  17   1  422.96   18.80
   0  17  -1  399.06   20.10
  -1 -17  -1    5.70    0.90
   1 -17   1    6.20    1.00
   1 -17   1    8.90    1.50
  -1 -17  -1    6.20    1.10
   1  17   1    6.10    1.00
  -1  17  -1    7.30    1.00
  -1  17  -1    6.70    1.20
  -1  17  -1    5.50    1.10
   1  17   1    6.20    1.10
   1  17   1    4.70    1.00
  -2 -17  -1   53.69    3.50
  -2 -17  -1   46.70    3.00
  -2 -17  -1   52.49    3.40
   2 -17   1   50.69    3.30
  -2 -17  -1   46.20    3.40
   2 -17   1   50.49    2.80
   2 -17   1   53.39    3.70
  -2  17  -1   49.50    3.30
   2  17   1   54.99    3.30
  -2  17  -1   56.69    3.60
  -2  17  -1   46.90    2.70
  -3 -17  -1    5.10    1.00
   3 -17   1    4.10    1.30
  -3 -17  -1    6.20    1.30
  -3 -17  -1    4.90    1.00
   3 -17   1    5.40    1.10
   3 -17   1    5.20    1.20
  -3  17  -1    5.50    1.20
   3  17   1    4.00    1.00
  -3  17  -1    5.60    1.20
  -3  17  -1    4.90    1.00
  -4 -17  -1  317.87   15.50
   4 -17   1  328.07   14.80
   4 -17   1  330.17   15.60
  -4 -17  -1  315.37   15.20
  -4 -17  -1  314.67   15.00
  -4 -17  -1  310.87   15.00
  -4  17  -1  301.87   15.40
  -4  17  -1  350.86   15.50
   4  17   1  326.27   14.80
  -4  17  -1  334.67   15.20
  -4  17  -1  316.67   15.30
   5 -17   1   13.00    1.90
  -5 -17  -1   11.10    2.00
  -5 -17  -1   11.80    1.80
  -5 -17  -1   11.90    1.90
   5 -17   1   12.70    2.30
  -5  17  -1   14.40    2.20
  -5  17  -1   15.20    1.80
  -5  17  -1   14.90    2.10
  -6 -17  -1  164.68    8.60
  -6 -17  -1  155.38    9.50
  -6 -17  -1  169.08    9.00
  -6 -17  -1  154.18    8.40
   6 -17   1  175.18    8.60
   6 -17   1  151.68    9.50
  -6  17  -1  164.68    8.90
  -6  17  -1  176.28    9.20
  -6  17  -1  168.28    9.60
  -6  17  -1  174.88    8.80
  -6  17  -1  173.58    8.50
   7 -17   1   16.60    2.70
  -7 -17  -1   19.30    2.30
  -7 -17  -1   15.20    2.10
  -7  17  -1   17.30    2.40
  -7  17  -1   14.00    2.30
  -7  17  -1   13.10    2.10
  -8 -17  -1    7.90    1.60
  -8 -17  -1   10.10    1.80
   8 -17   1   10.50    1.70
  -8  17  -1    7.50    2.10
  -8  17  -1   10.00    1.80
  -8  17  -1   10.00    1.50
  -8  17  -1    8.10    1.50
   9 -17   1    0.40    0.90
  -9 -17  -1    0.90    0.80
  -9 -17  -1   -0.20    0.80
  -9  17  -1    1.30    1.10
  -9  17  -1    0.50    0.90
  10 -17   1   24.80    1.90
 -10 -17  -1   24.00    2.00
 -10  17  -1   19.70    1.80
 -10  17  -1   26.90    2.10
  10 -18  -1    0.00    0.60
 -10  18   1   -0.10    0.70
 -10  18   1    0.10    0.80
  -9 -18   1    3.70    1.00
  -9 -18   1    3.90    1.10
   9 -18  -1    5.30    1.20
  -9  18   1    4.90    1.20
  -9  18   1    5.70    1.30
  -9  18   1    1.90    0.90
   8 -18  -1    0.50    1.00
  -8 -18   1    1.50    1.10
  -8  18   1    2.40    1.00
  -8  18   1    0.10    0.90
  -8  18   1    1.00    1.10
  -8  18   1    0.70    1.10
  -7 -18   1   17.30    2.30
  -7 -18   1   13.90    2.40
   7 -18  -1   12.40    2.90
  -7  18   1   17.20    2.00
  -7  18   1   13.80    2.10
  -7  18   1   15.20    2.30
  -7  18   1   14.20    3.00
   6 -18  -1    7.70    1.50
  -6 -18   1    8.60    1.40
   6 -18  -1    6.20    1.80
  -6 -18   1    8.50    1.60
  -6 -18   1    8.50    1.70
  -6  18   1    8.90    1.60
  -6  18   1   10.80    2.00
  -6  18   1   10.10    1.70
  -6  18   1    7.20    1.70
   5 -18  -1    2.10    1.20
   5 -18  -1    3.70    1.10
  -5 -18   1    3.30    1.20
  -5  18   1    3.40    1.50
  -5  18   1    4.80    1.20
   5  18  -1    1.10    1.20
  -5  18   1    2.90    1.40
  -5  18   1    2.30    1.30
   4 -18  -1    8.40    1.60
  -4 -18   1   10.90    1.80
   4 -18  -1   12.00    1.60
  -4 -18   1   12.80    1.90
  -4 -18   1   10.70    1.80
  -4 -18   1   10.70    1.50
   4  18  -1   11.20    1.70
  -4  18   1    8.60    1.30
  -4  18   1   12.00    1.70
  -4  18   1   11.70    1.70
  -4  18   1   12.70    2.00
  -4  18   1   13.30    1.90
  -3 -18   1   29.30    2.30
  -3 -18   1   26.50    2.50
  -3 -18   1   31.70    2.60
  -3 -18   1   24.00    3.70
   3 -18  -1   30.90    2.20
   3 -18  -1   30.30    2.70
  -3 -18   1   27.70    2.10
   3 -18  -1   32.70    3.20
  -3  18   1   32.20    2.50
   3  18  -1   31.70    2.60
  -3  18   1   26.20    2.50
   3  18  -1   24.10    2.10
  -2 -18   1    1.50    0.70
   2 -18  -1    1.80    0.60
   2 -18  -1    2.20    0.90
  -2 -18   1    0.10    0.70
  -2 -18   1    2.20    0.80
   2 -18  -1    0.70    0.70
  -2  18   1    1.50    0.80
   2  18  -1    1.10    0.60
  -2  18   1    1.20    0.50
  -2  18   1    2.90    1.20
   2  18  -1    2.10    0.70
   1 -18  -1   16.20    2.00
   1 -18  -1   20.90    1.90
  -1 -18   1   19.00    2.10
  -1 -18   1   21.70    2.10
   1 -18  -1   22.20    1.90
   1 -18  -1   22.10    2.20
  -1  18   1   24.40    2.20
  -1  18   1   21.50    1.60
  -1  18   1   21.30    2.00
   1  18  -1   21.60    2.10
   0 -18   1    0.90    0.70
   0 -18   1    0.80    0.60
   0 -18  -1    0.70    0.70
   0 -18   1    0.90    0.60
   0 -18  -1    1.30    0.60
   0 -18  -1    0.10    0.50
   0  18   1    0.80    0.60
   0  18  -1    0.10    0.80
   0  18   1    1.10    0.50
   0  18   1    0.20    0.60
   0  18  -1    1.20    0.70
   0  18  -1    0.50    0.60
   1 -18   1   36.80    2.90
   1 -18   1   34.70    2.40
   1 -18   1   37.80    3.20
  -1 -18  -1   39.50    2.80
  -1 -18  -1   35.40    2.40
  -1 -18  -1   36.80    2.80
  -1 -18  -1   36.70    2.80
   1  18   1   36.30    2.50
  -1  18  -1   39.90    2.90
  -1  18  -1   37.30    2.70
  -1  18  -1   38.10    2.40
   1  18   1   39.00    2.80
   1  18   1   32.80    2.60
  -2 -18  -1    8.80    1.50
   2 -18   1    6.90    1.30
  -2 -18  -1    9.80    1.40
  -2 -18  -1   10.70    1.50
  -2 -18  -1   10.60    1.30
   2 -18   1    9.80    1.20
  -2  18  -1   12.10    1.10
   2  18   1    9.70    1.50
   2  18   1   12.10    1.90
   2  18   1    9.80    1.40
  -2  18  -1   12.70    1.80
  -2  18  -1   14.00    1.70
   3 -18   1   26.90    2.10
  -3 -18  -1   28.60    2.40
  -3 -18  -1   24.70    2.10
  -3 -18  -1   26.30    2.40
  -3 -18  -1   26.40    2.20
   3 -18   1   22.50    2.40
   3 -18   1   27.80    2.90
   3  18   1   28.30    2.50
  -3  18  -1   28.70    2.40
  -3  18  -1   32.80    3.40
  -3  18  -1   24.20    2.40
   4 -18   1   11.40    2.10
  -4 -18  -1   13.50    1.90
  -4 -18  -1    8.10    1.30
  -4 -18  -1   13.10    1.70
  -4 -18  -1   13.70    1.80
   4 -18   1   12.90    1.70
  -4  18  -1   12.70    1.80
  -4  18  -1   13.70    2.00
  -4  18  -1   10.90    1.80
  -4  18  -1   16.80    2.30
   4  18   1   10.10    1.40
   4  18   1    8.20    1.30
   5 -18   1    1.70    1.20
  -5 -18  -1    3.00    1.20
  -5 -18  -1    2.30    1.00
   5 -18   1    4.90    1.20
  -5  18  -1    4.90    1.20
  -5  18  -1    0.70    1.40
  -5  18  -1    3.60    1.30
   6 -18   1   12.70    2.00
  -6 -18  -1   14.60    2.20
  -6 -18  -1   11.90    1.70
  -6 -18  -1   13.30    1.90
  -6  18  -1   15.10    2.00
  -6  18  -1   15.20    2.20
  -6  18  -1   11.10    2.00
  -6  18  -1   13.90    2.20
   7 -18   1   -0.80    2.10
  -7 -18  -1    3.10    1.30
   7 -18   1    3.60    1.20
  -7  18  -1    3.10    1.20
  -7  18  -1    5.20    1.30
  -7  18  -1    3.70    1.90
  -7  18  -1   -0.20    1.10
   8 -18   1    2.30    1.30
  -8 -18  -1    2.60    1.20
  -8  18  -1    4.60    1.40
  -8  18  -1    2.30    0.90
  -8  18  -1    2.30    1.10
  -9 -18  -1   13.10    1.90
  -9 -18  -1   14.70    1.80
   9 -18   1   17.00    1.80
  -9  18  -1   10.60    1.60
  -9  18  -1   17.10    2.70
 -10 -18  -1    2.00    1.40
  10 -18   1    0.80    0.60
 -10  18  -1    1.80    0.80
 -10  19   1   -0.10    0.70
   9 -19  -1    0.80    0.80
  -9 -19   1    1.70    0.80
  -9 -19   1    1.10    0.90
  -9  19   1    1.10    1.00
  -9  19   1   -1.20    0.80
  -8 -19   1    3.40    1.10
  -8 -19   1    1.40    1.00
   8 -19  -1    2.50    1.10
  -8  19   1    1.10    1.00
  -8  19   1    1.60    0.90
   7 -19  -1    6.60    1.40
  -7 -19   1    5.10    1.20
  -7  19   1    3.50    1.40
  -7  19   1    5.40    1.20
  -7  19   1    4.70    1.30
   6 -19  -1    0.80    1.30
  -6 -19   1    3.30    1.10
   6 -19  -1    3.50    1.30
  -6 -19   1    3.00    1.30
  -6 -19   1    3.00    1.10
  -6  19   1    3.50    1.20
  -6  19   1    3.00    1.10
  -6  19   1    3.10    1.30
  -6  19   1    2.90    1.20
  -5 -19   1   18.60    2.00
   5 -19  -1   17.40    2.10
   5 -19  -1   16.70    2.70
  -5 -19   1   20.60    2.40
  -5 -19   1   17.80    2.30
  -5  19   1   17.60    2.20
  -5  19   1   15.70    2.30
  -5  19   1   17.70    2.30
  -5  19   1   16.40    2.40
   4 -19  -1    7.10    1.20
   4 -19  -1    4.10    1.40
  -4 -19   1    8.60    1.40
  -4 -19   1    6.90    1.60
  -4 -19   1    6.60    1.40
  -4  19   1    4.60    1.00
   4  19  -1    4.50    1.10
  -4  19   1    8.10    1.60
  -4  19   1    6.60    1.50
  -4  19   1    6.50    1.30
   3 -19  -1    4.20    0.90
  -3 -19   1    4.10    1.10
   3 -19  -1    2.30    1.10
  -3 -19   1    4.00    1.10
   3 -19  -1    1.70    1.70
  -3 -19   1    3.20    0.80
  -3 -19   1    3.30    1.10
  -3  19   1    3.70    1.00
  -3  19   1    3.80    1.20
   3  19  -1    4.30    0.90
   3  19  -1    4.50    1.10
  -3  19   1    4.20    1.10
   2 -19  -1    5.20    1.20
   2 -19  -1    7.10    1.90
  -2 -19   1    4.80    1.10
  -2 -19   1    4.80    1.10
  -2 -19   1    5.70    1.30
  -2  19   1    5.30    0.80
   2  19  -1    4.30    1.00
  -2  19   1    5.80    1.40
  -2  19   1    3.00    1.00
  -2  19   1    5.20    1.20
   2  19  -1    4.60    0.90
   1 -19  -1    3.40    1.10
  -1 -19   1    3.90    1.10
  -1 -19   1    3.80    1.00
   1 -19  -1    3.90    1.10
  -1 -19   1    4.70    1.00
  -1 -19   1    4.40    1.00
  -1  19   1    3.20    1.00
  -1  19   1    3.40    0.80
   1  19  -1    3.70    1.00
   0 -19   1   17.50    1.90
   0 -19  -1   19.00    2.80
   0 -19  -1   16.30    2.00
   0 -19   1   16.50    1.80
   0 -19   1   13.90    1.50
   0 -19  -1   13.60    1.80
   0 -19  -1   14.90    1.50
   0 -19   1   17.20    1.90
   0  19   1   18.30    1.90
   0  19  -1   16.30    1.80
   0  19  -1   18.50    2.00
   0  19   1   14.50    1.70
   1 -19   1    7.00    1.10
  -1 -19  -1    6.30    1.00
  -1 -19  -1    7.70    1.30
   1 -19   1    7.50    1.50
  -1 -19  -1    6.00    1.20
   1 -19   1    7.60    1.40
   1 -19   1    9.20    1.40
  -1 -19  -1    6.00    1.30
  -1 -19  -1    6.80    1.40
   1  19   1    7.80    1.20
  -1  19  -1    8.00    1.10
   1  19   1    8.30    1.40
  -1  19  -1    9.40    1.50
  -1  19  -1    6.50    1.20
   1  19   1    6.20    1.20
   2 -19   1    3.50    0.90
  -2 -19  -1    2.60    0.90
   2 -19   1    4.30    1.80
  -2 -19  -1    2.10    0.90
  -2 -19  -1    5.70    1.10
  -2 -19  -1    5.10    1.20
  -2  19  -1    3.30    0.90
  -2  19  -1    4.00    0.70
   2  19   1    2.10    0.90
   2  19   1    3.40    1.00
   2  19   1    3.90    0.90
  -2  19  -1    3.90    1.00
   3 -19   1   -0.10    0.70
  -3 -19  -1   -1.10    0.70
  -3 -19  -1   -1.20    0.60
   3 -19   1   -1.10    1.00
  -3 -19  -1    0.10    0.70
  -3 -19  -1    0.20    0.70
  -3 -19  -1    1.20    0.90
   3 -19   1    0.20    0.60
  -3  19  -1    0.40    0.80
   3  19   1    0.00    0.70
  -3  19  -1    0.40    0.80
  -3  19  -1    0.30    0.70
   3  19   1    0.30    0.70
  -4 -19  -1    4.20    1.20
  -4 -19  -1    2.60    1.00
   4 -19   1    1.00    1.10
   4 -19   1    4.00    1.00
  -4 -19  -1    3.10    1.00
  -4 -19  -1    3.60    1.20
  -4  19  -1    2.90    0.90
   4  19   1    2.60    0.80
   4  19   1    3.50    1.00
  -4  19  -1    3.10    1.10
  -4  19  -1    5.10    1.00
  -4  19  -1    2.70    1.00
   5 -19   1    0.10    1.20
  -5 -19  -1    2.70    1.60
   5 -19   1    1.70    1.10
  -5 -19  -1    1.20    1.20
  -5 -19  -1    2.10    1.00
  -5 -19  -1    1.90    0.90
  -5  19  -1    1.50    1.30
  -5  19  -1   -1.60    1.20
  -5  19  -1    2.10    1.10
  -5  19  -1    2.60    1.10
   6 -19   1    3.00    1.10
  -6 -19  -1    1.10    1.00
  -6 -19  -1    3.40    1.10
  -6 -19  -1    4.50    1.30
   6 -19   1    1.60    1.80
  -6  19  -1    3.10    1.20
  -6  19  -1    2.90    1.10
   7 -19   1    0.80    1.10
  -7 -19  -1    1.40    1.00
  -7 -19  -1    2.30    1.10
  -7  19  -1    0.80    1.00
  -7  19  -1    2.90    1.00
  -7  19  -1    2.30    1.10
  -7  19  -1    0.90    1.20
   8 -19   1    2.20    1.00
  -8 -19  -1    1.30    1.00
  -8 -19  -1    2.70    1.00
  -8  19  -1    0.90    0.80
  -8  19  -1    3.00    1.30
  -8  19  -1    1.90    1.20
  -8  19  -1    0.90    1.10
  -9 -19  -1    2.40    0.90
   9 -19   1    1.20    0.80
  -9 -19  -1    2.30    1.00
  -9  19  -1    0.30    1.00
  -9  19  -1    0.20    1.50
  -9  19  -1    2.30    1.00
 -10  19  -1   -0.10    0.60
  10 -20  -1    1.50    0.80
 -10  20   1    3.60    0.80
  -9 -20   1  333.17   14.90
   9 -20  -1  326.67   14.80
  -9  20   1  337.37   15.00
  -9  20   1  308.67   14.50
   8 -20  -1    9.90    1.60
  -8 -20   1   10.50    1.70
  -8 -20   1    8.00    1.40
  -8  20   1    8.90    1.70
  -8  20   1    8.40    1.30
  -8  20   1    8.70    1.70
  -7 -20   1 1993.00   89.39
  -7 -20   1 2032.00   89.69
  -7 -20   1 2052.69   90.09
   7 -20  -1 2143.89   89.49
  -7  20   1 2116.89   89.49
  -7  20   1 2087.49   90.09
  -7  20   1 2031.40   89.79
  -7  20   1 2130.29   89.99
  -6 -20   1    1.30    0.90
   6 -20  -1   -1.80    1.60
   6 -20  -1   -0.90    0.80
  -6 -20   1    1.20    0.90
  -6 -20   1    0.90    0.90
  -6  20   1    1.30    0.90
  -6  20   1   -0.20    0.80
  -6  20   1    0.60    1.10
  -6  20   1    1.50    1.10
  -5 -20   1 3611.64  155.28
   5 -20  -1 3672.83  154.68
   5 -20  -1 3695.93  159.18
  -5 -20   1 3495.25  154.88
  -5 -20   1 3469.25  155.48
  -5  20   1 3675.83  155.38
  -5  20   1 3803.92  155.08
  -5  20   1 3625.14  155.28
   5  20  -1 3345.67  154.78
  -5  20   1 3684.53  155.38
  -4 -20   1   35.60    3.20
   4 -20  -1   37.10    2.60
  -4 -20   1   41.20    2.90
   4 -20  -1   32.30    3.20
  -4  20   1   31.60    2.50
  -4  20   1   34.20    2.80
  -4  20   1   39.60    3.20
   4  20  -1   33.00    2.80
  -3 -20   1 2958.10  124.39
  -3 -20   1 2736.43  124.49
   3 -20  -1 2896.81  124.39
  -3 -20   1 2844.22  124.09
  -3  20   1 2699.93  123.99
  -3  20   1 3022.60  124.19
  -3  20   1 3033.20  124.49
   3  20  -1 2863.81  124.69
  -2 -20   1    0.20    0.70
  -2 -20   1   -0.60    0.70
   2 -20  -1   -0.10    0.70
  -2 -20   1    1.10    0.80
   2 -20  -1    0.40    0.70
   2 -20  -1   -0.20    0.80
  -2 -20   1   -0.10    0.80
  -2  20   1    0.40    0.80
  -2  20   1    0.60    0.70
   2  20  -1    0.80    0.70
  -2  20   1    0.80    0.50
   1 -20  -1  747.83   33.40
   1 -20  -1  733.63   33.50
  -1 -20   1  708.73   33.10
   1 -20  -1  742.73   33.00
  -1 -20   1  762.62   33.20
  -1 -20   1  714.93   34.10
  -1 -20   1  715.93   33.40
   1 -20  -1  743.83   32.80
  -1  20   1  754.42   33.00
   1  20  -1  734.53   32.60
  -1  20   1  731.83   32.40
   1  20  -1  771.82   33.10
   1  20  -1  757.12   33.20
  -1  20   1  769.42   34.00
   0 -20  -1    2.20    0.70
   0 -20   1    2.20    0.80
   0 -20   1    1.70    0.90
   0 -20   1    1.30    1.40
   0 -20  -1    3.30    0.90
   0 -20  -1    2.90    1.00
   0 -20  -1    2.50    0.80
   0 -20   1    1.60    0.90
   0  20  -1    1.40    0.70
   0  20  -1    1.90    0.80
   0  20   1    2.20    1.10
   0  20  -1    2.40    1.00
   0  20   1    2.80    0.70
   0  20   1    2.30    0.80
   1 -20   1  980.20   43.80
  -1 -20  -1  972.40   45.10
  -1 -20  -1  989.80   43.80
  -1 -20  -1  998.30   44.60
   1 -20   1 1020.40   44.60
   1 -20   1 1010.70   44.30
  -1 -20  -1 1023.50   44.50
  -1 -20  -1 1009.40   44.40
   1 -20   1 1005.70   44.80
  -1  20  -1 1051.29   44.40
   1  20   1 1013.20   44.40
  -1  20  -1  992.50   43.70
   1  20   1 1022.40   43.90
   2 -20   1   29.20    2.90
  -2 -20  -1   28.60    2.50
  -2 -20  -1   29.20    2.60
  -2 -20  -1   29.00    2.40
  -2 -20  -1   21.30    2.70
   2 -20   1   26.50    2.30
  -2 -20  -1   28.00    2.60
  -2  20  -1   30.60    2.80
   2  20   1   26.10    2.30
   2  20   1   29.20    2.40
  -2  20  -1   25.40    2.40
  -2  20  -1   27.80    2.30
  -2  20  -1   27.20    1.90
  -3 -20  -1 1646.64   69.79
  -3 -20  -1 1600.44   69.49
   3 -20   1 1664.23   70.19
  -3 -20  -1 1564.54   69.89
  -3 -20  -1 1529.05   69.09
   3  20   1 1562.54   69.09
   3  20   1 1574.64   69.29
  -3  20  -1 1654.83   69.89
  -3  20  -1 1491.15   69.49
  -3  20  -1 1690.73   69.69
   4 -20   1   46.50    3.80
  -4 -20  -1   53.49    3.90
  -4 -20  -1   50.99    3.90
  -4 -20  -1   48.90    4.20
  -4 -20  -1   51.49    4.00
   4 -20   1   47.30    3.10
   4  20   1   52.69    3.30
  -4  20  -1   55.99    4.30
  -4  20  -1   44.90    3.30
  -4  20  -1   50.39    3.80
   4  20   1   46.40    3.40
  -4  20  -1   49.50    3.60
   5 -20   1 1939.31   84.49
  -5 -20  -1 1852.51   80.79
   5 -20   1 1870.91   79.89
  -5 -20  -1 1818.32   80.19
  -5 -20  -1 1810.72   80.29
  -5  20  -1 1844.12   80.49
   5  20   1 1797.72   79.79
  -5  20  -1 1933.91   80.29
  -5  20  -1 1774.82   80.49
  -6 -20  -1   10.10    1.80
  -6 -20  -1   14.30    2.10
  -6 -20  -1   13.80    1.90
   6 -20   1    7.60    2.40
   6 -20   1   14.80    2.00
  -6  20  -1   12.20    2.10
   6  20   1   12.30    1.90
  -6  20  -1   14.30    2.20
  -6  20  -1   15.00    2.20
  -6  20  -1   15.00    1.90
  -7 -20  -1  191.48    9.70
   7 -20   1  204.08    9.50
  -7 -20  -1  194.58    9.90
  -7  20  -1  180.58    9.60
  -7  20  -1  192.68    9.40
  -7  20  -1  185.38    9.80
   8 -20   1   17.40    1.90
  -8 -20  -1   19.90    2.10
  -8 -20  -1   19.50    2.10
  -8  20  -1   15.40    1.70
  -8  20  -1   14.70    1.90
  -8  20  -1   21.20    2.40
   9 -20   1  184.78    8.50
  -9 -20  -1  182.58    8.80
  -9 -20  -1  183.88    8.70
  -9  20  -1  184.08    8.90
  10 -20   1    0.50    0.70
 -10  20  -1    0.50    0.50
  10 -21  -1   -0.20    0.60
 -10  21   1    0.30    0.50
  -9 -21   1    7.20    1.30
  -9 -21   1   10.90    1.30
  -9  21   1   12.30    1.60
  -8 -21   1    0.30    0.90
   8 -21  -1    2.00    0.80
  -8 -21   1    1.30    0.90
  -8  21   1   -0.70    0.80
  -8  21   1   -1.00    1.10
  -8  21   1    1.40    1.00
  -7 -21   1   18.70    2.20
  -7 -21   1   13.00    2.00
   7 -21  -1   18.10    2.00
  -7 -21   1   12.60    2.20
  -7  21   1   12.90    1.80
  -7  21   1   13.20    2.00
  -7  21   1   16.20    2.00
  -7  21   1   17.90    2.30
  -6 -21   1    0.40    0.80
  -6 -21   1    1.00    0.90
  -6 -21   1    0.20    0.80
  -6  21   1    1.00    1.10
  -6  21   1    0.10    0.90
  -5 -21   1    6.70    1.40
  -5 -21   1   13.50    2.10
   5 -21  -1   11.00    1.70
  -5 -21   1   11.30    1.70
  -5  21   1   12.40    2.10
  -5  21   1   13.50    1.90
   5  21  -1    8.20    1.70
  -5  21   1    8.20    1.60
   4 -21  -1    4.10    1.40
  -4 -21   1    6.60    1.20
  -4 -21   1    7.20    1.30
   4 -21  -1    7.20    1.20
  -4 -21   1    8.50    1.80
  -4  21   1    7.30    1.40
  -4  21   1    7.90    1.50
  -4  21   1    3.40    1.50
   4  21  -1    5.50    1.20
   4  21  -1    5.80    1.30
   4  21  -1   11.30    1.70
  -4  21   1    9.20    1.70
  -3 -21   1    1.80    0.80
  -3 -21   1    3.50    1.30
  -3 -21   1    3.30    1.10
   3 -21  -1    0.60    1.00
  -3  21   1    2.70    0.90
  -3  21   1    3.90    1.00
  -3  21   1    2.80    1.10
   3  21  -1    2.20    1.00
   3  21  -1    1.60    0.90
   3  21  -1    3.10    1.00
  -2 -21   1    3.80    1.00
   2 -21  -1    3.70    1.40
   2 -21  -1    2.80    1.10
  -2 -21   1    7.00    1.40
  -2 -21   1    5.50    1.50
   2  21  -1    5.30    1.20
  -2  21   1    6.30    1.00
  -2  21   1    5.90    1.00
   2  21  -1    5.50    1.10
  -2  21   1    6.70    1.40
  -2  21   1    6.10    1.20
   2  21  -1    4.50    1.20
   1 -21  -1    7.90    1.60
  -1 -21   1    7.30    1.40
   1 -21  -1    6.10    1.10
  -1 -21   1    6.40    1.40
  -1 -21   1    5.70    1.20
   1 -21  -1    9.10    2.10
  -1 -21   1    7.00    1.30
   1  21  -1    6.40    1.10
  -1  21   1    7.90    1.20
  -1  21   1    6.90    1.30
  -1  21   1    6.90    1.30
   1  21  -1    6.60    1.30
   0 -21   1    4.60    1.20
   0 -21   1    3.50    1.00
   0 -21  -1    4.10    1.20
   0 -21   1    4.60    1.20
   0 -21  -1    2.20    1.20
   0 -21  -1    3.10    0.90
   0 -21  -1    3.10    1.00
   0  21   1    3.90    1.10
   0  21  -1    3.50    1.10
   0  21  -1    3.90    1.10
   0  21  -1    4.30    0.90
   0  21   1    3.60    0.80
   1 -21   1    5.30    1.10
  -1 -21  -1    6.80    1.30
   1 -21   1    2.30    1.20
  -1 -21  -1    4.70    1.10
  -1 -21  -1    5.50    1.30
   1 -21   1    6.90    1.60
  -1  21  -1    6.40    1.40
   1  21   1    4.80    1.20
  -1  21  -1    6.90    1.10
   1  21   1    5.70    1.10
  -1  21  -1    9.30    1.50
  -1  21  -1    5.60    1.30
  -2 -21  -1    3.10    1.00
  -2 -21  -1    1.90    1.00
  -2 -21  -1    1.30    0.90
   2 -21   1    0.40    1.00
  -2 -21  -1    2.60    0.80
   2 -21   1    0.10    0.90
  -2  21  -1    1.10    0.80
  -2  21  -1    3.00    1.10
  -2  21  -1    3.00    1.00
   2  21   1    1.30    0.80
  -2  21  -1    1.70    0.60
   2  21   1    3.20    1.00
   3 -21   1    2.60    0.90
  -3 -21  -1    3.30    1.20
  -3 -21  -1    3.70    1.20
  -3 -21  -1    2.60    1.00
  -3  21  -1    2.60    1.10
  -3  21  -1    2.10    1.00
   3  21   1    2.00    1.10
   3  21   1    2.50    0.90
  -3  21  -1    2.60    1.10
   4 -21   1    4.60    1.00
   4 -21   1    2.50    1.20
  -4 -21  -1    5.30    1.20
  -4 -21  -1    6.40    1.50
  -4 -21  -1    5.30    1.30
  -4  21  -1    5.90    1.10
  -4  21  -1    6.60    1.40
  -4  21  -1    5.00    1.30
  -4  21  -1    6.10    1.50
   4  21   1    4.90    1.10
  -5 -21  -1   -0.50    0.90
   5 -21   1   -1.90    1.50
   5 -21   1    0.70    0.90
  -5 -21  -1    2.50    0.90
  -5 -21  -1    1.90    1.10
  -5  21  -1    1.90    1.10
  -5  21  -1    1.20    1.20
   5  21   1    0.00    0.90
  -5  21  -1    1.40    1.00
  -6 -21  -1    1.50    1.10
  -6 -21  -1    0.20    0.90
   6 -21   1    1.20    0.90
  -6  21  -1   -1.20    1.20
  -6  21  -1    0.20    0.80
  -6  21  -1    1.00    0.90
   6  21   1   -0.70    0.90
  -6  21  -1    1.20    1.20
  -7 -21  -1    1.90    1.20
   7 -21   1    0.80    0.90
  -7 -21  -1    1.40    1.00
  -7  21  -1   -1.10    1.20
   7  21   1    0.90    0.90
  -7  21  -1    0.90    1.00
  -7  21  -1   -0.50    1.00
   8 -21   1    1.10    0.70
  -8 -21  -1    0.20    0.90
  -8 -21  -1    1.50    0.90
  -8  21  -1    0.60    1.00
  -8  21  -1   -0.60    0.70
   8  21   1   -0.60    1.00
  -8  21  -1   -0.70    1.00
  -9 -21  -1    3.30    0.80
  -9 -21  -1    1.80    0.80
  -9  21  -1    3.40    0.90
  10 -21   1    1.30    0.60
 -10  21  -1    1.50    0.50
  10 -22  -1    0.00    0.60
 -10  22   1    0.30    0.50
  -9 -22   1    1.20    1.10
   9 -22  -1    1.40    1.00
  -9  22   1    2.50    0.80
   8 -22  -1    3.10    0.80
  -8 -22   1    2.00    1.00
  -8 -22   1    6.10    2.10
  -8  22   1    4.50    1.20
  -8  22   1    3.20    0.80
  -7 -22   1    1.40    0.90
   7 -22  -1    2.40    0.90
  -7 -22   1    1.90    1.00
   7  22  -1    1.50    0.90
  -7  22   1    2.20    1.60
  -7  22   1    0.50    1.40
  -7  22   1    2.20    0.90
  -7  22   1    0.20    0.90
  -6 -22   1   -0.20    0.90
  -6 -22   1    0.20    0.80
   6 -22  -1    0.60    0.80
  -6 -22   1   -0.20    0.90
  -6  22   1    1.50    0.90
   6  22  -1    0.70    1.00
  -6  22   1   -0.30    1.00
  -6  22   1    0.60    0.90
  -5 -22   1    9.30    1.90
  -5 -22   1    9.50    1.50
   5 -22  -1    7.80    1.30
  -5 -22   1    8.50    1.60
  -5  22   1    8.20    1.60
   5  22  -1    7.10    1.20
  -5  22   1    8.30    1.60
  -5  22   1    8.80    1.70
  -4 -22   1    2.80    1.00
  -4 -22   1    2.50    1.00
  -4 -22   1    3.10    1.20
   4  22  -1    2.10    1.20
   4  22  -1    2.60    0.90
   4  22  -1    2.00    0.90
  -4  22   1    1.70    1.00
  -4  22   1    2.50    1.10
  -4  22   1    1.30    0.70
  -4  22   1    1.50    1.00
  -3 -22   1    5.50    1.30
  -3 -22   1    8.10    1.70
   3 -22  -1    5.80    1.50
  -3 -22   1    8.40    1.70
   3 -22  -1    9.60    1.90
  -3  22   1    6.40    1.50
   3  22  -1    7.70    1.30
  -3  22   1    4.30    1.40
   3  22  -1    6.40    1.40
   3  22  -1    7.60    1.40
  -3  22   1    8.30    1.60
   2 -22  -1    0.30    1.00
  -2 -22   1   -0.60    0.70
  -2 -22   1   -0.20    0.80
  -2 -22   1    0.60    0.70
   2 -22  -1   -0.80    0.80
   2  22  -1   -0.70    0.70
   2  22  -1    0.50    0.70
  -2  22   1    0.10    0.50
  -2  22   1    1.00    0.90
  -2  22   1    1.00    0.70
   2  22  -1    1.10    0.70
  -1 -22   1    7.00    1.40
   1 -22  -1   11.60    1.50
  -1 -22   1    7.70    1.40
  -1 -22   1    9.80    1.80
   1 -22  -1    8.50    1.60
   1  22  -1    7.00    1.20
   1  22  -1    7.50    1.50
   1  22  -1    7.10    1.40
  -1  22   1    7.20    1.40
  -1  22   1    7.30    1.50
  -1  22   1    8.50    1.20
   0 -22   1    2.60    1.10
   0 -22  -1    1.30    0.80
   0 -22   1    1.80    0.90
   0 -22  -1    1.30    0.90
   0 -22   1    2.50    1.00
   0 -22  -1    1.90    0.90
   0 -22  -1    0.70    0.60
   0  22  -1    1.40    0.70
   0  22  -1    1.70    0.90
   0  22   1    1.40    0.70
   0  22   1    2.00    0.90
   0  22   1    2.10    1.00
   0  22  -1    1.10    0.90
  -1 -22  -1   10.30    1.70
   1 -22   1   10.70    2.00
  -1 -22  -1   11.60    1.70
  -1 -22  -1   14.40    1.90
   1 -22   1   11.30    1.70
   1  22   1   11.50    1.80
  -1  22  -1   12.10    1.70
  -1  22  -1   10.70    1.40
  -1  22  -1   15.20    2.10
   1  22   1   11.50    1.70
  -1  22  -1   10.20    1.70
   1  22   1   10.20    1.50
   2 -22   1    5.10    1.50
  -2 -22  -1    5.60    1.40
  -2 -22  -1    5.60    1.30
  -2 -22  -1    5.70    1.30
   2 -22   1    7.20    1.50
   2  22   1    2.50    1.20
  -2  22  -1    5.20    1.30
  -2  22  -1    4.70    1.20
   2  22   1    5.20    1.20
  -2  22  -1    2.50    1.10
   2  22   1    4.40    1.00
  -2  22  -1    5.20    0.80
  -3 -22  -1   17.80    2.10
  -3 -22  -1   16.70    2.20
   3 -22   1   19.60    2.70
  -3 -22  -1   17.70    2.20
  -3  22  -1   18.80    2.20
  -3  22  -1   15.80    2.50
   3  22   1   17.40    2.00
   3  22   1   17.30    2.00
  -3  22  -1   17.40    2.40
   3  22   1   16.70    1.80
   4 -22   1   25.10    3.90
  -4 -22  -1   35.80    3.20
  -4 -22  -1   35.40    3.10
  -4 -22  -1   34.40    2.90
  -4  22  -1   38.60    3.30
  -4  22  -1   30.00    2.50
   4  22   1   36.90    2.70
  -4  22  -1   35.20    3.00
  -4  22  -1   34.10    3.10
   5 -22   1    4.20    1.00
  -5 -22  -1    5.60    1.50
  -5 -22  -1    3.50    1.10
  -5 -22  -1    4.20    1.20
  -5  22  -1    4.60    1.30
   5  22   1    4.20    1.00
  -5  22  -1    3.00    1.30
  -5  22  -1    3.50    1.10
  -6 -22  -1    6.30    1.30
  -6 -22  -1    7.80    1.70
   6 -22   1    8.30    1.30
  -6 -22  -1    7.70    1.50
  -6  22  -1    7.70    2.00
  -6  22  -1   12.90    1.90
   6  22   1    6.80    1.30
  -6  22  -1    7.60    1.70
   7 -22   1   10.80    1.50
  -7 -22  -1   12.60    1.80
   7  22   1    6.30    1.20
  -7  22  -1    7.90    1.40
  -7  22  -1   12.90    1.70
  -8 -22  -1    5.60    1.10
  -8 -22  -1    7.30    1.40
   8  22   1    3.10    1.00
  -8  22  -1    4.90    1.20
  -8  22  -1    5.70    1.40
  -9 -22  -1    0.70    0.60
  -9 -22  -1    2.00    1.30
   9 -22   1    0.30    0.90
  -9  22  -1    1.60    0.70
  -9 -23   1   10.00    1.20
   9 -23  -1   14.00    1.60
  -9  23   1   11.90    1.40
   8 -23  -1   48.40    3.70
  -8 -23   1   42.50    2.90
  -8 -23   1   50.99    3.30
  -8  23   1   49.60    3.20
  -7 -23   1   50.99    3.80
  -7 -23   1   49.50    3.40
   7  23  -1   51.69    3.20
  -7  23   1   55.69    3.80
  -7  23   1   52.39    3.40
  -6 -23   1   55.79    3.60
   6 -23  -1   52.59    3.30
  -6 -23   1   61.39    4.20
  -6 -23   1   52.69    3.70
  -6  23   1   54.79    3.90
  -6  23   1   58.99    3.80
  -6  23   1   55.59    4.00
  -5 -23   1   28.60    2.70
  -5 -23   1   31.80    3.10
  -5 -23   1   30.00    2.60
  -5  23   1   31.90    2.80
  -5  23   1   30.20    2.90
  -5  23   1   30.70    3.00
  -4 -23   1   72.39    4.50
  -4 -23   1   74.79    5.10
   4 -23  -1   73.59    5.50
  -4 -23   1   79.09    4.90
  -4  23   1   67.59    4.10
   4  23  -1   74.59    4.30
  -4  23   1   75.39    4.70
  -4  23   1   69.09    4.60
   4  23  -1   76.29    4.50
  -4  23   1   73.69    5.00
  -3 -23   1    2.70    1.00
   3 -23  -1    2.00    1.30
  -3 -23   1    1.90    1.10
   3 -23  -1    0.50    1.60
  -3 -23   1    1.70    1.00
  -3  23   1    2.50    1.10
  -3  23   1    2.60    1.10
   3  23  -1    0.80    1.10
   3  23  -1    2.50    0.80
  -3  23   1    2.00    1.00
   3  23  -1    3.60    1.40
  -2 -23   1   47.00    3.70
   2 -23  -1   55.09    3.70
   2 -23  -1   50.69    4.10
  -2 -23   1   51.29    3.70
  -2 -23   1   53.79    5.20
   2  23  -1   50.09    3.30
   2  23  -1   48.50    3.60
   2  23  -1   48.50    3.70
  -2  23   1   47.10    3.50
  -2  23   1   51.89    3.60
  -2  23   1   48.20    2.70
   1 -23  -1   76.49    7.00
  -1 -23   1   80.99    5.30
  -1 -23   1   85.99    5.30
   1  23  -1   87.69    5.50
  -1  23   1   94.99    5.60
   1  23  -1   90.99    5.30
  -1  23   1   88.49    4.60
  -1  23   1   91.39    5.30
   1  23  -1   92.99    4.90
   0 -23   1   15.70    2.10
   0 -23  -1   12.80    2.10
   0 -23   1   16.90    2.20
   0 -23   1   10.40    1.80
   0 -23  -1   14.00    2.00
   0 -23  -1   16.20    1.90
   0  23  -1   14.60    2.10
   0  23   1   15.90    1.70
   0  23  -1   17.80    2.10
   0  23  -1   17.50    1.80
   0  23   1   16.30    2.10
   0  23   1   20.60    2.10
  -1 -23  -1   35.90    3.60
  -1 -23  -1   30.70    2.80
  -1 -23  -1   29.50    2.70
   1 -23   1   30.00    2.90
   1 -23   1   25.40    2.90
  -1  23  -1   31.00    2.70
   1  23   1   32.10    2.80
   1  23   1   29.90    2.30
  -1  23  -1   29.60    2.20
  -1  23  -1   23.90    2.50
   1  23   1   25.60    2.50
  -1  23  -1   32.90    3.00
  -2 -23  -1   62.19    4.30
  -2 -23  -1   68.09    4.50
  -2 -23  -1   68.29    4.50
   2 -23   1   67.49    4.80
  -2  23  -1   58.49    4.10
   2  23   1   65.29    4.30
   2  23   1   68.09    4.00
  -2  23  -1   63.49    3.40
   2  23   1   68.59    4.20
  -2  23  -1   71.29    4.50
  -3 -23  -1   81.99    5.00
  -3 -23  -1   83.49    5.20
   3 -23   1   80.99    5.50
  -3 -23  -1   84.49    5.30
   3  23   1   81.79    4.70
   3  23   1   75.39    4.70
   3  23   1   82.59    5.00
  -3  23  -1   75.89    5.00
  -3  23  -1   86.59    5.40
  -4 -23  -1  183.88    9.70
  -4 -23  -1  181.38    9.20
  -4 -23  -1  181.58    9.30
  -4  23  -1  175.48    9.20
   4  23   1  177.68    8.80
  -4  23  -1  168.78    8.50
  -4  23  -1  175.68    9.20
  -4  23  -1  177.58    9.50
  -5 -23  -1   52.39    4.00
  -5 -23  -1   51.39    3.60
  -5 -23  -1   49.60    3.60
  -5  23  -1   48.90    3.90
  -5  23  -1   50.89    3.80
  -6 -23  -1   26.70    2.80
  -6 -23  -1   25.30    2.40
  -6  23  -1   28.40    2.60
   6  23   1   25.30    3.30
  -6  23  -1   26.00    2.60
  -6  23  -1   27.30    2.70
  -7 -23  -1   24.90    2.40
  -7 -23  -1   25.60    2.50
  -7  23  -1   18.50    2.30
  -7  23  -1   24.80    2.60
   7  23   1   29.20    2.10
  -7  23  -1   26.20    2.20
  -8 -23  -1   45.60    3.00
  -8 -23  -1   46.40    3.20
  -8  23  -1   47.90    3.20
  -8  23  -1   46.40    2.70
   8  23   1   46.60    2.80
   9 -23   1   11.00    1.60
  -9 -23  -1   10.00    1.20
  -9  23  -1   12.00    1.50
   9 -24  -1   -0.50    0.60
  -9 -24   1    0.00    0.60
  -9  24   1   -0.10    0.50
   8 -24  -1   24.50    2.50
  -8  24   1   18.60    1.60
  -7 -24   1   -0.60    0.70
  -7 -24   1    0.50    0.80
   7 -24  -1    0.60    1.20
  -7  24   1    1.00    1.00
  -7  24   1   -2.50    1.20
  -7  24   1   -0.90    0.70
  -6 -24   1    2.00    1.30
  -6  24   1    2.90    1.10
  -6  24   1    4.30    1.20
   6  24  -1    1.00    0.90
  -5 -24   1    0.80    0.80
  -5 -24   1    0.10    0.90
  -5  24   1   -0.10    1.00
   5  24  -1    3.00    1.00
  -5  24   1   -1.00    0.90
  -5  24   1    0.40    0.90
  -4 -24   1   54.59    3.60
  -4 -24   1   60.89    4.30
   4 -24  -1   60.99    4.50
  -4  24   1   47.60    3.60
  -4  24   1   58.19    3.90
   4  24  -1   41.90    3.30
  -4  24   1   45.10    3.20
  -3 -24   1    0.70    0.80
  -3 -24   1    2.40    1.20
   3 -24  -1    1.30    1.20
  -3 -24   1    2.00    1.00
  -3  24   1    1.30    0.90
  -3  24   1    0.50    0.90
   3  24  -1    0.30    0.70
  -3  24   1   -0.30    0.90
   3  24  -1    0.20    0.90
  -2 -24   1    2.80    1.00
  -2 -24   1    3.50    1.20
   2 -24  -1    3.90    1.20
  -2 -24   1    2.00    1.00
   2  24  -1    2.70    1.10
   2  24  -1    4.40    1.20
  -2  24   1    2.80    1.10
   2  24  -1    3.10    0.80
  -2  24   1    2.40    1.00
  -1 -24   1    1.90    1.00
  -1 -24   1    2.80    1.20
   1 -24  -1    2.60    1.10
  -1 -24   1    2.30    1.10
  -1  24   1    1.30    0.90
   1  24  -1    2.30    1.00
   1  24  -1    1.80    1.40
   1  24  -1    1.90    0.80
  -1  24   1    1.10    1.00
  -1  24   1    2.60    0.80
   0 -24   1   18.60    2.20
   0 -24   1   20.80    2.40
   0 -24   1   15.70    2.10
   0 -24  -1   17.60    2.30
   0 -24  -1   14.90    1.90
   0  24  -1   18.00    1.90
   0  24   1   19.50    2.20
   0  24  -1   19.00    2.20
   0  24   1   18.60    2.40
   0  24   1   18.00    1.80
  -1 -24  -1    1.30    0.90
  -1 -24  -1    0.50    0.90
  -1 -24  -1    0.20    0.70
   1 -24   1   -0.30    1.00
   1  24   1   -0.10    0.60
  -1  24  -1    0.90    0.90
  -1  24  -1   -2.10    1.00
  -1  24  -1    0.10    0.80
   1  24   1    0.90    0.80
  -1  24  -1    0.60    0.60
   1  24   1    1.50    0.90
  -2 -24  -1    0.20    0.80
  -2 -24  -1   -0.30    0.90
  -2 -24  -1   -0.30    0.80
   2 -24   1    0.00    1.00
  -2  24  -1    1.00    1.10
  -2  24  -1    0.80    0.80
   2  24   1    0.40    0.70
  -2  24  -1    0.90    1.20
   2  24   1    0.90    0.70
   3 -24   1    0.80    1.10
  -3 -24  -1    0.60    0.80
  -3 -24  -1    2.00    1.10
  -3 -24  -1    1.80    1.10
   3  24   1    1.90    0.90
   3  24   1    3.30    0.90
  -3  24  -1    1.30    1.00
  -3  24  -1    1.50    0.90
  -3  24  -1    1.30    1.00
  -4 -24  -1   65.69    4.30
  -4 -24  -1   68.59    4.60
  -4 -24  -1   68.49    4.70
   4  24   1   68.99    4.20
  -4  24  -1   64.49    4.60
  -4  24  -1   67.09    4.50
  -4  24  -1   64.69    4.40
  -5 -24  -1    4.40    1.10
  -5 -24  -1    4.60    1.10
  -5 -24  -1    4.60    1.30
   5  24   1    3.50    1.10
  -5  24  -1    5.20    1.30
  -5  24  -1    5.10    1.40
  -5  24  -1    3.80    1.20
  -6 -24  -1   19.20    2.30
  -6  24  -1   13.90    2.10
   6  24   1   17.60    1.90
  -6  24  -1   19.20    2.10
  -6  24  -1   19.00    2.10
  -7 -24  -1    0.90    0.90
  -7  24  -1   -0.10    0.70
   7  24   1    0.00    0.70
  -7  24  -1    0.60    1.00
  -8 -24  -1    3.00    1.40
   8 -24   1    5.20    1.20
   8  24   1    0.60    0.80
   9 -24   1    0.10    0.70
  -9 -24  -1   -0.50    0.60
  -9  24  -1   -0.10    0.50
   9 -25  -1    3.90    0.80
  -9  25   1    3.30    0.70
  -8 -25   1   58.79    3.40
   8 -25  -1   54.59    3.70
  -8  25   1   61.59    3.40
  -8  25   1   53.09    3.00
   7 -25  -1   13.30    2.30
  -7 -25   1   15.70    2.00
  -7 -25   1    9.50    1.70
  -7  25   1   14.90    1.60
   7  25  -1   13.80    1.70
  -7  25   1   18.30    2.70
  -6 -25   1   58.09    3.70
  -6  25   1   61.89    4.00
  -6  25   1   58.59    4.00
  -6  25   1   65.59    3.90
   6  25  -1   60.89    3.70
  -5 -25   1    8.00    1.50
  -5 -25   1    7.70    1.60
   5 -25  -1    9.00    2.00
  -5 -25   1    6.30    1.30
  -5  25   1    7.80    1.40
  -5  25   1    7.80    1.40
   5  25  -1    8.40    1.30
  -5  25   1    6.60    1.50
  -4 -25   1  154.78    8.20
  -4 -25   1  149.29    7.80
   4 -25  -1  158.48    8.70
  -4 -25   1  155.78    8.40
  -4  25   1  142.09    7.90
  -4  25   1  142.69    7.30
  -4  25   1  151.08    8.30
  -3 -25   1    3.10    1.30
  -3 -25   1    3.90    1.10
  -3 -25   1    4.80    1.40
   3 -25  -1    5.20    1.70
   3  25  -1    3.00    1.10
  -3  25   1    3.60    1.00
   3  25  -1    4.90    1.20
  -3  25   1    4.10    1.20
  -3  25   1    4.10    1.30
   3  25  -1    2.80    1.20
  -3  25   1    4.00    1.20
  -2 -25   1   13.60    1.90
   2 -25  -1   17.00    2.40
  -2 -25   1   15.40    2.20
  -2 -25   1   14.10    2.10
   2  25  -1   16.40    1.90
  -2  25   1   18.70    2.10
  -2  25   1   16.60    2.10
  -2  25   1   15.70    2.20
   2  25  -1   13.80    2.10
   2  25  -1   15.80    2.00
   1 -25  -1    5.50    1.50
  -1 -25   1    3.20    1.20
  -1 -25   1    4.00    1.30
  -1 -25   1    3.90    1.20
   1  25  -1    4.00    1.00
  -1  25   1    3.90    1.10
  -1  25   1    4.60    1.20
  -1  25   1    4.40    1.60
   1  25  -1    3.30    1.20
   1  25  -1    3.30    1.50
   0 -25   1   15.70    2.20
   0 -25  -1   15.90    1.90
   0 -25   1   15.70    2.00
   0 -25  -1   15.90    2.20
   0 -25   1   14.00    2.00
   0  25   1   14.50    2.20
   0  25  -1   16.30    2.30
   0  25  -1   17.60    2.50
   0  25   1   16.70    2.20
   0  25   1   14.50    2.00
   0  25  -1   16.60    2.10
  -1 -25  -1    9.40    1.70
   1 -25   1   11.70    2.00
  -1 -25  -1   10.30    1.80
  -1 -25  -1   11.00    1.80
  -1  25  -1   10.90    1.80
   1  25   1   10.60    1.50
   1  25   1   10.20    1.60
  -1  25  -1   10.60    1.50
   1  25   1    8.70    1.60
  -1  25  -1   10.90    1.90
  -2 -25  -1   51.09    3.80
  -2 -25  -1   50.49    3.70
   2 -25   1   50.09    4.00
  -2 -25  -1   49.70    3.60
   2  25   1   40.30    3.70
   2  25   1   48.90    3.70
  -2  25  -1   48.90    3.70
  -2  25  -1   43.40    3.40
  -2  25  -1   49.50    3.90
   2  25   1   50.79    3.30
  -3 -25  -1    7.50    1.50
   3 -25   1    7.40    1.70
  -3 -25  -1    8.00    1.60
  -3 -25  -1    7.50    1.50
  -3  25  -1    6.90    1.60
   3  25   1    7.90    1.30
  -3  25  -1    7.90    1.70
   3  25   1    5.90    1.20
  -3  25  -1    7.60    1.40
  -4 -25  -1  358.86   17.00
  -4 -25  -1  366.16   17.20
  -4 -25  -1  379.06   17.60
   4 -25   1  363.96   17.70
  -4  25  -1  363.16   17.50
  -4  25  -1  350.26   17.10
  -5 -25  -1   22.70    2.30
   5 -25   1   23.90    2.90
  -5 -25  -1   25.70    2.70
  -5  25  -1   22.10    2.50
  -5  25  -1   25.20    2.40
  -5  25  -1   21.10    2.50
   5  25   1   23.00    2.20
  -6 -25  -1  111.69    6.10
   6 -25   1  128.89    8.20
  -6  25  -1  109.89    6.30
  -6  25  -1  118.69    6.20
   6  25   1  113.29    5.80
  -6  25  -1  105.99    6.20
  -7 -25  -1    2.20    1.00
  -7 -25  -1    0.90    0.90
   7 -25   1    1.90    1.10
   7  25   1    0.40    0.70
  -7  25  -1    1.30    0.80
  -8 -25  -1   38.20    2.60
  -8 -25  -1   45.70    2.80
   8 -25   1   47.10    3.20
  -8  25  -1   44.30    2.80
   9 -25   1    6.60    1.10
  -8 -26   1    0.50    0.60
   8 -26  -1    1.60    1.00
  -8  26   1    0.20    0.60
  -8  26   1   -0.30    0.50
  -7 -26   1    2.60    1.00
   7 -26  -1    1.00    1.20
  -7 -26   1    1.00    0.90
  -7  26   1    2.60    0.80
   7  26  -1    1.10    0.80
  -7  26   1    3.70    1.00
   6 -26  -1    1.30    1.20
  -6 -26   1    1.90    1.00
  -6 -26   1    1.00    0.90
  -6  26   1    1.40    0.90
   6  26  -1   -0.70    0.70
  -6  26   1   -1.10    1.10
  -6  26   1    1.30    0.80
  -5 -26   1    0.60    0.80
   5 -26  -1    1.60    1.20
  -5 -26   1    1.30    1.00
  -5  26   1   -1.60    0.80
   5  26  -1   -0.50    0.80
  -5  26   1    0.70    0.90
  -5  26   1    1.80    0.90
  -4 -26   1    1.70    0.90
   4 -26  -1    2.50    1.50
  -4 -26   1    0.50    0.80
  -4 -26   1    1.80    1.10
  -4  26   1    1.70    1.00
  -4  26   1    0.50    0.80
   4  26  -1    0.80    0.90
  -4  26   1    1.30    0.90
  -4  26   1    0.50    0.70
  -3 -26   1    3.10    1.20
  -3 -26   1    4.90    1.20
  -3 -26   1    4.20    1.30
   3 -26  -1    1.90    1.30
  -3  26   1    1.20    1.00
  -3  26   1    2.60    1.00
  -3  26   1    3.40    1.30
  -3  26   1    4.30    1.30
   3  26  -1    2.80    1.00
   3  26  -1    2.90    1.20
  -2 -26   1    5.70    1.40
  -2 -26   1    6.30    1.40
  -2 -26   1    7.50    1.50
   2 -26  -1    8.50    1.90
  -2  26   1    6.30    1.60
  -2  26   1    2.90    1.20
   2  26  -1    4.90    1.20
  -2  26   1    5.70    1.40
   2  26  -1    4.30    1.20
   2  26  -1    5.80    1.30
  -1 -26   1    3.30    1.10
  -1 -26   1    3.30    1.20
  -1 -26   1    4.60    1.30
   1 -26  -1    4.50    1.60
  -1  26   1    4.20    0.80
   1  26  -1    3.00    1.00
   1  26  -1    2.90    1.10
   1  26  -1    2.70    0.90
  -1  26   1    3.90    1.20
  -1  26   1    4.10    1.20
   0 -26   1    2.50    1.10
   0 -26  -1    2.70    1.20
   0 -26   1    1.00    0.90
   0 -26  -1    1.90    0.90
   0  26   1    2.30    0.80
   0  26   1    2.60    1.00
   0  26   1    2.20    1.00
   0  26  -1    1.40    0.90
   0  26  -1    2.20    1.10
   0  26  -1    2.50    0.80
  -1 -26  -1   -0.50    0.80
   1 -26   1   -0.70    0.90
  -1 -26  -1    0.50    0.80
   1  26   1    0.10    0.90
  -1  26  -1    1.20    1.00
  -1  26  -1    0.10    0.80
   1  26   1   -0.60    0.60
  -1  26  -1   -0.40    0.60
   1  26   1    0.70    0.80
  -2 -26  -1   17.40    2.10
  -2 -26  -1   18.70    2.20
   2 -26   1   13.60    2.30
  -2 -26  -1   18.90    2.30
  -2  26  -1   18.80    2.40
   2  26   1   19.00    2.00
  -2  26  -1   19.10    1.90
   2  26   1   17.00    2.00
  -2  26  -1   17.00    2.20
   3 -26   1    6.10    1.80
  -3 -26  -1    6.90    1.60
  -3 -26  -1    7.30    1.50
  -3 -26  -1    6.80    1.40
  -3  26  -1    7.50    1.60
  -3  26  -1    5.90    1.10
   3  26   1    5.80    1.50
  -3  26  -1    6.90    1.50
  -3  26  -1    6.10    1.40
  -4 -26  -1   14.70    2.10
  -4 -26  -1   16.60    2.00
   4 -26   1   16.40    2.60
  -4 -26  -1   15.10    2.00
  -4  26  -1   13.40    1.90
  -4  26  -1    9.90    1.50
   4  26   1   15.10    1.90
  -4  26  -1    9.40    2.30
  -4  26  -1   14.00    2.10
  -5 -26  -1    5.30    1.30
   5 -26   1    5.20    1.60
  -5 -26  -1    3.60    1.00
  -5  26  -1    2.10    1.10
  -5  26  -1    4.40    1.20
   5  26   1    5.30    1.10
  -5  26  -1    4.00    1.30
  -6 -26  -1   11.50    1.90
   6 -26   1   10.00    1.90
  -6 -26  -1    8.00    1.30
  -6  26  -1   10.40    1.70
   6  26   1    9.20    1.30
  -6  26  -1   11.80    1.70
  -6  26  -1    6.90    1.40
  -7 -26  -1    3.20    1.00
  -7 -26  -1    1.90    0.80
   7 -26   1    1.40    1.10
   7  26   1    3.60    0.80
  -7  26  -1    0.90    0.70
  -7  26  -1    3.20    1.00
   8 -26   1   13.30    1.70
  -8 -26  -1   10.60    1.30
  -8  26  -1   10.40    1.40
   8 -27  -1    1.60    0.80
  -8 -27   1    2.20    0.70
  -8  27   1    0.60    0.60
  -7 -27   1    4.80    1.10
  -7 -27   1    3.80    1.00
   7 -27  -1    4.90    1.40
  -7  27   1    4.10    0.90
  -7  27   1    3.10    0.90
   7  27  -1    2.60    0.80
  -6 -27   1    5.40    1.30
   6 -27  -1    3.50    1.30
  -6 -27   1    2.20    0.90
   6  27  -1    3.60    0.80
  -6  27   1    2.10    1.40
  -6  27   1    3.40    1.00
  -5 -27   1    0.70    0.80
  -5  27   1    1.60    1.00
  -5  27   1    2.60    1.00
   5  27  -1    1.50    0.80
  -5  27   1    0.40    0.90
   4 -27  -1    1.40    1.20
  -4 -27   1    2.50    1.10
  -4 -27   1    2.20    0.90
  -4 -27   1    2.50    1.10
  -4  27   1    2.30    1.10
  -4  27   1    1.10    0.90
   4  27  -1    1.60    0.90
  -4  27   1    1.30    0.80
  -4  27   1    1.70    1.00
  -3 -27   1    1.50    0.90
  -3 -27   1    1.80    1.10
  -3  27   1    2.00    0.90
  -3  27   1    1.30    0.80
   3  27  -1    1.40    0.90
  -3  27   1    3.00    1.00
   3  27  -1   -0.20    1.00
  -3  27   1    1.50    0.90
   3  27  -1    2.20    1.20
  -2 -27   1    3.50    1.20
  -2 -27   1    4.10    1.30
   2 -27  -1    3.10    1.30
  -2 -27   1    2.00    1.00
  -2  27   1    2.70    1.10
   2  27  -1    3.10    1.00
   2  27  -1    2.50    1.70
  -2  27   1    4.20    1.30
   2  27  -1    2.80    1.10
  -1 -27   1    1.10    0.90
  -1 -27   1   -0.20    0.70
   1 -27  -1    1.40    0.90
  -1 -27   1    0.60    0.70
   1  27  -1   -0.30    0.60
   1  27  -1   -0.30    0.70
   1  27  -1    0.70    0.90
  -1  27   1   -0.40    0.80
  -1  27   1   -0.40    0.80
  -1  27   1   -0.10    0.60
   0 -27   1    4.40    1.00
   0 -27  -1    5.00    1.30
   0 -27  -1    5.30    1.10
   0 -27   1    4.80    1.30
   0  27   1    4.80    1.20
   0  27  -1    4.20    1.30
   0  27   1    6.00    1.10
   0  27  -1    5.80    1.40
   0  27  -1    5.00    1.00
   0  27   1    4.60    1.20
  -1 -27  -1    1.20    0.80
   1 -27   1    2.80    1.10
  -1 -27  -1    0.50    1.00
  -1  27  -1    0.50    1.00
  -1  27  -1    1.20    1.00
   1  27   1    1.70    1.00
   1  27   1   -0.10    0.70
  -1  27  -1    1.00    0.60
   1  27   1    0.60    1.00
  -2 -27  -1    2.40    0.90
  -2 -27  -1    3.20    1.10
   2 -27   1    3.40    1.40
  -2  27  -1    1.10    1.10
  -2  27  -1    3.10    1.40
   2  27   1    3.60    1.10
   2  27   1    2.60    1.10
  -2  27  -1    3.00    1.00
  -3 -27  -1    0.80    0.80
  -3 -27  -1    0.40    0.80
   3 -27   1    0.60    1.10
  -3  27  -1    0.80    1.00
  -3  27  -1    0.60    0.90
   3  27   1    0.70    0.80
  -3  27  -1   -0.50    0.60
  -3  27  -1    0.10    1.00
  -4 -27  -1    0.20    0.80
   4 -27   1   -0.60    1.10
  -4 -27  -1    0.20    0.80
  -4  27  -1   -0.10    0.80
  -4  27  -1   -1.20    0.90
  -4  27  -1    0.30    1.00
  -4  27  -1    0.80    0.80
   4  27   1    0.10    0.80
  -5 -27  -1    1.80    0.90
   5 -27   1    1.90    1.50
  -5  27  -1    2.90    1.10
  -5  27  -1    1.00    1.00
   5  27   1    1.10    0.80
  -5  27  -1    2.50    1.10
   6 -27   1    0.10    1.10
  -6 -27  -1    1.00    0.90
  -6 -27  -1    0.40    0.70
  -6  27  -1    0.70    0.80
   6  27   1    0.30    0.70
  -6  27  -1    2.30    1.70
  -7 -27  -1    0.80    0.80
  -7 -27  -1    0.60    0.80
   7 -27   1    0.20    1.00
   7  27   1    0.80    0.60
  -7  27  -1    0.40    0.70
  -7  27  -1    0.90    0.60
   8 -27   1    0.40    0.70
  -8 -27  -1    0.40    0.50
  -8  27  -1    0.60    0.60
  -8 -28   1    1.90    0.50
   8 -28  -1    1.20    0.60
   7 -28  -1   74.39    4.30
  -7 -28   1   75.49    4.10
   7  28  -1   71.49    4.00
  -7  28   1   71.29    3.80
  -6 -28   1    0.10    0.80
   6 -28  -1    3.60    2.00
  -6  28   1    2.00    0.90
   6  28  -1    1.40    0.70
  -6  28   1    1.50    0.80
   5 -28  -1  114.79    6.50
  -5 -28   1  103.19    6.40
  -5 -28   1  109.09    6.10
  -5  28   1  108.39    5.80
  -5  28   1   94.89    6.70
   5  28  -1  108.09    5.60
  -5  28   1  104.19    5.80
  -4 -28   1   19.50    2.20
   4 -28  -1   21.80    2.60
  -4 -28   1   22.20    2.40
  -4  28   1   15.90    1.70
  -4  28   1   23.00    2.20
   4  28  -1   20.30    2.60
  -4  28   1   18.90    2.10
  -4  28   1   21.30    2.40
  -3 -28   1   94.19    5.30
  -3 -28   1   95.79    5.70
   3 -28  -1   97.89    5.90
  -3 -28   1   86.89    5.60
   3  28  -1   93.09    5.90
  -3  28   1   97.09    5.50
  -3  28   1   87.49    5.00
   3  28  -1   96.29    5.20
  -3  28   1   88.29    5.70
  -2 -28   1    5.70    1.80
   2 -28  -1    4.40    1.50
  -2 -28   1    9.80    1.60
  -2 -28   1    5.70    1.40
  -2  28   1    5.70    1.40
   2  28  -1    4.60    1.10
   2  28  -1    5.30    1.30
   2  28  -1    5.90    1.70
  -1 -28   1  200.78   11.10
   1 -28  -1  208.58   10.80
  -1 -28   1  202.98   10.50
   1  28  -1  213.98   10.50
   1  28  -1  202.98   10.70
  -1  28   1  205.08    9.60
  -1  28   1  202.48   10.70
  -1  28   1  229.08   11.10
   0 -28  -1    2.90    1.30
   0 -28   1    3.50    1.20
   0 -28   1    4.70    1.60
   0  28   1    1.80    1.10
   0  28  -1    2.00    1.20
   1 -28   1   26.30    2.90
  -1 -28  -1   32.20    2.80
   1  28   1   31.90    2.60
  -1  28  -1   27.90    2.90
  -1  28  -1   28.00    2.00
  -1  28  -1   34.00    3.30
   1  28   1   29.90    2.80
  -2 -28  -1    1.40    0.90
   2 -28   1    2.50    1.20
  -2 -28  -1    2.10    1.00
   2  28   1    1.40    0.80
   2  28   1   -1.30    1.10
   2  28   1    1.40    0.90
  -2  28  -1    1.50    1.10
  -2  28  -1    2.70    1.20
  -3 -28  -1    7.20    1.60
   3 -28   1    8.20    1.90
  -3 -28  -1    8.70    1.60
  -3  28  -1    6.40    1.40
  -3  28  -1    8.00    1.20
  -3  28  -1    6.10    1.40
  -3  28  -1    3.90    1.30
   3  28   1    7.50    1.30
   4 -28   1   10.40    1.90
  -4 -28  -1   10.50    1.80
  -4  28  -1    8.60    1.10
  -4  28  -1    9.20    1.70
   4  28   1    6.90    1.40
  -4  28  -1    9.10    1.50
  -4  28  -1    7.90    1.60
  -5 -28  -1  101.39    5.40
   5 -28   1  106.49    6.10
  -5 -28  -1  106.69    5.90
   5  28   1  100.09    5.20
  -5  28  -1  103.69    5.50
  -5  28  -1   85.29    5.60
  -5  28  -1  100.59    5.50
  -6 -28  -1   13.70    1.90
  -6 -28  -1   10.40    1.40
   6 -28   1   12.80    2.00
  -6  28  -1   12.50    1.50
   6  28   1   11.30    1.40
  -6  28  -1   13.10    1.70
  -7 -28  -1   41.90    3.60
  -7 -28  -1   53.29    3.00
   7 -28   1   56.49    3.40
   7  28   1   47.40    2.80
  -7  28  -1   48.60    2.80
  -7  28  -1   48.90    3.00
  -8 -28  -1    1.60    0.50
   8 -28   1    0.30    1.00
   7 -29  -1    1.10    0.80
  -7 -29   1    1.70    0.70
  -7  29   1    0.00    1.10
   7  29  -1    0.60    0.70
  -7  29   1   -1.00    0.60
  -6 -29   1   -1.20    0.90
   6 -29  -1    0.80    0.90
  -6 -29   1    1.10    0.80
  -6  29   1    1.10    0.70
  -6  29   1   -0.50    0.60
   6  29  -1    0.10    0.50
   5 -29  -1    3.70    1.30
  -5 -29   1    3.50    1.00
  -5 -29   1    1.40    0.80
  -5  29   1    2.40    0.90
  -5  29   1    1.60    0.80
   5  29  -1    1.80    0.70
  -4 -29   1    8.70    1.60
  -4 -29   1    4.90    1.00
   4 -29  -1    7.40    1.60
  -4  29   1    7.10    1.40
  -4  29   1    8.00    2.10
  -4  29   1    5.20    1.20
   4  29  -1    5.80    1.10
  -3 -29   1    2.70    1.00
   3 -29  -1    1.70    1.20
  -3  29   1    3.50    1.10
   3  29  -1    2.40    1.00
  -3  29   1    0.80    1.00
   3  29  -1    2.30    1.00
  -2 -29   1    3.40    1.10
  -2 -29   1    3.60    1.00
   2 -29  -1    8.00    1.80
   2  29  -1    2.10    1.20
   2  29  -1    3.20    1.30
  -2  29   1    2.90    1.20
   2  29  -1    4.40    1.10
  -2  29   1    4.10    1.10
  -1 -29   1    6.00    1.30
  -1 -29   1    6.90    1.30
   1 -29  -1    5.90    1.50
   1  29  -1    4.90    1.30
  -1  29   1    6.40    1.40
  -1  29   1    6.30    1.40
   1  29  -1    6.10    1.10
   1  29  -1    6.80    1.50
   0 -29   1    0.50    0.80
   0 -29  -1    2.00    0.90
   0 -29  -1    0.30    0.90
   0 -29   1    1.00    0.80
   0  29  -1    1.40    0.90
   0  29  -1    1.20    1.00
   0  29  -1    1.30    0.70
   0  29   1    1.20    0.90
   0  29   1    0.90    0.60
   0  29   1   -0.50    1.00
  -1 -29  -1    5.30    1.30
  -1 -29  -1    2.70    0.90
   1 -29   1    5.80    1.40
  -1  29  -1    4.70    1.40
  -1  29  -1    4.50    1.20
   1  29   1    4.70    1.00
   1  29   1    3.60    1.30
   1  29   1    3.60    1.10
  -2 -29  -1    0.20    0.80
   2 -29   1   -1.10    0.80
  -2 -29  -1   -0.50    0.70
  -2  29  -1    0.90    1.00
   2  29   1    0.40    0.90
  -2  29  -1   -0.60    0.80
   2  29   1    0.00    0.70
  -3 -29  -1    1.90    1.60
  -3 -29  -1    3.00    1.10
   3 -29   1    3.30    1.30
  -3  29  -1    3.40    0.90
   3  29   1    3.10    1.00
  -3  29  -1    2.70    1.10
  -3  29  -1    2.70    1.10
   4 -29   1    8.00    1.50
  -4 -29  -1   12.70    1.90
  -4 -29  -1    9.20    1.60
  -4  29  -1    9.70    1.40
  -4  29  -1    6.20    1.30
  -4  29  -1    5.40    1.90
  -4  29  -1    8.00    1.40
   4  29   1    9.20    1.50
  -5 -29  -1    1.00    0.80
   5 -29   1   -0.10    0.90
  -5 -29  -1    0.70    0.70
   5  29   1    0.10    0.50
  -5  29  -1   -0.60    0.70
  -5  29  -1    0.00    0.80
   6 -29   1    1.50    1.10
  -6 -29  -1   -1.20    0.70
  -6 -29  -1    0.80    0.80
  -6  29  -1    0.10    0.70
   6  29   1    0.60    0.60
  -6  29  -1   -0.30    0.60
  -7 -29  -1    1.40    0.60
   7 -29   1    1.50    0.80
  -7  29  -1   -0.40    0.60
  -7  29  -1    1.50    0.60
   7  29   1   -1.00    0.60
   7 -30  -1    7.50    1.20
  -7 -30   1    7.00    1.00
  -6 -30   1    1.50    0.70
   6 -30  -1    0.90    0.90
  -6  30   1    0.80    0.60
  -6  30   1   -0.60    0.70
   6  30  -1    1.00    0.60
   5 -30  -1   11.20    1.90
  -5 -30   1    6.80    1.10
  -5  30   1    6.80    1.20
   5  30  -1   10.40    1.30
  -5  30   1    7.00    1.20
   4 -30  -1    7.10    1.50
  -4 -30   1    7.90    1.50
  -4 -30   1    5.70    1.10
  -4  30   1    7.10    1.20
   4  30  -1    6.60    1.10
  -4  30   1    4.00    1.10
  -4  30   1    3.20    0.90
  -4  30   1    4.70    0.80
  -3 -30   1   12.20    1.60
  -3 -30   1   13.20    1.90
   3 -30  -1   15.20    2.20
   3  30  -1   14.10    1.70
  -3  30   1   15.10    1.90
  -3  30   1   10.30    1.40
   2 -30  -1    0.20    0.90
  -2 -30   1    1.20    1.60
  -2  30   1   -0.90    0.90
   2  30  -1    0.50    0.80
   2  30  -1    0.60    0.70
  -2  30   1   -1.10    1.10
  -1 -30   1    0.20    0.70
   1 -30  -1   -0.10    0.90
   1  30  -1   -1.40    1.00
  -1  30   1    0.80    1.00
  -1  30   1    0.60    0.90
   1  30  -1   -0.40    0.60
   0 -30  -1    1.10    0.90
   0 -30   1   -0.40    0.90
   0 -30   1    1.10    0.90
   0  30  -1    0.60    0.60
   0  30  -1   -0.20    1.00
   0  30   1    1.80    0.60
   0  30   1    1.40    1.00
   0  30   1    0.90    0.80
   0  30  -1    2.70    1.00
   1 -30   1    7.00    1.50
  -1 -30  -1    7.20    1.30
  -1 -30  -1    6.90    1.60
  -1  30  -1    5.50    1.20
   1  30   1    5.60    1.10
  -1  30  -1    7.70    1.60
   1  30   1    7.40    1.30
   2 -30   1   -0.30    1.00
  -2 -30  -1   -0.20    0.70
  -2  30  -1   -0.70    0.80
   2  30   1    0.20    0.70
  -3 -30  -1    7.80    1.40
  -3 -30  -1    6.90    1.30
   3 -30   1    7.80    1.70
  -3  30  -1    5.20    0.90
  -3  30  -1    7.30    1.50
  -3  30  -1    8.50    1.50
  -3  30  -1   10.30    1.80
   3  30   1    7.20    1.20
   4 -30   1    0.00    0.90
  -4 -30  -1    1.50    0.80
  -4  30  -1   -0.50    1.00
   4  30   1   -0.50    0.60
  -4  30  -1    0.20    0.90
  -4  30  -1   -0.20    0.80
   5 -30   1   -1.30    0.80
  -5 -30  -1    0.30    0.70
  -5 -30  -1   -0.60    0.60
   5  30   1   -0.10    0.60
  -5  30  -1    0.60    0.80
  -5  30  -1   -0.30    0.70
   6 -30   1    1.50    0.90
  -6 -30  -1    0.90    0.80
  -6 -30  -1    1.60    0.70
  -6  30  -1    1.30    0.70
  -6  30  -1    2.50    0.70
   6  30   1    1.50    0.60
   7 -30   1   -0.40    0.60
  -7 -30  -1    0.40    0.50
   7 -31  -1    2.10    0.60
  -7 -31   1    3.50    1.00
  -6 -31   1   44.70    2.70
   6 -31  -1   46.40    2.80
   6  31  -1   38.40    2.40
  -6  31   1   44.00    2.50
  -5 -31   1    1.20    0.70
   5 -31  -1    1.80    0.90
   5  31  -1    0.80    0.60
  -5  31   1    0.10    1.10
  -4 -31   1   14.00    1.80
  -4 -31   1   12.00    1.50
  -4  31   1   12.80    1.60
  -4  31   1   11.50    1.70
   4  31  -1   13.60    1.50
  -3 -31   1   10.80    1.70
   3 -31  -1    7.60    1.60
  -3 -31   1    9.50    1.50
  -3  31   1   10.30    1.40
   3  31  -1    7.80    1.30
  -3  31   1    6.90    1.40
  -3  31   1    9.90    1.50
  -2 -31   1   11.40    1.60
  -2 -31   1   12.10    1.70
   2 -31  -1   14.90    2.00
   2  31  -1   13.10    1.60
  -2  31   1   11.30    1.50
   2  31  -1   11.70    1.70
  -2  31   1   15.10    1.80
  -1 -31   1   17.50    1.90
   1 -31  -1   19.10    2.40
  -1 -31   1   16.70    1.80
  -1  31   1   15.50    1.90
   1  31  -1   15.10    1.60
   1  31  -1   15.90    1.90
   1  31  -1   12.40    2.00
  -1  31   1   13.00    2.20
   0 -31   1   -0.20    0.80
   0 -31  -1    0.00    1.00
   0  31  -1    0.80    0.90
   0  31  -1    0.20    0.50
   0  31   1    0.60    0.80
  -1 -31  -1    1.50    0.90
  -1 -31  -1    5.60    1.20
   1 -31   1    4.40    1.20
   1  31   1    3.40    1.00
  -1  31  -1    3.00    1.00
  -1  31  -1    2.90    1.10
   1  31   1    3.20    0.80
  -2 -31  -1    5.50    1.20
   2 -31   1    6.40    1.40
  -2 -31  -1    6.90    1.30
  -2  31  -1    5.50    1.30
   2  31   1    6.30    1.10
  -2  31  -1    5.50    1.10
  -2  31  -1    2.80    1.50
  -3 -31  -1    9.60    1.60
   3 -31   1    9.00    1.60
  -3 -31  -1    7.90    1.40
   3  31   1    7.00    1.20
  -3  31  -1    4.90    1.20
  -3  31  -1    8.40    1.40
  -3  31  -1    6.60    1.00
  -4 -31  -1   97.39    5.20
  -4 -31  -1   99.19    5.40
   4 -31   1  101.59    5.60
  -4  31  -1  101.99    5.40
   4  31   1  102.69    5.10
  -5 -31  -1   18.40    2.30
   5 -31   1   17.70    1.90
  -5 -31  -1   18.10    1.80
  -5  31  -1   18.30    1.70
   5  31   1   19.40    1.50
  -6 -31  -1   43.70    2.60
   6 -31   1   42.50    2.60
  -6  31  -1   38.20    2.50
  -7 -31  -1    3.40    0.50
   6 -32  -1   12.80    1.30
   5 -32  -1    2.50    0.90
  -5 -32   1    1.70    0.70
  -5  32   1    1.30    0.70
   5  32  -1    3.40    0.60
   4 -32  -1   40.20    2.80
  -4 -32   1   30.50    2.30
  -4  32   1   34.60    2.50
   3 -32  -1    4.10    1.90
  -3 -32   1    3.20    1.00
  -3 -32   1    1.50    0.70
   3  32  -1    1.80    0.70
  -3  32   1    3.30    1.00
  -3  32   1    1.50    0.70
   2 -32  -1    3.80    1.20
  -2 -32   1    3.00    0.90
  -2 -32   1    2.30    0.90
  -2  32   1    3.40    1.00
  -2  32   1    3.10    0.80
   2  32  -1    2.40    0.80
   1 -32  -1    0.50    0.90
  -1 -32   1    0.40    0.80
  -1 -32   1    0.70    0.80
   1  32  -1    0.70    0.60
   1  32  -1    0.80    0.80
  -1  32   1    1.00    0.70
  -1  32   1    0.40    0.80
   0 -32  -1   14.30    1.80
   0 -32   1   15.80    1.80
   0  32  -1   12.30    1.70
   0  32   1    9.80    1.60
  -1 -32  -1    0.50    0.70
  -1 -32  -1   -1.00    0.70
   1 -32   1    0.30    0.80
  -1  32  -1   -1.10    0.70
   1  32   1   -1.40    0.80
   1  32   1   -0.10    0.50
  -2 -32  -1    1.00    0.70
  -2 -32  -1    1.30    1.20
   2 -32   1    0.40    0.80
  -2  32  -1   -0.20    1.00
   2  32   1    0.50    0.60
  -2  32  -1    1.20    0.90
  -3 -32  -1    2.00    0.80
  -3 -32  -1    1.80    0.70
   3 -32   1    2.30    0.90
  -3  32  -1    0.20    0.60
  -3  32  -1    2.50    0.90
   3  32   1    1.60    0.70
  -4 -32  -1   24.60    1.90
  -4 -32  -1   29.80    2.20
   4  32   1   27.10    1.90
   5 -32   1    2.70    0.90
  -5 -32  -1    1.50    1.30
  -5 -32  -1    2.50    0.70
   5  32   1    2.10    0.60
  -5  32  -1    1.80    0.70
   6 -32   1    2.60    0.70
  -6 -33   1   11.50    1.10
  -5 -33   1    0.50    0.50
   5 -33  -1   -1.20    0.60
   5  33  -1    0.30    0.60
  -4 -33   1   20.20    1.70
   4 -33  -1   21.70    1.90
  -4  33   1   20.40    1.70
   4  33  -1   20.60    1.60
  -3 -33   1    1.80    1.20
   3 -33  -1    2.70    1.00
  -3 -33   1    3.30    0.90
  -3  33   1    2.90    0.70
   3  33  -1    2.40    0.70
  -3  33   1    2.30    1.10
  -2 -33   1    2.70    0.80
  -2 -33   1    1.70    0.80
   2 -33  -1    3.90    1.10
  -2  33   1    3.30    0.70
  -2  33   1    2.40    0.80
   2  33  -1    2.40    0.70
  -1 -33   1    3.00    0.80
   1 -33  -1    1.70    0.90
  -1  33   1    2.00    0.80
   1  33  -1    2.60    0.60
   0 -33  -1    9.60    1.60
   0 -33   1    8.60    1.50
   0  33  -1    9.60    1.40
   0  33   1    8.80    1.50
   1 -33   1    6.00    1.20
  -1 -33  -1    3.80    1.00
   1  33   1    2.10    1.00
  -1  33  -1    4.00    1.00
  -1  33  -1    2.80    0.90
   2 -33   1    4.60    1.10
  -2 -33  -1    3.90    0.90
  -2 -33  -1    3.00    0.90
  -2  33  -1    3.80    0.80
   2  33   1    4.50    0.80
  -2  33  -1    4.20    1.10
  -3 -33  -1    5.40    1.00
  -3 -33  -1    6.80    1.10
   3 -33   1    6.80    1.10
   3  33   1    5.60    0.90
  -3  33  -1    7.50    1.30
   4 -33   1  176.58    8.10
  -4 -33  -1  171.78    8.00
  -4 -33  -1  154.78    7.60
   4  33   1  166.98    7.70
  -4  33  -1  165.68    7.90
  -5 -33  -1    2.00    0.60
   5 -33   1    0.40    0.60
   5  33   1    0.20    0.50
  -5  33  -1    1.00    0.60
   5  33   1    1.40    0.60
  -5 -34   1    0.80    0.60
   5 -34  -1   -1.40    1.00
   5  34  -1    0.60    0.50
   4 -34  -1   10.00    1.30
  -4 -34   1   11.40    1.10
   4  34  -1    9.00    1.00
  -4  34   1    9.90    1.20
   3 -34  -1    2.70    0.90
  -3 -34   1    2.60    0.70
  -3  34   1    0.70    0.70
   3  34  -1    2.20    0.60
  -3  34   1    2.90    0.70
   2 -34  -1    4.70    1.00
  -2 -34   1    4.50    0.90
  -2 -34   1    4.30    0.90
   2  34  -1    4.80    0.70
  -2  34   1    4.90    0.90
  -2  34   1    4.10    0.70
   1 -34  -1    0.40    0.80
  -1 -34   1    0.00    0.60
  -1  34   1    0.40    0.70
  -1  34   1    1.30    0.60
   0 -34  -1    1.60    0.70
   0 -34   1    0.70    0.60
   0  34   1    1.60    0.70
   0  34  -1   -0.20    0.70
   1 -34   1   -0.20    0.70
  -1 -34  -1    0.20    0.60
  -1  34  -1    0.10    0.70
  -1  34  -1    1.20    0.60
   2 -34   1    1.00    0.80
  -2 -34  -1    1.00    0.70
  -2 -34  -1    1.20    1.00
   2  34   1    0.70    0.50
  -2  34  -1    1.20    0.70
  -2  34  -1    1.50    0.60
  -3 -34  -1    3.20    0.70
  -3 -34  -1    4.40    0.80
   3 -34   1    3.00    0.80
   3  34   1    2.90    0.60
  -3  34  -1    2.10    0.80
  -4 -34  -1    6.40    1.00
   4 -34   1    7.00    1.10
   4  34   1    7.80    1.30
   4  34   1    5.10    1.10
  -4  34  -1    6.00    0.90
   4 -35  -1   -2.10    1.00
   4  35  -1    0.80    0.50
   3 -35  -1    0.70    0.70
  -3  35   1   -0.40    0.60
   2 -35  -1    1.30    0.60
  -2  35   1    0.90    0.50
  -2  35   1    0.00    0.60
   1 -35  -1    0.20    0.60
  -1 -35   1    0.40    0.70
   1  35  -1    1.20    0.60
  -1  35   1    0.60    0.50
   0 -35  -1    0.60    0.60
   0  35  -1   -0.10    0.50
   0  35   1    0.20    0.60
   1 -35   1    0.30    0.70
  -1  35  -1    0.40    0.60
   1  35   1    0.20    0.60
  -1  35  -1   -0.30    0.50
   2 -35   1    1.60    0.60
  -2 -35  -1    0.30    0.60
   2  35   1    1.30    0.60
  -2  35  -1    1.40    0.60
  -2  35  -1    0.00    0.50
   3 -35   1    2.10    0.60
  -3  35  -1    1.80    1.00
   3  35   1    3.20    0.70
   4  35   1    0.30    0.40
   3  36  -1  696.43   30.20
   2 -36  -1   -1.00    0.50
   2  36  -1    0.50    0.60
   1 -36  -1  230.78   11.10
   1  36  -1  263.97   11.30
  -1  36   1  250.97   11.10
   0 -36  -1    8.90    1.10
   0  36   1   11.70    1.20
   0  36  -1   10.90    1.20
  -1 -36  -1  200.88    9.70
  -1  36  -1  191.18    9.00
   1  36   1  213.88    9.30
   2  36   1    3.40    0.90
   3  36   1  380.26   16.70
   2  37  -1   -0.40    0.40
  -1  37   1   -0.60    0.40
   1  37  -1    0.10    0.40
   0  37   1   -0.40    0.40
   1  37   1    0.30    0.40
   2  37   1    0.20    0.40
 -12   0   2   13.00    1.40
 -11   0   2   -1.60    0.80
 -11   0   2   -0.60    1.10
 -10   0   2   46.70    3.20
  -9   0   2    2.90    1.50
  -9   0   2   -0.30    0.90
  -9   0   2    1.20    1.40
  -8   0   2 2054.09   87.99
  -8   0   2 2017.00   87.89
  -8   0   2 1991.90   88.79
  -8   0   2 2015.30   88.19
  -8   0   2 2128.39   89.39
  -7   0   2    2.80    0.80
  -7   0   2    1.10    1.10
  -7   0   2    1.10    0.70
  -7   0   2    0.80    0.90
   7   0  -2    1.20    1.10
  -7   0   2    3.90    1.50
   6   0  -2   85.69    4.90
  -6   0   2   76.39    4.80
  -6   0   2   87.89    4.40
  -6   0   2   86.19    4.40
  -6   0   2   95.09    5.40
  -5   0   2  114.79    5.60
   5   0  -2  114.99    6.00
  -5   0   2  123.09    6.50
  -3   0   2  121.89    5.90
   3   0  -2  124.19    5.60
  -3   0   2  115.29    5.50
  -2   0   2 4056.09  173.08
   1   0  -2  217.18   10.00
   1   0  -2  249.97    9.80
  -1   0   2  217.68    9.90
   1   0   2   26.80    1.30
  -1   0  -2   25.10    1.40
  -2   0  -2 7014.80  298.57
  -3   0  -2   70.79    3.50
  -3   0  -2   77.89    4.10
   3   0   2   82.79    3.90
  -4   0  -2 2373.96  107.69
  -4   0  -2 2585.24  108.49
   4   0   2 2610.34  108.19
  -5   0  -2   32.90    2.00
  -5   0  -2   38.70    3.00
  -6   0  -2  459.25   20.90
  -6   0  -2  494.75   21.80
  -6   0  -2  402.26   19.40
   6   0   2  425.66   20.40
  -7   0  -2    0.90    1.10
  -7   0  -2   -0.50    1.10
  -7   0  -2    0.30    1.20
  -7   0  -2   -0.40    0.80
  -8   0  -2  776.92   35.30
  -8   0  -2  750.02   34.50
  -8   0  -2  816.32   36.00
   9   0   2   84.29    5.00
  -9   0  -2   96.79    7.30
  -9   0  -2   89.29    5.00
 -10   0  -2   15.20    2.40
 -10   0  -2   15.10    2.60
  10   0   2   15.80    1.90
 -11   0  -2   51.39    3.70
 -11   0  -2   48.90    3.60
 -12  -1   2   -0.60    0.80
 -12   1   2    1.00    0.70
 -11  -1   2    2.60    1.10
 -11  -1   2    0.70    1.20
 -11   1   2    0.90    0.90
 -11   1   2    3.50    1.40
 -10  -1   2    4.70    1.50
 -10  -1   2    3.20    2.00
 -10   1   2    3.20    1.10
 -10   1   2    5.30    2.10
  -9  -1   2    1.60    1.50
  -9  -1   2    0.20    1.30
  -9  -1   2    1.50    1.00
  -9   1   2    1.10    1.30
  -9   1   2    2.30    1.50
  -9   1   2    0.90    1.00
  -8  -1   2   13.00    2.10
  -8  -1   2   18.70    2.60
  -8  -1   2    9.20    1.90
  -8   1   2   17.40    1.90
  -8   1   2   12.20    2.30
   7  -1  -2    0.70    1.10
  -7  -1   2   -0.50    0.90
  -7  -1   2   -0.40    0.90
  -7  -1   2   -0.60    0.50
  -7  -1   2   -1.60    0.80
  -7  -1   2   -2.00    0.90
   7   1  -2   -0.60    1.00
  -7   1   2   -0.40    0.60
  -7   1   2   -0.90    1.20
  -7   1   2   -1.80    0.90
  -7   1   2   -1.30    1.10
  -7   1   2   -1.30    0.70
  -6  -1   2    7.80    1.60
  -6  -1   2    9.80    1.50
   6  -1  -2   10.90    1.50
  -6  -1   2   12.60    1.20
  -6  -1   2   13.20    1.80
  -6  -1   2    8.00    1.20
  -6   1   2   11.20    1.70
   6   1  -2   11.50    1.50
  -6   1   2   12.70    1.70
  -6   1   2   12.50    1.20
  -6   1   2   10.40    1.10
  -5  -1   2    2.50    1.00
   5  -1  -2    2.90    0.70
  -5  -1   2    2.50    0.60
  -5   1   2    2.00    0.90
   5   1  -2    2.20    0.60
  -5   1   2    2.00    0.60
  -4  -1   2   47.60    2.70
  -4  -1   2   49.10    3.20
   4  -1  -2   49.80    2.90
  -4   1   2   51.49    2.70
  -4   1   2   48.40    3.30
   4   1  -2   50.09    2.80
   4   1  -2   51.59    2.80
  -3  -1   2    2.00    0.60
  -3  -1   2    3.60    0.60
   3  -1  -2    3.40    0.60
   3   1  -2    3.20    0.60
  -3   1   2    3.10    0.50
   3   1  -2    2.90    0.50
  -3   1   2    2.00    0.70
   2  -1  -2   32.50    1.60
  -2  -1   2   25.40    1.50
  -2  -1   2   30.80    1.80
  -2   1   2   27.50    1.60
  -2   1   2   30.10    1.90
   2   1  -2   31.10    1.60
   1  -1  -2    0.70    0.20
  -1  -1   2    0.60    0.10
  -1  -1   2    0.80    0.20
   1   1  -2    0.70    0.20
  -1   1   2    0.80    0.20
  -1   1   2    0.60    0.20
   1   1  -2    0.60    0.20
   0  -1  -2    1.60    0.30
   0  -1   2    0.80    0.10
   0  -1   2    1.20    0.20
   0  -1  -2    1.00    0.20
   0   1   2    1.10    0.20
   0   1  -2    1.10    0.20
   0   1  -2    1.10    0.20
   0   1   2    1.10    0.20
   1  -1   2    0.30    0.20
  -1  -1  -2    0.20    0.20
  -1   1  -2    0.40    0.20
   1   1   2    0.40    0.20
  -1   1  -2    0.30    0.20
  -2  -1  -2    0.10    0.40
   2  -1   2    0.10    0.30
   2   1   2   -0.10    0.30
  -2   1  -2    0.30    0.40
  -2   1  -2    0.50    0.20
   3  -1   2    1.00    0.50
  -3  -1  -2    1.20    0.60
  -3  -1  -2    0.70    0.20
  -3   1  -2    1.00    0.60
  -3   1  -2    0.60    0.30
   3   1   2    1.20    0.50
   4  -1   2   44.60    2.70
  -4  -1  -2   36.00    2.10
  -4  -1  -2   45.10    3.00
  -4   1  -2   41.10    2.20
   4   1   2   43.00    2.60
  -4   1  -2   43.20    3.00
   4   1   2   43.00    2.60
   5  -1   2    0.80    0.80
  -5  -1  -2    0.10    0.70
   5   1   2    0.30    0.70
  -5   1  -2    0.60    0.90
  -5   1  -2    0.90    0.40
  -6  -1  -2    2.50    0.70
   6  -1   2    4.50    1.10
  -6  -1  -2    5.30    1.30
  -6  -1  -2    5.00    1.30
  -6   1  -2    4.80    1.40
   6   1   2    4.30    1.00
  -6   1  -2    3.80    1.20
  -6   1  -2    7.20    1.50
  -6   1  -2    4.00    0.70
  -7  -1  -2   -0.20    1.10
  -7  -1  -2    0.10    1.10
  -7  -1  -2    1.50    1.30
  -7   1  -2   -0.40    1.00
  -7   1  -2   -1.70    0.90
  -7   1  -2    0.40    1.10
  -7   1  -2    0.90    1.30
  -7   1  -2   -0.40    0.90
  -8  -1  -2    3.80    1.30
  -8  -1  -2    5.30    1.90
  -8  -1  -2    7.90    1.70
  -8   1  -2    6.90    1.70
  -8   1  -2    6.00    1.70
  -8   1  -2    6.10    1.50
  -9  -1  -2   -2.10    1.30
  -9   1  -2    1.70    2.00
  -9   1  -2   -1.20    1.00
 -10  -1  -2    1.30    1.20
  10  -1   2    0.60    1.10
 -10  -1  -2    0.20    1.30
 -10   1  -2    0.50    1.40
 -10   1  -2   -0.40    1.10
 -10   1  -2    4.50    1.70
 -11  -1  -2    0.20    0.90
  11  -1   2    0.90    1.10
 -11  -1  -2    0.00    1.20
 -11   1  -2   -0.20    1.20
  11   1   2   -0.10    1.20
 -11   1  -2    1.00    1.00
 -12   2   2   -0.30    0.50
 -11  -2   2    3.40    1.30
  11  -2  -2    3.10    1.30
 -11  -2   2    4.20    1.40
 -11   2   2    3.70    1.30
 -11   2   2    4.10    1.40
  10  -2  -2    2.50    1.30
 -10  -2   2    0.90    1.50
 -10  -2   2    1.30    2.00
 -10   2   2    0.00    0.90
 -10   2   2   -0.30    1.70
  -9  -2   2    6.00    1.80
  -9  -2   2    6.20    1.30
  -9  -2   2    4.80    1.60
  -9   2   2    3.80    1.70
  -9   2   2    4.80    1.80
  -9   2   2    4.80    1.40
  -8  -2   2    8.50    1.50
  -8  -2   2   10.40    2.00
  -8  -2   2    9.30    2.00
  -8   2   2   10.60    1.70
  -8   2   2   10.70    2.10
  -8   2   2    8.90    2.00
  -8   2   2   13.80    1.70
  -8   2   2    7.40    1.30
  -7  -2   2    1.50    1.20
  -7  -2   2    0.50    0.60
  -7  -2   2    0.00    0.90
  -7  -2   2   -0.70    0.80
   7  -2  -2   -1.10    0.90
  -7   2   2   -1.10    1.10
   7   2  -2    1.20    1.10
  -7   2   2    0.10    1.10
  -7   2   2    1.30    0.60
  -7   2   2   -0.80    0.70
  -7   2   2   -0.50    0.90
  -6  -2   2    2.50    1.20
  -6  -2   2    2.30    0.70
  -6  -2   2    3.20    1.20
  -6  -2   2    1.00    0.60
  -6  -2   2    4.10    0.90
   6  -2  -2    2.50    0.80
   6   2  -2    2.10    0.70
  -6   2   2    2.10    0.60
  -6   2   2    1.80    0.60
  -6   2   2    0.90    0.70
  -6   2   2    2.60    1.00
  -6   2   2    3.10    1.00
   5  -2  -2    5.40    1.00
  -5  -2   2    6.30    0.90
  -5  -2   2    5.00    1.20
   5   2  -2    5.20    1.00
  -5   2   2    6.20    1.00
  -5   2   2    3.90    0.80
  -4  -2   2   43.90    3.00
  -4  -2   2   44.20    2.50
   4  -2  -2   45.40    2.80
  -4   2   2   46.10    3.10
   4   2  -2   45.10    2.60
   4   2  -2   46.80    2.60
  -4   2   2   45.30    2.50
  -3  -2   2   26.20    1.60
   3  -2  -2   30.40    1.80
  -3  -2   2   27.00    2.00
   3   2  -2   31.00    1.70
   3   2  -2   30.60    1.80
  -3   2   2   28.90    2.10
  -3   2   2   26.00    1.70
  -2  -2   2   11.50    0.80
  -2  -2   2   13.70    1.20
   2  -2  -2   14.20    1.00
  -2   2   2   11.90    0.90
  -2   2   2   12.50    0.90
   2   2  -2   13.80    0.90
  -1  -2   2    4.40    0.40
   1  -2  -2    5.90    0.50
  -1  -2   2    5.80    0.40
  -1  -2   2    5.90    0.50
   1   2  -2    5.90    0.50
  -1   2   2    5.10    0.50
  -1   2   2    5.60    0.50
   1   2  -2    5.70    0.40
   0  -2   2    8.20    0.50
   0  -2  -2    8.70    0.60
   0  -2  -2    8.40    0.50
   0   2   2    8.60    0.60
   0   2  -2    7.70    0.50
   0   2   2    7.80    0.50
  -1  -2  -2   26.90    1.30
   1  -2   2   26.10    1.40
  -1  -2  -2   23.70    1.40
  -1   2  -2   25.10    1.30
  -1   2  -2   25.60    1.30
  -1   2  -2   23.10    1.40
   2  -2   2   24.30    1.50
  -2  -2  -2   22.60    1.50
  -2   2  -2   22.10    1.40
  -2   2  -2   21.60    1.30
   2   2   2   22.50    1.40
  -2   2  -2   23.10    1.60
   3  -2   2   15.40    1.30
  -3  -2  -2   14.70    1.40
  -3   2  -2   13.40    1.00
   3   2   2   13.60    1.20
  -3   2  -2   14.70    1.50
   3   2   2   15.60    1.20
  -4  -2  -2   38.00    2.80
  -4  -2  -2   34.40    1.90
   4  -2   2   37.80    2.50
  -4   2  -2   37.10    2.10
   4   2   2   39.20    2.40
   4   2   2   36.20    2.40
  -4   2  -2   39.00    2.80
  -5  -2  -2   11.00    1.00
   5  -2   2   11.40    1.60
  -5  -2  -2   12.20    1.90
   5   2   2   10.10    1.40
  -5   2  -2   14.00    2.10
  -5   2  -2   12.90    1.10
   6  -2   2    5.80    1.30
  -6  -2  -2    4.70    1.40
  -6  -2  -2    8.20    1.50
  -6   2  -2    5.60    1.40
  -6   2  -2    5.80    0.90
  -6   2  -2    4.90    1.20
  -6   2  -2    4.50    1.30
  -6   2  -2    3.70    1.20
   6   2   2    4.50    1.10
  -7  -2  -2    2.40    1.30
  -7  -2  -2    2.20    1.20
  -7  -2  -2    2.30    1.40
  -7   2  -2    3.80    1.50
  -7   2  -2    2.20    0.80
  -7   2  -2    2.40    1.20
  -7   2  -2    4.40    1.60
  -8  -2  -2   18.10    2.70
   8  -2   2   12.10    2.00
  -8  -2  -2   13.60    1.90
  -8  -2  -2   15.10    2.50
  -8   2  -2   20.20    2.80
  -8   2  -2   18.60    2.80
  -8   2  -2   16.90    2.30
  -9  -2  -2    2.00    1.60
  -9  -2  -2    3.30    2.60
  -9   2  -2   -0.50    1.00
 -10  -2  -2    2.10    1.20
 -10  -2  -2   -0.30    1.30
  10  -2   2   -0.10    1.10
 -10   2  -2    0.30    1.00
  10   2   2    0.00    1.20
 -10   2  -2   -0.10    1.30
 -10   2  -2    0.50    1.40
 -11  -2  -2    0.10    0.90
 -11  -2  -2    0.60    1.10
 -11   2  -2    1.00    1.20
  11   2   2    0.70    1.40
 -11   2  -2    0.40    1.00
 -12   2  -2    1.80    0.70
 -12   3   2    1.20    0.70
 -11  -3   2   75.19    4.70
  11  -3  -2   82.99    4.60
 -11  -3   2   83.69    4.80
 -11   3   2   85.89    5.00
 -11   3   2   74.09    4.90
 -10  -3   2    4.70    1.50
  10  -3  -2    3.10    1.30
 -10  -3   2    2.50    1.40
 -10   3   2    4.30    1.60
 -10   3   2    2.80    1.20
  -9  -3   2  126.59    7.40
   9  -3  -2  114.99    7.00
  -9  -3   2  138.19    7.90
  -9   3   2  130.59    8.00
  -9   3   2  138.19    7.80
  -9   3   2  130.49    7.10
  -8  -3   2    3.70    1.50
  -8  -3   2    5.60    1.80
  -8  -3   2    0.50    1.20
  -8   3   2    5.50    1.40
  -8   3   2    5.20    1.60
  -8   3   2    3.30    1.10
  -8   3   2    4.10    1.10
  -8   3   2    5.80    1.70
  -7  -3   2   18.10    2.40
   7  -3  -2   16.20    2.80
  -7  -3   2   17.30    1.70
  -7  -3   2   14.30    1.80
  -7  -3   2   15.80    2.10
  -7  -3   2   15.20    2.00
  -7   3   2   19.50    2.50
  -7   3   2   18.80    1.70
  -7   3   2   15.30    2.00
  -7   3   2   14.10    1.60
  -7   3   2   14.70    2.30
   7   3  -2   19.60    2.80
  -6  -3   2   79.69    4.60
  -6  -3   2   94.09    4.70
  -6  -3   2   99.39    5.60
  -6  -3   2   98.59    5.80
  -6  -3   2   87.89    5.10
   6  -3  -2   93.79    5.40
  -6   3   2  102.49    5.80
  -6   3   2   89.89    4.70
   6   3  -2   94.29    5.20
  -6   3   2   86.99    5.10
  -6   3   2   91.69    5.30
   5  -3  -2  174.98    8.40
  -5  -3   2  167.68    8.60
  -5  -3   2  168.28    7.90
  -5   3   2  173.68    8.00
  -5   3   2  160.88    7.90
   5   3  -2  174.78    8.20
  -4  -3   2  271.67   12.90
   4  -3  -2  283.97   12.70
  -4  -3   2  264.57   12.40
   4   3  -2  285.87   13.00
   4   3  -2  293.47   12.60
  -4   3   2  278.97   12.50
  -3  -3   2   70.99    3.50
   3  -3  -2   75.89    3.70
  -3  -3   2   69.79    3.80
  -3   3   2   70.89    3.60
  -3   3   2   73.49    3.60
   3   3  -2   72.99    3.60
  -2  -3   2  950.60   43.80
  -2  -3   2 1010.70   44.00
   2  -3  -2 1084.09   44.00
  -2   3   2 1051.69   43.90
   2   3  -2 1059.79   43.90
  -2   3   2  988.90   43.90
  -1  -3   2   50.49    2.40
  -1  -3   2   49.00    2.40
  -1  -3   2   53.39    2.40
   1  -3  -2   52.19    2.50
   1   3  -2   49.20    2.40
  -1   3   2   52.09    2.50
   1   3  -2   51.99    2.40
   0  -3  -2   59.79    2.80
   0  -3  -2   58.29    2.70
   0   3  -2   59.89    2.70
   0   3   2   57.19    2.70
  -1  -3  -2   55.39    2.70
  -1  -3  -2   54.19    2.70
   1   3   2   54.69    2.60
  -1   3  -2   54.89    2.70
  -1   3  -2   48.60    2.60
  -1   3  -2   55.89    2.60
  -2  -3  -2  166.28    7.70
   2  -3   2  176.38    7.70
  -2   3  -2  170.58    7.80
  -2   3  -2  174.48    7.60
   2   3   2  167.78    7.60
  -2   3  -2  160.28    7.60
  -3  -3  -2  503.25   22.50
   3  -3   2  539.55   22.50
  -3   3  -2  497.05   22.20
  -3   3  -2  500.05   22.40
  -3   3  -2  521.25   22.60
   3   3   2  507.95   22.40
  -4  -3  -2  298.57   13.70
   4  -3   2  309.87   13.60
  -4  -3  -2  268.67   12.90
  -4   3  -2  292.97   13.20
   4   3   2  307.47   13.40
  -4   3  -2  301.87   13.80
  -5  -3  -2  196.18    9.70
  -5  -3  -2  173.88    8.70
   5  -3   2  201.88    9.60
   5   3   2  202.78    9.40
  -5   3  -2  189.58    8.90
  -5   3  -2  208.18   10.00
  -6  -3  -2   74.89    4.50
  -6  -3  -2   80.29    5.20
   6  -3   2   79.29    4.90
   6   3   2   78.29    4.70
  -6   3  -2   72.89    3.90
  -6   3  -2   78.19    4.00
  -6   3  -2   71.49    4.70
  -6   3  -2   69.59    4.50
  -6   3  -2   83.09    5.10
  -6   3  -2   81.79    5.30
  -7  -3  -2   12.20    2.00
  -7  -3  -2   10.10    2.10
  -7  -3  -2    8.30    1.70
  -7  -3  -2   13.10    2.20
  -7  -3  -2    8.70    1.80
  -7   3  -2   12.30    2.00
  -7   3  -2   11.90    2.10
  -7   3  -2   12.50    1.80
  -7   3  -2   11.40    1.40
  -8  -3  -2   14.20    2.30
  -8  -3  -2   10.60    2.40
   8  -3   2   13.60    1.80
  -8  -3  -2   16.30    2.60
  -8   3  -2   16.50    2.20
  -8   3  -2   15.80    2.60
  -8   3  -2   14.50    2.50
  -9  -3  -2   36.10    3.60
  -9  -3  -2   43.80    4.50
   9  -3   2   34.80    2.90
  -9   3  -2   39.80    4.20
  -9   3  -2   43.50    4.80
  -9   3  -2   35.90    3.00
 -10  -3  -2    2.80    1.40
 -10  -3  -2    3.00    1.30
  10  -3   2    1.40    1.00
 -10   3  -2    2.20    1.00
 -10   3  -2    2.20    1.60
 -10   3  -2    1.60    1.40
 -11  -3  -2    4.90    1.20
  11  -3   2    4.00    1.10
 -11  -3  -2    7.00    1.30
 -11   3  -2    6.40    1.40
 -11   3  -2    7.80    1.60
 -12   3  -2    2.40    0.60
 -12   4   2    0.00    0.60
 -11   4   2    6.20    1.50
 -10  -4   2    0.80    1.20
  10  -4  -2   -0.40    1.10
 -10  -4   2   -0.50    1.00
 -10   4   2   -1.30    0.90
 -10   4   2   -0.60    1.30
  -9  -4   2    7.40    1.90
  -9   4   2    5.50    1.90
  -8  -4   2   -1.20    1.10
  -8  -4   2   -1.70    1.00
  -8  -4   2   -0.30    1.00
  -8   4   2   -2.10    1.10
  -8   4   2    0.80    1.00
  -8   4   2   -0.20    1.10
  -8   4   2   -0.20    1.40
  -7  -4   2    3.10    0.90
  -7  -4   2    3.20    1.00
  -7  -4   2    2.70    1.20
  -7  -4   2    3.30    1.10
  -7  -4   2    2.10    1.50
  -7   4   2    2.70    1.00
  -7   4   2    3.80    1.30
  -7   4   2    2.00    1.30
  -7   4   2    1.80    1.00
  -6  -4   2    0.20    0.90
   6  -4  -2    0.40    0.80
  -6  -4   2    0.60    0.80
  -6  -4   2    0.10    0.50
  -6  -4   2    0.20    0.70
  -6   4   2    1.10    0.80
  -6   4   2    1.20    0.90
   6   4  -2    0.00    0.50
  -6   4   2    0.20    0.60
  -6   4   2    0.70    0.50
  -5  -4   2    3.30    1.00
   5  -4  -2    2.60    0.90
  -5   4   2    2.50    0.60
   5   4  -2    2.20    0.60
  -4  -4   2    1.70    0.50
  -4  -4   2    1.90    0.70
   4  -4  -2    2.10    0.70
  -4   4   2    2.30    0.50
   4   4  -2    1.40    0.60
   4   4  -2    2.00    0.60
   3  -4  -2   31.10    2.10
   3   4  -2   36.00    2.10
   2  -4  -2    2.30    0.50
  -2  -4   2    3.30    0.50
  -2  -4   2    2.10    0.50
  -2  -4   2    2.30    0.40
   2   4  -2    2.30    0.40
  -2   4   2    2.50    0.50
  -2   4   2    2.40    0.40
  -1  -4   2    4.30    0.60
  -1  -4   2    7.30    0.70
   1  -4  -2    5.20    0.90
  -1   4   2    4.40    0.60
   1   4  -2    5.20    0.70
  -1   4   2    6.20    0.80
   1   4  -2    6.50    0.60
   0  -4  -2    0.30    0.30
   0  -4  -2    0.30    0.30
   0  -4   2    0.30    0.30
   0   4   2    0.40    0.30
   0   4  -2    0.90    0.30
   0   4   2    0.30    0.20
  -1  -4  -2   13.30    1.00
  -1  -4  -2   14.10    1.10
  -1   4  -2   11.10    1.00
   1   4   2   14.90    1.00
  -1   4  -2   11.50    1.00
  -1   4  -2   10.60    1.00
  -2  -4  -2    0.50    0.40
   2  -4   2    0.70    0.50
  -2   4  -2    0.60    0.50
   2   4   2    0.60    0.40
  -2   4  -2    0.20    0.30
  -2   4  -2    0.60    0.30
  -3  -4  -2    2.90    0.70
   3  -4   2    2.70    0.60
  -3   4  -2    3.20    0.90
  -3   4  -2    3.10    0.60
   3   4   2    2.90    0.60
  -3   4  -2    4.70    0.80
  -4  -4  -2    0.90    0.70
   4  -4   2    0.70    0.60
  -4   4  -2    1.00    0.50
  -4   4  -2    0.90    0.80
   4   4   2    1.00    0.50
   5  -4   2    2.40    0.90
   5   4   2    2.60    0.70
   6  -4   2    0.10    0.80
  -6  -4  -2   -0.20    0.70
  -6  -4  -2    0.40    0.90
  -6   4  -2    0.80    0.90
   6   4   2   -0.20    0.70
  -6   4  -2   -1.10    0.60
  -6   4  -2   -0.70    0.80
  -6   4  -2    2.10    0.90
  -6   4  -2    0.40    0.50
  -6   4  -2    0.70    1.00
  -7  -4  -2   -0.20    1.10
  -7  -4  -2    2.40    1.30
  -7  -4  -2    0.90    1.00
  -7  -4  -2    0.80    1.30
  -7   4  -2   -0.40    1.00
  -7   4  -2    0.20    1.00
  -7   4  -2   -0.80    1.10
  -7   4  -2    0.80    1.20
  -7   4  -2    0.10    0.60
  -8  -4  -2   -1.30    1.10
  -8  -4  -2    0.70    1.20
  -8  -4  -2    1.30    1.30
   8  -4   2    1.30    0.80
  -8   4  -2    0.30    1.30
  -8   4  -2   -0.60    1.40
  -8   4  -2   -1.00    1.00
  -9  -4  -2    2.70    1.50
  -9  -4  -2    3.90    1.50
   9  -4   2    4.20    1.30
  -9   4  -2    2.80    1.20
  -9   4  -2    4.30    1.80
  -9   4  -2    4.00    1.80
  10  -4   2   -0.90    1.00
 -10  -4  -2    1.20    1.20
 -10  -4  -2   -0.20    1.30
 -10   4  -2   -1.30    1.10
 -10   4  -2    1.30    1.50
 -11  -4  -2    2.90    1.10
  11  -4   2    1.30    0.90
 -11  -4  -2    1.20    0.90
 -11   4  -2    2.90    1.30
 -11   4  -2    1.70    1.10
 -12   4  -2    0.50    0.60
 -12   5   2    2.40    0.70
 -11  -5   2   69.19    4.00
  11  -5  -2   61.99    3.80
 -11  -5   2   57.89    3.80
 -11   5   2   61.49    4.20
 -11   5   2   68.29    4.20
 -10  -5   2   15.60    2.40
  10  -5  -2   20.50    2.30
 -10  -5   2   14.80    2.20
 -10   5   2   10.80    2.00
 -10   5   2   16.20    2.00
 -10   5   2   17.20    3.00
  -9  -5   2  115.29    7.60
   9  -5  -2   93.79    5.80
   9  -5  -2   94.99    7.30
  -9  -5   2  122.59    8.70
  -9   5   2  114.49    7.30
  -9   5   2   96.19    6.80
  -9   5   2  114.59    7.20
  -8  -5   2    1.40    1.30
  -8  -5   2    2.70    1.20
  -8  -5   2    0.70    1.40
   8  -5  -2    0.70    1.10
  -8   5   2    2.20    1.60
  -8   5   2    2.60    1.10
  -8   5   2    2.70    1.70
  -8   5   2    0.80    0.80
  -8   5   2    2.90    0.90
  -7  -5   2   32.00    2.50
  -7  -5   2   30.60    2.70
  -7  -5   2   39.50    3.40
  -7  -5   2   33.90    3.20
  -7  -5   2   33.10    2.80
  -7   5   2   35.90    2.40
  -7   5   2   38.90    3.40
  -7   5   2   33.80    2.90
  -7   5   2   37.10    3.50
  -6  -5   2   58.09    3.30
  -6  -5   2   54.29    3.60
   6  -5  -2   58.29    4.00
  -6  -5   2   59.59    3.90
  -6  -5   2   62.19    5.10
  -6  -5   2   48.00    3.40
  -6   5   2   61.49    4.40
  -6   5   2   67.29    4.40
  -6   5   2   56.49    3.30
   6   5  -2   58.49    3.70
  -6   5   2   61.89    3.40
  -5  -5   2  286.57   13.10
  -5  -5   2  286.67   13.80
   5  -5  -2  293.07   13.70
  -5   5   2  282.07   13.10
  -5   5   2  296.47   13.30
   5   5  -2  306.77   13.40
  -4  -5   2  246.58   11.40
  -4  -5   2  250.37   11.80
   4  -5  -2  259.07   11.80
  -4   5   2  265.57   11.60
  -4   5   2  254.37   11.60
   4   5  -2  249.38   11.70
   3  -5  -2  204.98    9.20
  -3  -5   2  201.78    9.10
  -3  -5   2  191.98    8.90
  -3   5   2  196.28    9.00
  -3   5   2  195.88    9.00
   3   5  -2  199.58    9.10
  -2  -5   2  322.47   13.70
   2  -5  -2  328.07   13.90
  -2  -5   2  300.07   13.70
  -2  -5   2  315.77   13.70
  -2   5   2  327.07   13.80
  -2   5   2  308.77   13.80
   2   5  -2  288.57   13.90
   1  -5  -2 1068.99   44.60
   1  -5  -2 1101.09   44.50
  -1  -5   2 1031.80   44.30
  -1  -5   2 1069.19   44.40
  -1   5   2  989.60   44.50
  -1   5   2 1054.49   44.50
   1   5  -2  967.30   44.30
   1   5  -2 1007.10   44.40
   0  -5   2  167.68    7.40
   0  -5  -2  168.98    7.40
   0  -5  -2  170.48    7.30
   0   5  -2  160.08    7.30
   0   5   2  153.08    7.30
   0   5   2  161.48    7.40
  -1  -5  -2 1974.80   79.69
   1  -5   2 1961.50   79.79
  -1  -5  -2 1917.21   79.69
   1   5   2 1661.63   79.49
  -1   5  -2 1889.81   79.69
  -1   5  -2 1772.62   79.69
   1   5   2 1869.81   79.69
   2  -5   2   32.20    2.00
  -2  -5  -2   30.70    1.70
  -2  -5  -2   29.40    1.90
  -2   5  -2   31.70    2.00
  -2   5  -2   29.90    1.80
   2   5   2   30.00    1.90
  -2   5  -2   28.80    1.80
   3  -5   2  583.54   24.60
   3   5   2  554.94   24.50
  -3   5  -2  548.65   24.40
  -3   5  -2  553.04   24.40
  -3   5  -2  552.14   25.30
  -4  -5  -2  176.98    8.60
   4  -5   2  179.48    8.60
  -4   5  -2  171.98    8.20
  -4   5  -2  176.08    8.80
   5  -5   2  263.57   12.60
  -5  -5  -2  265.17   12.70
  -5   5  -2  256.57   11.90
  -5   5  -2  245.78   11.80
   5   5   2  269.17   12.30
  -5   5  -2  276.47   12.90
  -6  -5  -2   85.49    5.10
   6  -5   2   92.89    5.60
  -6  -5  -2   99.99    6.40
   6  -5   2   81.69    4.60
  -6  -5  -2   92.79    5.70
   6   5   2   88.79    5.20
  -6   5  -2   90.39    5.50
  -6   5  -2   92.79    5.60
  -6   5  -2   99.89    5.70
  -6   5  -2   87.89    4.60
   7  -5   2   37.60    2.70
  -7  -5  -2   39.70    3.80
  -7  -5  -2   37.80    3.20
  -7  -5  -2   39.30    3.40
  -7  -5  -2   33.80    2.90
  -7   5  -2   39.50    3.60
  -7   5  -2   43.40    3.70
  -7   5  -2   36.20    2.50
  -7   5  -2   36.40    2.50
  -7   5  -2   40.00    3.10
  -8  -5  -2    9.80    1.90
  -8  -5  -2    9.30    1.80
  -8  -5  -2    9.40    1.90
  -8  -5  -2   11.70    2.30
  -8   5  -2    8.80    1.60
  -8   5  -2   10.90    2.30
  -8   5  -2    8.30    2.00
  -9  -5  -2   17.60    2.40
  -9  -5  -2   17.90    2.60
   9  -5   2   13.70    2.30
  -9   5  -2   16.20    2.80
  -9   5  -2   19.30    2.30
  -9   5  -2   18.10    2.80
  10  -5   2    1.50    1.10
 -10  -5  -2    1.30    1.20
 -10  -5  -2    0.90    1.10
 -10   5  -2    2.00    1.40
 -10   5  -2    2.30    1.60
  11  -5   2   12.00    1.70
 -11  -5  -2    8.70    1.40
 -11  -5  -2   10.60    1.70
 -11   5  -2    7.90    1.50
 -11   5  -2    7.40    1.60
 -12   6   2    1.20    0.60
  11  -6  -2    1.00    0.90
 -11  -6   2   -1.20    1.00
 -11  -6   2    1.70    0.90
 -11   6   2   -1.20    0.80
 -11   6   2   -0.20    0.90
 -11   6   2    0.80    1.20
 -10  -6   2    3.00    1.40
 -10  -6   2    4.60    1.40
  10  -6  -2    2.40    1.10
 -10   6   2    3.50    1.60
 -10   6   2    3.70    1.30
 -10   6   2    3.80    1.60
   9  -6  -2    1.10    1.50
  -9  -6   2    1.40    1.30
  -9  -6   2    1.50    1.30
  -9   6   2   -0.20    1.10
  -9   6   2    2.10    1.40
  -8  -6   2    4.90    2.90
  -8  -6   2    8.70    1.70
  -8  -6   2    8.70    1.80
   8  -6  -2    9.00    1.30
  -8   6   2    9.10    1.30
  -8   6   2    9.10    2.10
  -8   6   2    9.60    1.90
  -8   6   2    6.80    1.20
  -8   6   2    6.30    1.80
   7  -6  -2    3.90    1.10
  -7  -6   2    1.40    1.30
  -7  -6   2    2.80    1.20
  -7  -6   2    3.10    1.30
  -7  -6   2    2.90    1.30
  -7  -6   2    2.20    1.00
  -7  -6   2    5.80    1.30
  -7   6   2    4.00    1.50
  -7   6   2    4.30    1.00
  -7   6   2    4.60    1.60
  -7   6   2    4.10    1.30
  -7   6   2    5.10    1.00
   6  -6  -2    0.00    0.80
  -6  -6   2    1.70    1.00
  -6  -6   2    0.50    1.20
  -6  -6   2    0.40    0.60
  -6  -6   2    1.20    0.70
  -6   6   2    1.40    0.70
  -6   6   2    0.70    0.90
   6   6  -2    1.20    0.70
  -6   6   2    1.70    1.00
  -6   6   2    0.60    0.80
  -6   6   2    1.60    0.70
  -5  -6   2   27.60    2.00
  -5  -6   2   30.10    2.50
   5   6  -2   29.20    2.20
  -5   6   2   33.10    2.20
  -5   6   2   29.10    2.00
  -4  -6   2    0.70    0.40
   4  -6  -2    0.50    0.60
  -4  -6   2   -0.10    0.60
   4   6  -2    1.00    0.50
  -4   6   2    0.90    0.50
  -3  -6   2   12.00    1.10
  -3  -6   2   15.60    1.40
   3  -6  -2   13.90    1.40
   3   6  -2   15.50    1.30
  -3   6   2   15.20    1.30
  -3   6   2   14.90    1.30
  -2  -6   2   48.70    2.60
   2  -6  -2   54.09    2.80
  -2  -6   2   51.99    2.60
  -2  -6   2   50.59    2.60
   2   6  -2   49.50    2.70
  -2   6   2   50.99    2.70
   1  -6  -2  152.48    6.80
   1  -6  -2  149.29    6.80
  -1  -6   2  151.08    6.70
  -1  -6   2  147.69    6.50
   1   6  -2  147.39    6.70
   1   6  -2  138.69    6.50
  -1   6   2  142.09    6.70
  -1   6   2  149.79    6.80
   0  -6   2   14.60    1.20
   0  -6  -2   16.40    1.20
   0  -6  -2   15.70    1.20
   0   6   2   13.60    1.10
   0   6  -2   13.60    1.10
   0   6  -2   14.70    1.20
   0   6   2   14.70    1.20
  -1  -6  -2   65.99    3.30
   1  -6   2   67.39    3.40
  -1  -6  -2   66.69    3.20
  -1   6  -2   69.69    3.40
  -1   6  -2   64.59    3.30
   1   6   2   68.19    3.30
   1   6   2   59.89    3.10
  -2  -6  -2    2.70    0.60
  -2  -6  -2    3.00    0.60
   2  -6   2    2.50    0.80
   2   6   2    3.20    0.60
  -2   6  -2    2.20    0.50
  -2   6  -2    2.90    0.70
  -2   6  -2    2.80    0.60
   3  -6   2   59.19    3.40
  -3  -6  -2   54.79    3.30
  -3   6  -2   56.99    3.10
   3   6   2   59.49    3.30
  -3   6  -2   58.19    3.50
  -3   6  -2   60.99    3.30
  -4  -6  -2    3.50    0.90
   4  -6   2    3.60    0.90
  -4   6  -2    4.70    1.00
  -4   6  -2    4.70    0.80
   5  -6   2    4.80    1.10
  -5  -6  -2    3.80    1.10
   5   6   2    3.20    0.80
  -5   6  -2    3.90    0.80
  -6  -6  -2   -1.30    0.90
  -6  -6  -2    0.20    0.60
   6  -6   2   -0.30    0.70
   6  -6   2    0.90    1.10
  -6  -6  -2    0.30    0.90
  -6   6  -2   -1.10    0.90
   6   6   2    0.80    0.80
  -6   6  -2   -0.60    0.80
  -6   6  -2    2.00    1.00
  -6   6  -2    0.50    0.50
  -6   6  -2   -0.80    0.60
  -7  -6  -2    4.60    1.40
   7  -6   2    4.40    1.10
  -7  -6  -2    1.90    1.10
  -7  -6  -2    4.10    1.30
  -7  -6  -2    3.40    1.40
  -7   6  -2    4.00    1.80
  -7   6  -2    5.60    1.00
  -7   6  -2    4.30    1.20
  -7   6  -2    2.80    2.00
  -8  -6  -2   11.10    1.90
  -8  -6  -2   10.50    2.30
  -8  -6  -2    8.50    2.00
  -8  -6  -2    8.60    1.60
   8  -6   2    8.60    1.50
  -8   6  -2   12.00    1.80
  -8   6  -2    9.60    2.30
  -8   6  -2    9.40    2.10
  -9  -6  -2    0.90    1.10
  -9  -6  -2    0.60    1.20
   9  -6   2    1.60    1.10
  -9   6  -2    0.40    1.10
  -9   6  -2   -0.70    1.40
  -9   6  -2   -0.10    1.30
 -10  -6  -2   11.50    2.00
  10  -6   2    9.40    1.40
 -10  -6  -2    8.80    1.70
 -10   6  -2   10.00    2.00
 -10   6  -2    9.40    2.10
  11  -6   2   -1.20    0.70
 -11  -6  -2    1.40    1.10
 -11  -6  -2    0.00    1.00
 -11   6  -2    1.00    1.00
 -11   6  -2    0.50    1.10
 -12   7   2    1.50    0.60
  11  -7  -2   -0.30    0.80
 -11  -7   2   -0.70    1.00
 -11  -7   2   -1.00    0.90
 -11   7   2   -0.50    0.90
 -11   7   2    1.00    0.90
 -11   7   2    0.20    1.00
 -10  -7   2    1.00    1.20
  10  -7  -2    0.70    1.10
 -10  -7   2    0.80    1.20
 -10   7   2    1.80    1.10
 -10   7   2    1.40    1.30
 -10   7   2    1.70    1.30
   9  -7  -2    2.70    1.20
   9  -7  -2   -0.50    1.40
  -9  -7   2    1.40    1.10
  -9  -7   2    0.00    1.10
  -9   7   2    0.00    1.00
  -9   7   2    1.70    1.40
  -9   7   2   -0.40    1.50
  -9   7   2    2.00    1.10
  -8  -7   2    1.60    1.10
  -8  -7   2    1.80    1.30
  -8  -7   2   -1.00    1.30
  -8   7   2    1.20    1.40
  -8   7   2    1.40    1.70
  -8   7   2    2.30    1.00
  -7  -7   2   -1.80    1.00
   7  -7  -2   -1.30    0.90
  -7  -7   2   -0.10    0.80
  -7  -7   2   -1.10    0.90
  -7   7   2    0.20    0.60
  -7   7   2    0.00    0.90
  -7   7   2    0.10    1.30
  -7   7   2   -0.10    0.60
  -7   7   2   -0.50    1.00
   6  -7  -2    8.00    1.60
  -6  -7   2    8.40    1.20
  -6  -7   2    6.50    1.70
  -6  -7   2    9.60    1.30
   6  -7  -2    9.30    1.30
  -6  -7   2    7.80    1.30
  -6  -7   2    8.50    1.40
  -6   7   2    9.20    1.40
  -6   7   2    7.90    1.60
  -6   7   2    6.60    1.40
   6   7  -2    5.40    1.10
  -6   7   2    8.90    1.30
  -6   7   2    6.90    1.30
  -5  -7   2    1.10    0.80
  -5  -7   2    0.50    0.50
   5  -7  -2    0.20    0.60
   5   7  -2    1.00    0.60
  -5   7   2    1.10    0.60
  -5   7   2    0.60    0.50
  -4  -7   2    5.70    0.90
   4  -7  -2    4.40    0.90
  -4  -7   2    3.70    0.90
  -4   7   2    4.50    0.80
  -4   7   2    4.30    0.80
  -3  -7   2    5.70    0.80
  -3  -7   2    6.10    1.00
   3  -7  -2    6.90    1.20
  -3   7   2    5.60    0.90
   3   7  -2    7.30    1.00
  -3   7   2    5.90    1.00
   2  -7  -2   16.70    1.50
  -2  -7   2   17.80    1.20
   2  -7  -2   15.50    1.50
  -2  -7   2   16.20    1.20
  -2   7   2   17.20    1.30
   2   7  -2   18.10    1.40
   1  -7  -2    5.50    1.00
  -1  -7   2    4.70    0.80
   1  -7  -2    4.60    0.70
  -1   7   2    5.30    0.90
  -1   7   2    5.10    0.80
   1   7  -2    5.00    0.90
   0  -7   2    2.00    0.60
   0  -7  -2    2.20    0.60
   0  -7   2    2.10    0.40
   0  -7  -2    2.30    0.50
   0   7   2    2.10    0.40
   0   7  -2    2.40    0.60
   0   7  -2    1.80    0.50
   0   7   2    1.80    0.50
  -1  -7  -2    3.70    0.60
  -1  -7  -2    4.80    0.80
   1  -7   2    4.20    0.70
  -1   7  -2    3.90    0.60
  -1   7  -2    5.10    0.90
   1   7   2    3.60    0.70
   1   7   2    4.00    0.60
  -2  -7  -2    9.80    0.90
  -2  -7  -2    9.70    1.10
   2  -7   2    9.00    1.20
   2   7   2    7.60    0.70
  -2   7  -2    9.20    1.00
  -2   7  -2    9.90    1.10
   2   7   2    9.70    1.00
  -3  -7  -2    0.10    0.50
   3  -7   2    0.70    0.60
   3   7   2   -0.10    0.40
  -3   7  -2    0.10    0.40
  -3   7  -2    0.30    0.50
  -4  -7  -2    4.50    1.00
   4  -7   2    5.20    1.10
  -4   7  -2    7.50    1.10
  -5  -7  -2    5.70    1.20
   5  -7   2    9.00    1.20
   5  -7   2    7.40    1.50
   5   7   2    8.20    1.20
  -5   7  -2    6.50    1.00
  -5   7  -2    9.30    1.20
   6  -7   2    1.90    1.10
  -6  -7  -2    2.60    0.90
  -6  -7  -2    1.70    1.10
  -6  -7  -2    3.20    1.10
   6  -7   2    3.20    0.90
  -6   7  -2    2.20    0.80
   6   7   2    1.40    0.90
  -6   7  -2    2.70    1.00
  -6   7  -2    3.60    1.30
  -6   7  -2    3.00    1.10
  -6   7  -2    3.10    0.70
   7  -7   2   -0.70    0.70
  -7  -7  -2    0.70    1.20
  -7  -7  -2   -0.10    1.00
  -7  -7  -2    0.20    1.10
  -7  -7  -2   -0.80    0.90
  -7   7  -2   -0.90    1.00
  -7   7  -2    0.00    1.20
  -7   7  -2   -1.00    0.60
  -7   7  -2    0.40    0.60
  -7   7  -2    0.00    1.50
  -8  -7  -2    3.80    1.60
  -8  -7  -2    3.40    1.30
  -8  -7  -2    4.90    1.50
  -8  -7  -2    1.70    1.20
   8  -7   2    3.20    1.10
  -8   7  -2    4.50    1.70
  -8   7  -2    2.50    1.10
  -8   7  -2    2.80    1.50
  -9  -7  -2    2.30    1.20
   9  -7   2    1.40    1.20
  -9  -7  -2    2.50    1.40
  -9   7  -2    1.50    1.60
  -9   7  -2    1.00    1.40
  -9   7  -2    1.00    1.10
 -10  -7  -2    0.80    1.00
  10  -7   2    0.60    0.90
 -10  -7  -2    2.10    1.30
 -10   7  -2    0.10    1.20
 -10   7  -2    0.60    1.20
 -11  -7  -2   -0.90    0.80
 -11  -7  -2    0.90    1.00
  11  -7   2   -1.10    0.70
 -11   7  -2    0.20    1.10
 -11   7  -2    0.20    0.90
 -12   8   2   29.40    1.90
 -11  -8   2    9.70    1.70
  11  -8  -2   12.90    1.60
 -11   8   2    9.90    1.60
 -11   8   2   13.50    1.50
 -10  -8   2  177.48    9.10
 -10  -8   2  167.48   10.10
  10  -8  -2  176.88    8.90
 -10   8   2  190.08    9.00
 -10   8   2  178.08    9.50
 -10   8   2  174.68    9.70
   9  -8  -2    9.30    1.60
  -9  -8   2    7.20    1.60
  -9  -8   2   10.30    1.80
  -9   8   2    8.20    2.00
  -9   8   2    4.40    1.50
  -9   8   2   13.70    2.10
  -9   8   2    7.10    1.30
   8  -8  -2  723.33   33.00
   8  -8  -2  682.43   31.10
  -8  -8   2  642.34   31.00
  -8  -8   2  681.03   31.40
  -8  -8   2  728.83   32.00
  -8   8   2  727.53   30.80
  -8   8   2  687.03   32.10
  -8   8   2  698.03   31.40
  -8   8   2  668.53   30.90
  -8   8   2  746.53   32.60
  -7  -8   2   18.60    2.20
  -7  -8   2   14.80    2.10
  -7  -8   2   20.20    2.70
   7  -8  -2   15.30    2.10
  -7  -8   2   20.10    2.50
  -7   8   2   18.90    2.70
  -7   8   2   20.50    1.80
  -7   8   2   22.40    3.00
  -7   8   2   19.30    3.10
  -7   8   2   22.10    2.00
  -6  -8   2 2265.57  104.79
  -6  -8   2 2197.28  104.99
   6  -8  -2 2314.57  104.59
  -6  -8   2 2558.94  105.49
  -6  -8   2 2637.34  105.59
   6  -8  -2 2451.25  105.59
  -6  -8   2 2136.29  104.49
  -6   8   2 2374.56  105.09
  -6   8   2 2727.73  105.89
   6   8  -2 2416.16  104.99
  -6   8   2 2628.44  104.99
  -6   8   2 2529.35  104.79
  -6   8   2 2429.76  105.59
   5  -8  -2  133.49    7.00
  -5  -8   2  143.49    7.60
  -5  -8   2  143.99    7.00
   5  -8  -2  155.98    7.80
  -5   8   2  156.18    8.00
  -5   8   2  152.48    7.20
  -4  -8   2 2746.63  118.69
  -4  -8   2 2652.43  118.39
   4  -8  -2 2894.51  118.89
  -4   8   2 2754.02  118.49
  -4   8   2 2785.42  118.59
  -3  -8   2   41.80    2.30
  -3  -8   2   41.80    2.50
   3  -8  -2   44.00    2.70
  -3   8   2   34.70    3.00
   3   8  -2   40.20    2.60
  -3   8   2   42.20    2.50
   2  -8  -2  322.07   14.30
  -2  -8   2  312.67   14.00
   2  -8  -2  337.07   14.40
  -2  -8   2  323.17   14.10
  -2   8   2  314.97   14.30
  -2   8   2  305.07   14.20
  -1  -8   2  479.05   21.60
   1  -8  -2  511.35   22.00
   1  -8  -2  524.25   22.00
  -1  -8   2  506.15   21.90
  -1   8   2  492.15   21.90
   1   8  -2  490.45   22.00
  -1   8   2  508.45   22.00
   1  -8   2  384.76   17.20
   1  -8   2  407.56   17.50
  -1  -8  -2  385.46   17.30
  -1  -8  -2  456.35   17.80
   1   8   2  359.76   17.20
   1   8   2  381.36   17.40
  -1   8  -2  382.76   17.40
   2  -8   2 2909.61  115.19
  -2  -8  -2 2831.12  114.99
   2   8   2 2487.75  114.69
   2   8   2 2584.34  115.09
  -2   8  -2 2674.13  114.99
  -2   8  -2 2632.64  114.99
  -3  -8  -2   45.30    2.80
   3  -8   2   50.89    3.10
   3   8   2   46.70    2.90
  -3   8  -2   47.20    2.80
  -3   8  -2   45.30    2.80
  -4  -8  -2  794.82   34.60
   4  -8   2  821.72   34.80
  -4   8  -2  753.02   34.20
  -4   8  -2  769.32   34.30
  -5  -8  -2    2.50    1.00
   5  -8   2    2.60    1.10
   5  -8   2    2.90    0.70
  -5   8  -2    3.10    0.80
   5   8   2    3.30    0.90
  -5   8  -2    2.30    1.10
  -5   8  -2    3.70    1.10
  -5   8  -2    3.00    0.70
   6  -8   2   46.60    4.00
  -6  -8  -2   59.69    3.70
  -6  -8  -2   60.39    4.20
   6  -8   2   53.59    3.60
  -6  -8  -2   51.19    3.70
  -6  -8  -2   46.60    3.40
   6   8   2   65.49    3.90
  -6   8  -2   46.80    3.60
  -6   8  -2   57.39    3.40
  -6   8  -2   54.69    4.10
  -6   8  -2   56.69    3.30
  -6   8  -2   46.90    3.90
  -7  -8  -2   25.20    2.60
  -7  -8  -2   23.30    2.70
  -7  -8  -2   20.80    2.90
  -7  -8  -2   18.00    2.20
   7  -8   2   21.40    2.20
  -7   8  -2   20.50    1.80
  -7   8  -2   21.80    3.00
  -7   8  -2   26.20    2.90
  -7   8  -2   22.10    2.00
  -7   8  -2   19.90    2.50
   8  -8   2  290.57   13.80
  -8  -8  -2  323.97   14.90
  -8  -8  -2  291.57   14.20
  -8  -8  -2  296.77   15.10
  -8  -8  -2  261.07   13.60
  -8   8  -2  305.37   15.00
  -8   8  -2  287.07   13.30
  -8   8  -2  257.67   13.50
  -8   8  -2  304.97   14.90
  -8   8  -2  301.67   14.20
  -9  -8  -2    2.20    1.40
  -9  -8  -2    4.60    1.60
   9  -8   2    3.00    1.20
  -9   8  -2    4.70    1.60
  -9   8  -2    3.70    1.70
  -9   8  -2    5.20    1.30
  10  -8   2  100.79    5.50
 -10  -8  -2   98.69    5.90
 -10  -8  -2   93.59    5.70
 -10   8  -2   99.69    6.20
 -10   8  -2  106.29    6.80
 -10   8  -2   98.49    6.20
 -11  -8  -2    0.10    0.90
  11  -8   2   -1.30    0.70
 -11   8  -2    0.20    1.10
 -11   8  -2    0.70    0.90
  11  -9  -2   -1.50    0.80
 -11  -9   2   -1.50    0.90
 -11   9   2    1.20    0.90
 -11   9   2    0.70    0.90
  10  -9  -2    0.50    0.90
 -10  -9   2    0.10    1.00
 -10  -9   2    2.50    1.30
 -10   9   2    1.50    1.20
 -10   9   2    1.60    1.50
 -10   9   2    1.90    1.10
   9  -9  -2   -0.50    1.00
  -9  -9   2    0.20    1.00
  -9  -9   2   -0.80    1.00
  -9   9   2   -0.80    1.10
  -9   9   2    1.10    1.00
  -9   9   2    1.30    1.30
   8  -9  -2    3.70    1.10
  -8  -9   2    3.80    1.30
  -8  -9   2    2.50    1.00
  -8  -9   2    1.60    1.10
   8  -9  -2    1.00    1.30
  -8   9   2    3.30    1.10
  -8   9   2    3.90    1.20
  -8   9   2   -0.50    1.20
  -8   9   2    1.80    1.70
  -8   9   2    2.20    0.90
  -7  -9   2    1.30    0.90
  -7  -9   2    1.50    1.10
  -7  -9   2    0.80    1.20
   7  -9  -2    0.40    0.90
  -7  -9   2    2.60    1.10
  -7   9   2    2.80    1.50
  -7   9   2    1.00    0.70
  -7   9   2    1.00    1.40
  -7   9   2    1.80    0.90
  -7   9   2    1.30    1.20
   6  -9  -2    8.00    1.20
  -6  -9   2    6.40    1.20
  -6  -9   2    9.60    1.60
  -6  -9   2    9.00    1.60
  -6  -9   2    5.40    1.40
  -6   9   2    8.90    1.30
  -6   9   2    7.10    1.80
  -6   9   2    6.20    1.50
  -6   9   2    9.60    1.50
   6   9  -2    9.30    1.60
  -6   9   2    7.80    1.40
  -5  -9   2    1.70    0.80
  -5  -9   2    0.70    0.80
   5  -9  -2    2.80    0.70
   5  -9  -2    1.70    0.90
  -5   9   2    2.60    0.80
  -5   9   2    1.20    0.70
  -5   9   2    3.40    1.10
  -5   9   2    3.00    0.80
   4  -9  -2    9.30    1.60
  -4  -9   2    8.90    1.40
  -4   9   2    8.00    1.20
  -4   9   2    9.60    1.30
  -3  -9   2   12.10    1.30
   3  -9  -2   12.60    1.50
  -3  -9   2   12.60    1.10
   3  -9  -2   11.70    1.60
  -3   9   2   12.00    1.30
  -3   9   2   12.90    1.40
   3   9  -2    9.00    1.30
  -2  -9   2    8.60    0.90
  -2  -9   2    9.90    1.00
   2  -9  -2    9.00    1.30
   2  -9  -2    8.80    1.30
  -2   9   2    9.70    1.10
  -2   9   2    9.20    1.10
   2   9  -2   10.50    1.20
   1  -9  -2   29.90    2.00
  -1  -9   2   30.00    2.00
   1  -9  -2   29.70    2.00
  -1   9   2   24.60    2.50
   1   9  -2   28.30    2.00
  -1   9   2   30.20    2.00
   0  -9  -2    5.70    0.90
   0  -9  -2    6.30    1.00
   0  -9   2    5.80    0.70
   0   9   2    7.20    0.90
   0   9  -2    5.20    0.80
   0   9  -2    4.90    0.80
   0   9   2    4.50    0.80
   1  -9   2   10.80    1.30
   1  -9   2    9.70    1.00
  -1  -9  -2   10.70    1.10
  -1  -9  -2    9.70    1.10
  -1   9  -2   10.40    1.10
   1   9   2    8.40    0.90
   1   9   2    9.80    1.10
  -1   9  -2   10.10    1.20
   2  -9   2    2.80    0.80
  -2  -9  -2    2.00    0.60
  -2  -9  -2    2.40    0.60
   2   9   2    1.70    0.60
  -2   9  -2    2.30    0.60
   2   9   2    2.30    0.50
  -2   9  -2    2.80    0.70
  -3  -9  -2    1.10    0.60
   3  -9   2    1.70    0.90
  -3  -9  -2    1.00    0.50
  -3   9  -2    0.80    0.50
   4  -9   2    0.00    1.20
   4  -9   2    0.00    0.50
  -4   9  -2    0.80    0.80
  -4   9  -2    0.70    0.60
  -5  -9  -2    3.20    1.00
  -5  -9  -2    1.70    1.00
  -5  -9  -2    1.80    0.70
   5  -9   2    3.20    1.10
   5  -9   2    3.00    0.80
  -5   9  -2    2.50    0.90
  -5   9  -2    1.70    1.10
  -5   9  -2    2.70    0.80
  -5   9  -2    3.10    0.70
  -5   9  -2    4.40    1.30
   6  -9   2    1.00    1.20
  -6  -9  -2    1.70    0.80
   6  -9   2    0.70    0.80
  -6  -9  -2    0.20    1.20
  -6  -9  -2    0.00    0.90
  -6  -9  -2    0.60    0.80
  -6   9  -2    1.40    0.70
  -6   9  -2    1.00    1.10
  -6   9  -2    2.10    1.50
   6   9   2   -0.90    0.70
  -6   9  -2    1.70    1.10
  -6   9  -2    0.00    0.70
  -7  -9  -2    1.90    1.10
  -7  -9  -2    0.40    1.10
   7  -9   2   -0.30    0.80
  -7   9  -2   -0.30    1.30
  -7   9  -2    0.70    1.50
  -7   9  -2   -0.10    0.60
  -7   9  -2   -0.80    0.70
  -7   9  -2    0.80    1.10
  -8  -9  -2    0.90    1.10
  -8  -9  -2    2.80    1.20
   8  -9   2    2.90    1.20
  -8  -9  -2    0.90    0.90
  -8   9  -2    1.70    1.70
  -8   9  -2    0.40    1.00
  -8   9  -2    1.90    1.60
  -8   9  -2    1.00    1.40
  -8   9  -2    4.00    1.30
   9  -9   2   -1.90    0.90
  -9  -9  -2   -2.20    1.20
  -9  -9  -2    0.10    1.20
  -9  -9  -2   -0.30    1.10
  -9   9  -2    0.00    0.90
  -9   9  -2    1.60    1.20
  -9   9  -2   -0.10    1.00
  10  -9   2    4.80    1.10
 -10  -9  -2    3.80    1.30
 -10  -9  -2    5.10    1.40
 -10   9  -2    6.00    1.80
 -10   9  -2    7.20    1.50
 -10   9  -2    6.50    1.60
 -11  -9  -2    0.40    1.40
  11  -9   2    0.90    0.70
 -11   9  -2    0.10    0.70
  11 -10  -2    0.20    0.80
 -11  10   2    0.20    0.80
 -11  10   2   -1.20    0.90
 -10 -10   2    0.30    1.70
 -10 -10   2    0.70    1.10
  10 -10  -2    1.80    0.90
 -10  10   2    2.10    1.10
 -10  10   2    0.40    1.30
 -10  10   2    1.70    1.20
  -9 -10   2    0.70    1.20
   9 -10  -2    0.80    1.00
  -9 -10   2    2.30    1.40
  -9  10   2    3.60    1.50
  -9  10   2    0.60    2.00
  -9  10   2    2.90    1.20
  -9  10   2    3.00    1.70
   8 -10  -2    1.60    1.00
   8 -10  -2   -1.40    1.40
  -8 -10   2    2.40    1.10
  -8 -10   2    1.10    1.30
  -8 -10   2    0.60    0.90
  -8  10   2    0.20    0.80
  -8  10   2    0.20    0.80
  -8  10   2    1.30    1.30
  -8  10   2    1.70    1.20
  -8  10   2    1.60    1.10
  -7 -10   2   13.30    2.00
  -7 -10   2   14.70    2.20
  -7 -10   2   13.30    2.40
  -7 -10   2   11.90    2.20
   7 -10  -2   12.60    1.90
   7 -10  -2   10.10    2.20
  -7  10   2   16.10    1.80
  -7  10   2   11.40    1.90
  -7  10   2   14.90    2.50
  -7  10   2   10.30    2.20
  -7  10   2   13.30    1.60
   6 -10  -2   -1.90    1.00
  -6 -10   2    2.70    1.40
  -6 -10   2    1.00    0.90
  -6 -10   2    2.60    1.00
  -6 -10   2    2.10    0.80
  -6 -10   2   -0.10    1.40
   6 -10  -2    1.40    0.80
  -6  10   2    2.20    1.30
  -6  10   2    3.80    1.30
   6  10  -2    1.30    0.90
  -6  10   2    1.20    1.00
  -6  10   2    2.30    0.80
  -5 -10   2    5.80    1.00
   5 -10  -2    8.70    1.40
   5 -10  -2    6.50    1.30
  -5 -10   2    5.80    1.20
  -5  10   2    8.70    1.40
  -5  10   2    6.40    1.20
  -5  10   2    9.40    1.60
  -5  10   2    5.70    1.10
  -5  10   2    8.50    1.60
   4 -10  -2   21.60    1.80
   4 -10  -2   23.30    2.20
  -4 -10   2   21.90    1.90
   4 -10  -2   22.80    2.40
  -4  10   2   23.20    1.80
  -4  10   2   25.30    2.00
   3 -10  -2    6.10    1.20
   3 -10  -2    6.80    1.10
  -3 -10   2    7.50    1.00
  -3 -10   2    8.00    1.00
  -3  10   2    9.30    1.20
   3  10  -2    7.80    1.20
  -3  10   2    5.60    0.90
   2 -10  -2    5.70    1.00
  -2 -10   2    6.90    0.90
  -2 -10   2    5.70    0.70
   2 -10  -2    4.80    1.00
   2  10  -2    5.00    0.80
  -2  10   2    4.50    0.70
  -2  10   2    5.80    1.00
   1 -10  -2   13.30    1.40
  -1 -10   2   11.70    0.90
   1 -10  -2   12.70    1.40
  -1 -10   2   13.10    1.20
  -1  10   2   13.30    1.20
  -1  10   2   14.80    1.40
   1  10  -2   13.30    1.30
   1  10  -2   12.40    1.30
   0 -10   2   51.19    2.90
   0 -10  -2   49.80    2.80
   0 -10  -2   48.70    2.70
   0 -10   2   47.80    2.50
   0  10  -2   48.00    2.80
   0  10   2   46.80    2.80
   0  10  -2   48.60    2.80
   0  10   2   48.00    2.70
  -1 -10  -2   17.80    1.40
   1 -10   2   17.80    1.40
   1 -10   2   19.90    1.70
  -1 -10  -2   20.10    1.50
   1  10   2   18.00    1.60
   1  10   2   18.50    1.40
  -1  10  -2   17.90    1.60
  -1  10  -2   18.50    1.60
  -2 -10  -2    0.80    0.50
   2 -10   2    1.10    0.70
  -2 -10  -2    1.10    0.50
  -2  10  -2    1.10    0.60
  -2  10  -2    1.30    0.50
   2  10   2   -0.20    0.40
   2  10   2    0.60    0.40
   3 -10   2   10.30    1.30
  -3 -10  -2   12.10    1.30
   3 -10   2   13.90    1.70
  -3 -10  -2   13.80    1.50
  -3  10  -2   13.20    1.50
  -3  10  -2    8.80    1.10
   3  10   2   12.10    1.10
  -4 -10  -2   12.40    1.80
   4 -10   2   13.10    1.80
   4 -10   2   10.60    1.40
  -4  10  -2   12.60    1.50
  -4  10  -2   13.30    1.40
[truncated: 3,528,188 more chars]
