# Supplementary material for: Plasticity in zwitterionic drugs: the bending properties of Pregabalin and Gabapentin and their hydrates
Source: IUCrJ. 2019 May 22;6(Pt 4):630–4. doi: 10.1107/S2052252519004755 (PMC6608624; doi:10.1107/S2052252519004755)
Supplement: Supplementary file 2 [file m-06-00630-sup2.hkl]

data_I                                                                          
_shelx_title ' PG_HYD_FORM_II_a.res in P2(1)'                                   
_shelx_refln_list_code          4                                               
_shelx_F_calc_maximum      372.06                                               
_exptl_crystal_F_000      3136.00                                               
_reflns_d_resolution_high  0.7824                                               
                                                                                
loop_                                                                           
 _space_group_symop_operation_xyz                                               
 'x, y, z'                                                                      
 '-x, y+1/2, -z'                                                                
                                                                                
_cell_length_a     9.6559                                                       
_cell_length_b    29.8416                                                       
_cell_length_c    30.1248                                                       
_cell_angle_alpha  90.000                                                       
_cell_angle_beta   98.540                                                       
_cell_angle_gamma  90.000                                                       
                                                                                
_shelx_F_squared_multiplier     1.000                                           
                                                                                
loop_                                                                           
 _refln_index_h                                                                 
 _refln_index_k                                                                 
 _refln_index_l                                                                 
 _refln_F_squared_calc                                                          
 _refln_F_squared_meas                                                          
 _refln_F_squared_sigma                                                         
 _refln_observed_status                                                         
   1 -36   0         70.78         47.35         7.68 o                         
   1 -35   0        174.87        168.27        12.19 o                         
   2 -35   0        244.21        213.89        40.31 o                         
   3 -35   0       1036.23       1100.47        57.59 o                         
   0 -34   0         41.37         28.15        10.24 o                         
   1 -34   0         18.81          9.16         5.83 o                         
   2 -34   0          2.22         -5.21         5.21 o                         
   3 -34   0         37.41         31.03         9.42 o                         
   4 -34   0         50.08         46.88         7.07 o                         
   5 -34   0         55.50         33.27         7.68 o                         
   1 -33   0          6.49          1.11         6.74 o                         
   2 -33   0          1.69         -3.44         4.89 o                         
   3 -33   0         43.02         43.13         6.30 o                         
   4 -33   0         27.84         33.67         7.75 o                         
   5 -33   0         17.98         19.79         5.83 o                         
   0 -32   0       9864.59       9044.46       405.68 o                         
   1 -32   0          8.97          7.10         5.63 o                         
   2 -32   0        481.16        703.50        27.16 o                         
   3 -32   0         81.83         92.21         8.98 o                         
   4 -32   0      17766.10      17905.95       587.84 o                         
   5 -32   0        238.29        228.33        16.64 o                         
   6 -32   0       3115.01       3199.90       101.80 o                         
   1 -31   0          9.20          8.90         5.63 o                         
   2 -31   0          3.00          5.97         5.91 o                         
   3 -31   0         50.27         62.85         9.59 o                         
   4 -31   0         38.53         52.82         7.48 o                         
   5 -31   0         45.33         39.10         6.72 o                         
   6 -31   0         23.31         31.99         8.96 o                         
   7 -31   0          4.99         10.24         6.40 o                         
   0 -30   0          0.83         -8.96         8.96 o                         
   1 -30   0        218.42        243.75        19.44 o                         
   2 -30   0          5.23         -3.13         7.99 o                         
   3 -30   0        163.15        177.01        13.88 o                         
   4 -30   0         72.42         82.52         9.55 o                         
   5 -30   0        124.74        104.72        12.62 o                         
   6 -30   0         40.24         37.35         8.56 o                         
   7 -30   0        115.85        112.97         9.83 o                         
   1 -29   0        193.49        186.84        14.11 o                         
   2 -29   0         78.05         77.03        10.03 o                         
   3 -29   0         50.15         61.64        10.75 o                         
   4 -29   0         52.08         47.26         8.23 o                         
   5 -29   0         95.42         84.77         9.52 o                         
   6 -29   0         74.38         78.99         8.83 o                         
   7 -29   0        272.45        282.27        19.20 o                         
   0 -28   0         12.36         -1.28        10.24 o                         
   1 -28   0         45.87         35.83        10.86 o                         
   2 -28   0         15.26         21.77         6.72 o                         
   3 -28   0         20.40         32.64         8.06 o                         
   4 -28   0         44.53         36.42        10.75 o                         
   5 -28   0          5.23         13.13         6.85 o                         
   6 -28   0          2.37          1.40         6.78 o                         
   7 -28   0         18.12         16.89         6.39 o                         
   8 -28   0          5.34         -3.20         4.52 o                         
   1 -27   0        220.17        233.69        16.30 o                         
   2 -27   0         54.59         50.01         7.66 o                         
   3 -27   0        170.86        181.44        18.10 o                         
   4 -27   0        233.88        266.33        15.23 o                         
   5 -27   0        291.64        218.84        25.60 o                         
   6 -27   0         37.70         66.36         9.28 o                         
   7 -27   0         37.71         45.53         7.48 o                         
   8 -27   0          4.07         11.22         5.83 o                         
   0 -26   0        168.85        228.75        19.31 o                         
   1 -26   0          7.85          9.93         5.53 o                         
   2 -26   0         29.27         23.31         6.11 o                         
   3 -26   0         11.87         -2.49         5.09 o                         
   4 -26   0         44.65         31.02         7.20 o                         
   5 -26   0         32.42         23.27         8.23 o                         
   6 -26   0         14.22         21.30         7.29 o                         
   7 -26   0         41.74         23.82        10.74 o                         
   8 -26   0         49.89         53.90         8.28 o                         
   1 -25   0         10.19         12.08         5.71 o                         
   2 -25   0         90.89         86.32         9.59 o                         
   3 -25   0         47.75         54.54         8.65 o                         
   4 -25   0        214.18        241.72        14.42 o                         
   5 -25   0         68.37         76.11         9.03 o                         
   6 -25   0         25.52          8.96        10.24 o                         
   7 -25   0         33.02         28.82         7.82 o                         
   8 -25   0         59.82         78.19        30.07 o                         
   9 -25   0         53.78         29.43         8.96 o                         
   0 -24   0      32486.92      32404.69       936.40 o                         
   1 -24   0        293.55        319.25        16.77 o                         
   2 -24   0       4417.57       3679.94        90.19 o                         
   3 -24   0         91.90         75.16         9.38 o                         
   4 -24   0      56364.66      55803.98      1187.96 o                         
   5 -24   0         90.57         88.92        10.65 o                         
   6 -24   0       4281.25       4432.71       209.88 o                         
   7 -24   0         99.24        121.04        12.54 o                         
   8 -24   0       6891.94       7068.56       281.12 o                         
   9 -24   0          2.75         -5.32         5.83 o                         
   1 -23   0          7.20          0.72         6.81 o                         
   2 -23   0         42.08         62.17         8.78 o                         
   3 -23   0        114.15        107.91        11.06 o                         
   4 -23   0         68.21         71.33         9.88 o                         
   5 -23   0         75.44         72.75         9.88 o                         
   6 -23   0         11.54         17.56         6.37 o                         
   7 -23   0         18.13         20.48         9.05 o                         
   8 -23   0         29.55         49.99        10.24 o                         
   9 -23   0         11.08          8.23         6.14 o                         
   0 -22   0        215.52        271.45        25.97 o                         
   1 -22   0        737.97        795.83        23.47 o                         
   2 -22   0          2.66          2.64         4.70 o                         
   3 -22   0        307.37        329.95        15.65 o                         
   4 -22   0         20.51         20.91         6.90 o                         
   5 -22   0        466.99        501.74        19.84 o                         
   6 -22   0        174.61        173.30        14.22 o                         
   7 -22   0        172.44        197.67        14.95 o                         
   8 -22   0         71.30         39.67        12.80 o                         
   9 -22   0         32.86         24.74         7.99 o                         
   1 -21   0         10.09         14.01         3.50 o                         
   2 -21   0        172.73        169.26        10.64 o                         
   3 -21   0       1875.49       1800.73        49.07 o                         
   4 -21   0        279.72        270.83        19.66 o                         
   5 -21   0       1476.43       1331.29        34.83 o                         
   6 -21   0         91.20         99.00        11.97 o                         
   7 -21   0        419.15        418.09        20.49 o                         
   8 -21   0          1.50         -0.43         5.91 o                         
   9 -21   0        878.85        846.91        33.48 o                         
  10 -21   0          6.28         -2.56         7.68 o                         
   0 -20   0         13.53          9.46         4.28 o                         
   1 -20   0         86.51         58.67         4.66 o                         
   2 -20   0         30.06         25.46         3.94 o                         
   3 -20   0        155.68        206.85        29.07 o                         
   4 -20   0         25.96         16.44         6.46 o                         
   5 -20   0        242.24        381.44        23.97 o                         
   6 -20   0         10.97          1.37         6.13 o                         
   8 -20   0          5.85         19.69         7.73 o                         
  10 -20   0          2.18         -7.68         7.68 o                         
   1 -19   0        235.70        245.21         8.23 o                         
   2 -19   0        263.31        302.02        11.49 o                         
   3 -19   0       1159.07       1119.89        25.20 o                         
   4 -19   0        759.50        729.08        20.14 o                         
   5 -19   0       4937.19       4890.12       104.24 o                         
   6 -19   0          3.21         -1.35         5.90 o                         
   7 -19   0       2581.10       2555.51        64.25 o                         
   8 -19   0         68.92         96.33        10.08 o                         
   9 -19   0       1051.75        893.69        28.56 o                         
   0 -18   0        794.84        810.39        28.45 o                         
   1 -18   0         39.23         39.39         4.04 o                         
   2 -18   0        320.92        327.90        10.31 o                         
   3 -18   0         41.03         26.26         3.94 o                         
   4 -18   0          1.04         11.16         4.11 o                         
   5 -18   0         42.97         34.90         6.37 o                         
   6 -18   0         70.01         37.08         7.02 o                         
   7 -18   0        111.95        113.88        21.43 o                         
   8 -18   0         18.27         25.60        14.08 o                         
   9 -18   0         25.51         12.73         6.57 o                         
  10 -18   0         49.28         34.55        11.52 o                         
   1 -17   0        333.45        304.58        12.74 o                         
   2 -17   0         73.44         61.06         4.75 o                         
   3 -17   0        194.55        186.22         8.36 o                         
   4 -17   0        130.66         89.58         7.45 o                         
   5 -17   0         79.98         68.93         6.72 o                         
   6 -17   0         77.65         45.56         6.81 o                         
   7 -17   0         37.33         41.76         8.11 o                         
   8 -17   0         16.97         10.30         7.31 o                         
   9 -17   0         16.30         21.36         6.87 o                         
  10 -17   0         56.33         56.82         8.28 o                         
   1 -16   0       1418.25       1568.92        39.74 o                         
   2 -16   0      73157.09      73203.81      1386.52 o                         
   3 -16   0        689.79        638.36        15.06 o                         
   4 -16   0      47837.34      44166.10       775.27 o                         
   5 -16   0        369.87        335.51        13.29 o                         
   6 -16   0       2201.96       2215.39        49.19 o                         
   7 -16   0        507.90        490.25        25.33 o                         
   8 -16   0       2906.31       2973.19        84.97 o                         
   9 -16   0        200.64        193.65        15.26 o                         
  10 -16   0       4566.82       4319.73       193.18 o                         
  11 -16   0         19.62          2.56         7.68 o                         
   1 -15   0         39.40         36.51         4.71 o                         
   2 -15   0        122.89        119.60         7.37 o                         
   3 -15   0         86.73         86.57         7.05 o                         
   4 -15   0         48.83         45.63         4.64 o                         
   5 -15   0         58.98         54.60         5.89 o                         
   6 -15   0         25.72         26.73         7.65 o                         
   7 -15   0          1.92         -3.00        10.54 o                         
   8 -15   0          4.72         -2.56         6.30 o                         
   9 -15   0          4.07          1.59         6.57 o                         
  10 -15   0         29.12         30.71        12.80 o                         
   0 -14   0        856.30        848.92        32.95 o                         
   1 -14   0        990.46       1072.52        32.36 o                         
   2 -14   0         11.68         24.38         3.53 o                         
   3 -14   0        291.76        300.42        12.48 o                         
   4 -14   0        294.91        260.50        12.49 o                         
   5 -14   0         92.24         93.25         6.61 o                         
   6 -14   0         14.84          0.10         5.48 o                         
   7 -14   0         57.80         41.56         6.94 o                         
   8 -14   0         44.70         29.20        11.89 o                         
   9 -14   0          0.67          5.22         6.78 o                         
  10 -14   0        148.89        135.59        15.82 o                         
   1 -13   0       3989.05       4033.42        88.92 o                         
   2 -13   0        137.12        120.97         7.56 o                         
   3 -13   0        834.22        829.24        24.70 o                         
   4 -13   0        264.86        229.75        12.80 o                         
   5 -13   0       1527.91       1482.73        32.02 o                         
   6 -13   0        275.12        323.61        13.41 o                         
   7 -13   0       1822.65       1739.87        40.29 o                         
   8 -13   0        167.99        141.32        12.87 o                         
   9 -13   0       1316.25       1294.30        43.69 o                         
  10 -13   0        263.64        266.14        19.44 o                         
  11 -13   0        557.09        598.93        33.27 o                         
   0 -12   0          8.79          9.19         4.92 o                         
   1 -12   0       1296.33       1228.70        31.13 o                         
   2 -12   0         54.93         48.44         4.34 o                         
   3 -12   0        208.33        209.87         9.98 o                         
   4 -12   0          7.76         -1.63         4.14 o                         
   5 -12   0         53.40         69.11        17.92 o                         
   6 -12   0          1.49          4.00         4.54 o                         
   7 -12   0         89.85         55.65        14.00 o                         
   8 -12   0          9.44          6.45         8.70 o                         
   9 -12   0         87.74        134.07        17.92 o                         
  10 -12   0          4.69          8.82         9.60 o                         
  11 -12   0         25.65         28.15        11.52 o                         
   1 -11   0        528.72        519.55        15.63 o                         
   2 -11   0       1913.58       1601.54        45.24 o                         
   3 -11   0       4753.32       5208.81       103.23 o                         
   4 -11   0        510.13        472.22        19.59 o                         
   5 -11   0       1992.10       1944.05        46.38 o                         
   6 -11   0        380.49        374.44        15.83 o                         
   7 -11   0       1637.23       1520.49        39.04 o                         
   8 -11   0         76.73         49.98         7.47 o                         
   9 -11   0        713.91        692.06        34.52 o                         
  10 -11   0        122.24        135.40        25.28 o                         
  11 -11   0        388.43        410.93        53.11 o                         
   0 -10   0       3075.30       3196.81        99.97 o                         
   1 -10   0        862.78        918.40        23.48 o                         
   2 -10   0        232.25        240.65         9.95 o                         
   3 -10   0        316.18        318.59        14.50 o                         
   4 -10   0         45.62         20.19        14.72 o                         
   5 -10   0        156.68        144.31         9.21 o                         
   6 -10   0         35.74         42.30         5.85 o                         
   7 -10   0          6.60         -4.08         6.16 o                         
   8 -10   0         20.79         16.95         6.43 o                         
   9 -10   0         35.11         28.80         7.78 o                         
  10 -10   0         60.49         40.01        16.21 o                         
  11 -10   0         11.57         19.50         7.65 o                         
   1  -9   0        269.90        301.42        10.33 o                         
   2  -9   0        200.65        222.94         9.53 o                         
   3  -9   0         74.19         77.66         8.56 o                         
   4  -9   0        106.44        113.89        10.17 o                         
   5  -9   0         97.56         87.64        12.21 o                         
   6  -9   0        151.44        137.52         9.06 o                         
   7  -9   0          5.61          6.44         5.40 o                         
   8  -9   0         41.26         35.24         7.75 o                         
   9  -9   0          0.02         -5.92        11.88 o                         
  10  -9   0         51.32         41.99         8.50 o                         
  11  -9   0          2.74         14.15         7.34 o                         
   1  -8   0       5152.57       4763.46       102.85 o                         
   2  -8   0      11263.25      13529.13       333.96 o                         
   3  -8   0        728.49        784.38        24.78 o                         
   4  -8   0      92366.98     100832.64      3029.43 o                         
   5  -8   0        679.88        665.96        34.51 o                         
   6  -8   0      19983.52      20302.78       458.87 o                         
   7  -8   0        243.90        262.59        14.40 o                         
   8  -8   0       8220.61       7703.60       202.06 o                         
   9  -8   0        131.80        125.50        13.26 o                         
  10  -8   0       1310.44       1310.50        44.43 o                         
  11  -8   0         91.93         61.40        10.14 o                         
   1  -7   0        125.18        106.90         5.95 o                         
   2  -7   0        174.47        175.09         9.29 o                         
   3  -7   0         34.89         24.97         5.43 o                         
   4  -7   0        312.58        321.76        14.27 o                         
   5  -7   0         81.48         53.46        13.44 o                         
   6  -7   0         47.41         46.52         6.87 o                         
   7  -7   0          3.83         -2.21         5.02 o                         
   8  -7   0         74.83         70.79        10.48 o                         
   9  -7   0         18.48         -7.68        12.07 o                         
  10  -7   0          6.23          7.71         8.23 o                         
  11  -7   0          3.38         -1.51         7.65 o                         
   0  -6   0        213.43        226.52        11.28 o                         
   1  -6   0        661.36        737.51        18.54 o                         
   2  -6   0        343.15        341.02        12.52 o                         
   3  -6   0        312.40        288.89        12.23 o                         
   4  -6   0         82.10         80.21        10.05 o                         
   5  -6   0        469.12        481.60        25.24 o                         
   6  -6   0        294.87        294.99        11.12 o                         
   7  -6   0         16.90          7.98         5.65 o                         
   8  -6   0        135.38        139.52        12.57 o                         
   9  -6   0         49.71         45.26         9.45 o                         
  10  -6   0         21.34         26.88         9.29 o                         
  11  -6   0          0.94         -3.93         6.30 o                         
   1  -5   0       1933.61       1713.86        46.97 o                         
   2  -5   0       2986.02       2666.73        67.24 o                         
   3  -5   0       1791.96       1669.57        46.00 o                         
   4  -5   0       2333.47       2385.56        64.92 o                         
   5  -5   0       3985.70       4143.25       110.97 o                         
   6  -5   0        524.08        510.04        19.12 o                         
   7  -5   0        173.67        133.76         9.92 o                         
   8  -5   0        142.72        129.24        13.14 o                         
   9  -5   0       3049.69       3271.12        97.76 o                         
  10  -5   0         55.99         64.09        10.48 o                         
  11  -5   0        835.46        871.56        35.55 o                         
   0  -4   0          9.41          2.56         3.20 o                         
   1  -4   0         12.11         20.29         2.96 o                         
   2  -4   0         13.72         11.52         2.96 o                         
   4  -4   0          0.22          5.45         3.85 o                         
   6  -4   0         24.40          9.14         4.59 o                         
   7  -4   0          1.99         23.13         7.52 o                         
   8  -4   0          0.41         -2.18         6.90 o                         
   9  -4   0          0.47         37.11        16.64 o                         
  10  -4   0          0.61          4.45         8.06 o                         
  11  -4   0          3.21          8.96        11.52 o                         
   1  -3   0        137.53        173.37         6.37 o                         
   2  -3   0      11800.34      10812.96       409.60 o                         
   3  -3   0       2724.64       2903.79        76.68 o                         
   4  -3   0       3210.04       3274.01        87.37 o                         
   5  -3   0       1302.15       1361.38        41.83 o                         
   6  -3   0        184.56        148.73         9.83 o                         
   7  -3   0        147.00        120.50        10.04 o                         
   8  -3   0         70.78         39.67        10.34 o                         
   9  -3   0       3609.86       3441.98       160.50 o                         
  10  -3   0         50.92         54.33        10.29 o                         
  11  -3   0       1359.39       1373.63        43.07 o                         
   0  -2   0         12.74          3.84         0.90 o                         
   1  -2   0         42.84         24.11         3.20 o                         
   2  -2   0        132.90         98.86         5.72 o                         
   3  -2   0         55.74         50.84         5.95 o                         
   4  -2   0         43.34         50.47         5.03 o                         
   5  -2   0         46.71         61.99         6.78 o                         
   6  -2   0          9.37          2.91         5.25 o                         
   7  -2   0         22.88          7.95         5.80 o                         
   8  -2   0        230.07        229.17        24.76 o                         
   9  -2   0        340.64        315.18        22.65 o                         
  10  -2   0          9.88         -7.86         7.86 o                         
  11  -2   0        133.81        105.00        13.57 o                         
   1  -1   0         47.87         19.20         2.13 o                         
   2  -1   0        679.02        475.59        28.47 o                         
   3  -1   0         18.49          9.76         3.29 o                         
   4  -1   0        110.08        117.59         8.40 o                         
   5  -1   0          7.81          3.84         3.93 o                         
   6  -1   0         38.28         28.55         4.39 o                         
   7  -1   0         11.69          1.94         6.28 o                         
   8  -1   0         13.94         35.83        12.29 o                         
   9  -1   0         35.52         51.19        15.38 o                         
  10  -1   0         10.73          4.20         9.45 o                         
  11  -1   0         16.21         10.94         8.46 o                         
   1   0   0       1054.88        888.37        34.01 o                         
   3   0   0         10.69          6.40         6.40 o                         
   4   0   0      54150.01      59586.64      1468.23 o                         
   5   0   0        206.42        285.87        13.53 o                         
   6   0   0       1421.88       1578.41        47.50 o                         
   7   0   0         39.08         44.45         6.95 o                         
   8   0   0      36944.45      39095.14      1083.94 o                         
   9   0   0       1744.50       1963.95        80.48 o                         
  10   0   0       1238.04       1318.04        57.82 o                         
  11   0   0        765.10        770.39        44.92 o                         
  12   0   0       1022.33        836.84        43.51 o                         
   1   1   0         47.87         23.47         2.22 o                         
   2   1   0        678.79        515.74        24.32 o                         
   3   1   0         18.45         11.00         3.29 o                         
   4   1   0        109.96        127.53         9.26 o                         
   5   1   0          7.75          7.68         3.92 o                         
   6   1   0         38.47         32.41         4.32 o                         
   7   1   0         11.64          4.75         4.89 o                         
   8   1   0         13.30         33.27        19.20 o                         
   9   1   0         35.66         44.15        14.48 o                         
  10   1   0         11.13         -3.41        19.84 o                         
  11   1   0         16.33         18.61         9.83 o                         
  12   1   0         68.74         55.03        11.52 o                         
   0   2   0         12.72          4.57         0.90 o                         
   1   2   0         42.82         24.33         1.80 o                         
   2   2   0        132.93        110.62         5.23 o                         
   3   2   0         56.27         49.21         4.12 o                         
   4   2   0         42.46         60.31         5.30 o                         
   5   2   0         46.85         61.15         6.72 o                         
   6   2   0          9.35          4.96         3.82 o                         
   7   2   0         23.24         10.89         4.89 o                         
   8   2   0        228.58        238.63        18.64 o                         
   9   2   0        340.67        351.36        35.19 o                         
  10   2   0          9.81          8.96        17.92 o                         
  11   2   0        133.94        155.73        35.19 o                         
  12   2   0         20.83         25.60         8.96 o                         
   1   3   0        139.55        177.38         6.65 o                         
   2   3   0      11794.90      10995.63       234.51 o                         
   3   3   0       2729.85       2967.37        66.37 o                         
   4   3   0       3191.88       3360.78        75.95 o                         
   5   3   0       1308.69       1413.30        42.04 o                         
   6   3   0        184.43        174.38         8.45 o                         
   7   3   0        141.49        116.74        10.04 o                         
   8   3   0         68.86         36.75         9.71 o                         
   9   3   0       3621.29       3760.81       129.84 o                         
  10   3   0         52.35         61.67        11.17 o                         
  11   3   0       1363.47       1360.57        87.02 o                         
  12   3   0        174.82        144.61        15.36 o                         
   0   4   0          9.41          4.69         1.48 o                         
   1   4   0         11.97         18.34         2.96 o                         
   2   4   0         13.72         15.35         2.68 o                         
   4   4   0          0.22          6.53         3.17 o                         
   5   4   0         80.56        124.61        10.75 o                         
   6   4   0         24.39         16.87         4.11 o                         
   7   4   0          2.03         31.11         6.85 o                         
   8   4   0          0.42         -8.15         8.15 o                         
  10   4   0          0.63         -7.71         7.71 o                         
  12   4   0          1.12          1.28         6.40 o                         
   1   5   0       1931.47       1658.79        44.33 o                         
   2   5   0       2979.40       2680.28        69.45 o                         
   3   5   0       1778.64       1716.13        57.01 o                         
   4   5   0       2322.80       2409.31        75.76 o                         
   5   5   0       3995.41       4218.99       136.31 o                         
   6   5   0        519.34        504.67        15.18 o                         
   7   5   0        169.67        139.82         9.95 o                         
   8   5   0        140.64         92.00        10.39 o                         
   9   5   0       3060.76       3238.70       163.81 o                         
  10   5   0         57.49         53.47        10.87 o                         
  11   5   0        842.99        820.32        44.79 o                         
  12   5   0         26.76          8.96         7.68 o                         
   0   6   0        213.70        216.57        11.28 o                         
   1   6   0        661.61        708.25        26.24 o                         
   2   6   0        343.26        343.99        12.56 o                         
   3   6   0        311.87        296.10        12.30 o                         
   4   6   0         82.85         72.95        12.80 o                         
   5   6   0        468.91        511.72        18.65 o                         
   6   6   0        293.88        308.46        11.27 o                         
   7   6   0         17.24          6.11         5.25 o                         
   8   6   0        134.24        125.80         9.70 o                         
   9   6   0         49.28         47.75        10.92 o                         
  10   6   0         21.27         23.55         9.93 o                         
  11   6   0          0.94         22.29         7.36 o                         
  12   6   0         39.94         12.80         6.40 o                         
   1   7   0        125.24        111.01         7.39 o                         
   2   7   0        174.67        175.53         8.87 o                         
   3   7   0         34.94         23.68         3.90 o                         
   4   7   0        312.13        297.51        32.63 o                         
   5   7   0         81.24         63.18         7.65 o                         
   6   7   0         47.36         42.85         5.22 o                         
   7   7   0          3.86         -5.60         5.60 o                         
   8   7   0         74.02         58.87         9.05 o                         
   9   7   0         18.59          1.65         8.83 o                         
  10   7   0          6.01         10.14        11.66 o                         
  11   7   0          3.47         -1.22         6.85 o                         
   0   8   0      76154.47      68428.20      2063.51 o                         
   1   8   0       5149.13       4593.71       103.18 o                         
   2   8   0      11372.99      13285.00       334.46 o                         
   3   8   0        724.98        761.77        25.12 o                         
   4   8   0      92388.18      99917.99      3026.71 o                         
   5   8   0        673.50        714.02        47.35 o                         
   6   8   0      19959.63      21796.58       532.69 o                         
   7   8   0        240.28        278.33        19.03 o                         
   8   8   0       8097.10       7854.18       158.23 o                         
   9   8   0        131.10        115.52        13.88 o                         
  10   8   0       1284.98       1326.09        45.14 o                         
  11   8   0         93.07         55.60         7.98 o                         
   1   9   0        269.84        292.42        12.30 o                         
   2   9   0        200.89        221.02        11.08 o                         
   3   9   0         74.14         88.85         7.80 o                         
   4   9   0        105.67        126.32        11.76 o                         
   5   9   0         97.56        104.27         8.28 o                         
   6   9   0        150.78        153.91         9.02 o                         
   7   9   0          5.60          6.17        10.09 o                         
   8   9   0         41.20         47.91         6.93 o                         
   9   9   0          0.02          6.42         9.13 o                         
  10   9   0         50.73         47.50         9.55 o                         
  11   9   0          2.76         -2.56         6.33 o                         
   0  10   0       3074.62       2994.39       143.33 o                         
   1  10   0        862.30        867.48        23.82 o                         
   2  10   0        231.66        240.53        11.08 o                         
   3  10   0        315.68        317.78        17.12 o                         
   4  10   0         46.43         21.12         5.43 o                         
   5  10   0        157.83        154.52         9.32 o                         
   6  10   0         36.17         41.08         6.51 o                         
   7  10   0          6.72          2.27         4.96 o                         
   8  10   0         20.10         20.45         8.06 o                         
   9  10   0         34.73         45.75         8.82 o                         
  10  10   0         60.57         57.83        10.20 o                         
  11  10   0         11.35          6.40         6.33 o                         
   1  11   0        527.83        505.75        16.31 o                         
   2  11   0       1922.41       1611.39        40.13 o                         
   3  11   0       4715.54       4974.64       170.21 o                         
   4  11   0        512.65        473.35        23.06 o                         
   5  11   0       1996.47       2143.31        48.49 o                         
   6  11   0        381.51        401.14        15.72 o                         
   7  11   0       1622.18       1595.61        48.13 o                         
   8  11   0         77.06         61.81         8.03 o                         
   9  11   0        704.04        772.96        26.46 o                         
  10  11   0        122.41        122.67        17.49 o                         
  11  11   0        388.86        387.67        22.40 o                         
   0  12   0          8.77          3.96         4.92 o                         
   1  12   0       1296.26       1183.48        31.83 o                         
   2  12   0         54.89         53.12         7.24 o                         
   3  12   0        208.09        206.74        11.69 o                         
   4  12   0          7.82         -4.73         6.13 o                         
   5  12   0         54.43         78.07        17.92 o                         
   6  12   0          1.50          0.27         4.87 o                         
   7  12   0         89.28         78.07        21.76 o                         
   8  12   0          9.34          0.39         6.75 o                         
   9  12   0         87.01         80.63        23.04 o                         
  10  12   0          4.74         12.80         9.21 o                         
  11  12   0         25.66         14.26         6.14 o                         
   1  13   0       3997.87       3796.30        88.61 o                         
   2  13   0        135.23        125.42         8.37 o                         
   3  13   0        841.31        824.99        27.81 o                         
   4  13   0        266.54        232.97        12.04 o                         
   5  13   0       1538.77       1553.46        42.73 o                         
   6  13   0        277.20        337.82        14.92 o                         
   7  13   0       1809.33       1756.17        49.68 o                         
   8  13   0        168.73        140.50        10.45 o                         
   9  13   0       1303.21       1428.84        87.05 o                         
  10  13   0        263.70        257.70        30.07 o                         
  11  13   0        560.85        545.26        69.11 o                         
   0  14   0        853.34        816.36        48.63 o                         
   1  14   0        988.29       1035.82        33.63 o                         
   2  14   0         11.80         17.92         3.76 o                         
   3  14   0        290.76        310.63        14.74 o                         
   4  14   0        294.92        261.33        12.85 o                         
   5  14   0         92.49         86.09         6.98 o                         
   6  14   0         15.27         13.02         5.89 o                         
   7  14   0         57.31         48.69         7.15 o                         
   8  14   0         44.67         62.11        10.53 o                         
   9  14   0          0.74          1.74         7.38 o                         
  10  14   0        148.92        157.17        27.51 o                         
  11  14   0          3.70          3.20         5.43 o                         
   1  15   0         39.36         36.50         4.05 o                         
   2  15   0        123.11        116.57         7.56 o                         
   3  15   0         86.72         73.28         7.86 o                         
   4  15   0         48.76         34.25         5.24 o                         
   5  15   0         58.92         59.43         6.02 o                         
   6  15   0         25.91         33.66         6.86 o                         
   7  15   0          1.94         -2.07         5.34 o                         
   8  15   0          4.74         12.75         7.81 o                         
   9  15   0          4.05         -7.21         8.86 o                         
  10  15   0         29.28         26.88        12.80 o                         
  11  15   0         12.45         -3.84         7.68 o                         
   0  16   0      51979.66      56618.94      1397.79 o                         
   1  16   0       1418.92       1531.36        39.28 o                         
   2  16   0      72926.73      72016.85      1386.06 o                         
   3  16   0        687.08        653.02        21.26 o                         
   4  16   0      48142.07      44375.37      1504.17 o                         
   5  16   0        371.86        351.45        15.49 o                         
   6  16   0       2289.66       2465.43        55.48 o                         
   7  16   0        505.48        527.87        19.50 o                         
   8  16   0       2875.60       3011.92        88.66 o                         
   9  16   0        198.25        208.56        44.15 o                         
  10  16   0       4555.11       4611.75       200.92 o                         
   1  17   0        332.98        331.39        13.26 o                         
   2  17   0         73.33         58.74         5.08 o                         
   3  17   0        194.58        207.62        11.44 o                         
   4  17   0        130.42        110.39        12.57 o                         
   5  17   0         79.85         86.04         9.62 o                         
   6  17   0         78.21         56.71         9.05 o                         
   7  17   0         37.40         43.94         7.34 o                         
   8  17   0         17.15          8.05        10.34 o                         
   9  17   0         16.28         17.33         9.83 o                         
  10  17   0         56.87         51.19        11.52 o                         
   0  18   0        795.61        846.67        32.48 o                         
   1  18   0         39.61         43.73         4.50 o                         
   2  18   0        320.43        353.34        14.15 o                         
   3  18   0         40.58         23.31         5.30 o                         
   4  18   0          1.03         10.53         6.13 o                         
   5  18   0         42.21         27.75         9.45 o                         
   6  18   0         70.44         37.74         7.60 o                         
   7  18   0        112.59        114.10        13.91 o                         
   8  18   0         17.95         19.29         6.52 o                         
   9  18   0         24.65         18.56         9.60 o                         
  10  18   0         48.11         34.98        10.24 o                         
   1  19   0        231.37        254.26        10.17 o                         
   2  19   0        261.38        316.38        12.42 o                         
   3  19   0       1176.69       1157.23        33.62 o                         
   4  19   0        760.85        717.63        23.81 o                         
   5  19   0       4957.06       5073.29       116.93 o                         
   6  19   0          3.42          3.74         6.13 o                         
   7  19   0       2554.42       2599.71        66.11 o                         
   8  19   0         69.34         78.64         9.24 o                         
   9  19   0       1016.52        819.08        63.08 o                         
  10  19   0          0.96          7.68        11.52 o                         
   0  20   0         13.42         16.06         5.07 o                         
   1  20   0         87.04         53.60         5.89 o                         
   2  20   0         30.04         26.32         4.23 o                         
   3  20   0        156.16        174.60        12.09 o                         
   4  20   0         25.94         15.13         5.99 o                         
   5  20   0        241.91        268.75        34.55 o                         
   6  20   0         10.99         11.56         7.12 o                         
   8  20   0          5.91         11.04         7.14 o                         
   9  20   0         36.32         12.09         8.91 o                         
  10  20   0          2.16          7.68         7.68 o                         
   1  21   0         10.54          4.70         3.70 o                         
   2  21   0        172.02        167.99         8.73 o                         
   3  21   0       1868.09       1798.10        38.79 o                         
   4  21   0        280.40        287.46        11.52 o                         
   5  21   0       1465.46       1338.04        38.15 o                         
   6  21   0         92.09         84.10         8.49 o                         
   7  21   0        416.71        390.24        19.57 o                         
   8  21   0          1.33         -5.37         6.19 o                         
   9  21   0        857.86        903.38        51.19 o                         
  10  21   0          6.26          6.40         6.40 o                         
   0  22   0        215.20        279.76        16.00 o                         
   1  22   0        739.94        814.05        20.89 o                         
   2  22   0          2.57          9.37         4.83 o                         
   3  22   0        305.09        331.26        14.33 o                         
   4  22   0         20.74         28.79         5.15 o                         
   5  22   0        467.04        510.10        20.28 o                         
   6  22   0        175.33        195.84        14.63 o                         
   7  22   0        174.31        195.45        18.18 o                         
   8  22   0         71.67         63.55        10.15 o                         
   9  22   0         32.24         23.04        10.24 o                         
   1  23   0          7.20         11.92         3.72 o                         
   2  23   0         41.64         44.88         6.21 o                         
   3  23   0        114.16         81.14         7.22 o                         
   4  23   0         68.91         78.55         9.90 o                         
   5  23   0         75.60         69.63        11.22 o                         
   6  23   0         11.77         17.21         7.41 o                         
   7  23   0         18.04         18.93        10.34 o                         
   8  23   0         29.33         58.00         7.71 o                         
   9  23   0         11.06         19.20         8.96 o                         
   0  24   0      32795.49      34519.38       834.33 o                         
   1  24   0        292.81        336.79        12.61 o                         
   2  24   0       4413.87       3688.28        74.18 o                         
   3  24   0         92.52         76.86         7.30 o                         
   4  24   0      56305.10      54869.79      1060.06 o                         
   5  24   0         90.56         82.86         8.58 o                         
   6  24   0       4271.79       4372.86       102.36 o                         
   7  24   0        101.18        136.35        11.85 o                         
   8  24   0       7017.58       7161.05       180.26 o                         
   9  24   0          2.25          5.12         7.68 o                         
   1  25   0         10.02         12.80         4.28 o                         
   2  25   0         90.94         72.32         6.92 o                         
   3  25   0         47.98         48.40         5.76 o                         
   4  25   0        215.70        188.67        18.57 o                         
   5  25   0         68.66         67.52         8.11 o                         
   6  25   0         25.82         26.79         6.35 o                         
   7  25   0         33.10         31.99        11.52 o                         
   8  25   0         59.95         66.55        11.52 o                         
   9  25   0         53.73         34.55         7.68 o                         
   0  26   0        168.72        264.33        16.00 o                         
   1  26   0          7.85          1.62         3.97 o                         
   2  26   0         28.93         21.21         5.17 o                         
   3  26   0         12.05          1.19         4.20 o                         
   4  26   0         45.23         28.04         6.15 o                         
   5  26   0         32.07         28.22         6.99 o                         
   6  26   0         14.28         13.94         5.65 o                         
   7  26   0         40.97         35.99         6.30 o                         
   8  26   0         49.90         41.99         7.99 o                         
   1  27   0        220.46        231.01        10.69 o                         
   2  27   0         54.43         48.49         7.15 o                         
   3  27   0        172.73        161.77         9.54 o                         
   4  27   0        237.02        265.43        14.30 o                         
   5  27   0        286.71        253.07        13.49 o                         
   6  27   0         37.53         63.23         8.37 o                         
   7  27   0         37.46         38.85         5.63 o                         
   8  27   0          4.53         -2.56         6.40 o                         
   0  28   0         12.36         15.36        11.52 o                         
   1  28   0         45.73         27.40         5.26 o                         
   2  28   0         15.26         10.04         5.91 o                         
   3  28   0         20.72         30.14         5.51 o                         
   4  28   0         44.43         35.75         5.85 o                         
   5  28   0          4.96         14.62         5.58 o                         
   6  28   0          2.38         -4.85         4.89 o                         
   7  28   0         18.23         10.01         6.69 o                         
   1  29   0        194.52        168.74        10.37 o                         
   2  29   0         76.94         64.24         9.09 o                         
   3  29   0         49.88         37.91         6.23 o                         
   4  29   0         50.73         47.82         6.05 o                         
   5  29   0         92.47         66.82         8.06 o                         
   6  29   0         75.46         72.95         7.82 o                         
   7  29   0        272.10        236.47        12.30 o                         
   0  30   0          0.82         -0.93         5.13 o                         
   1  30   0        217.61        240.39        12.14 o                         
   2  30   0          5.16         -4.40         5.55 o                         
   3  30   0        163.85        159.45        10.41 o                         
   4  30   0         72.49         70.57         7.06 o                         
   5  30   0        124.85         97.53        10.02 o                         
   6  30   0         40.31         33.43         5.63 o                         
   1  31   0          9.25          6.89         4.78 o                         
   2  31   0          3.18         -2.20         4.80 o                         
   3  31   0         50.11         48.10         6.11 o                         
   4  31   0         38.40         32.58         7.65 o                         
   5  31   0         45.31         37.36         7.56 o                         
   6  31   0         23.17         21.26         4.94 o                         
   0  32   0       9821.26       9267.14       405.68 o                         
   1  32   0          8.58         -4.73         5.07 o                         
   2  32   0        492.80        717.28        26.03 o                         
   3  32   0         82.84         94.96        10.01 o                         
   4  32   0      17770.89      18806.45       556.44 o                         
   5  32   0        238.28        228.33        13.48 o                         
   1  33   0          6.44         -2.77         4.64 o                         
   2  33   0          1.69         -0.16         4.14 o                         
   3  33   0         42.85         36.06         6.99 o                         
   4  33   0         27.50         31.36         6.14 o                         
   5  33   0         17.89         17.92         5.76 o                         
   0  34   0         40.90         15.27         6.74 o                         
   1  34   0         19.03          9.25         5.83 o                         
   2  34   0          2.25          0.80         3.65 o                         
   3  34   0         37.29         24.27         5.21 o                         
   4  34   0         49.53         41.84         6.33 o                         
   1  35   0        173.27        192.02        10.29 o                         
   2  35   0        242.47        203.67        12.57 o                         
   3  35   0       1027.50       1235.72        43.41 o                         
   4  35   0        157.75        168.93        14.08 o                         
   0  36   0          8.91          3.84         6.40 o                         
   1  36   0         72.57         44.79         7.68 o                         
   2  36   0          7.43          6.40         7.68 o                         
   3  36   0        199.48        252.11        17.92 o                         
   1  37   0        267.10        244.43        17.92 o                         
   2  37   0         38.54         38.39         6.40 o                         
  -2 -36   1          0.14         -6.40         6.40 o                         
  -1 -36   1       3246.13       2953.44       142.05 o                         
   0 -36   1        142.72        113.90        14.08 o                         
   1 -36   1       2880.00       2570.79       124.14 o                         
  -4 -35   1         14.77        -12.80        12.80 o                         
  -3 -35   1         10.91          8.96         8.96 o                         
  -2 -35   1         12.51         16.64         7.68 o                         
  -1 -35   1         14.08          3.74         5.83 o                         
   0 -35   1          0.97          7.68         7.68 o                         
   1 -35   1          3.86          3.84         8.96 o                         
   2 -35   1         18.93         12.16         8.32 o                         
   3 -35   1         29.73         26.88         7.68 o                         
  -5 -34   1         21.34         -0.32        14.08 o                         
  -4 -34   1        127.27        138.98        10.75 o                         
  -3 -34   1         32.37         33.77         7.07 o                         
  -2 -34   1         54.24         57.49         6.87 o                         
  -1 -34   1         14.27          2.19         6.14 o                         
   0 -34   1         20.17         14.27         5.83 o                         
   1 -34   1         10.49          0.20         5.83 o                         
   2 -34   1         22.99         13.49         5.96 o                         
   3 -34   1         40.65         46.12         5.63 o                         
   4 -34   1         79.57         85.55         9.47 o                         
  -6 -33   1        147.72        147.17        14.08 o                         
  -5 -33   1          2.77         -3.49        10.88 o                         
  -4 -33   1        271.68        267.39        16.21 o                         
  -3 -33   1         31.60         34.81         7.48 o                         
  -2 -33   1         46.81         34.69         6.67 o                         
  -1 -33   1         21.67         31.48         8.32 o                         
   0 -33   1        111.73        116.40        14.00 o                         
   1 -33   1         46.00         63.36        14.08 o                         
   2 -33   1         62.61         49.21         7.05 o                         
   3 -33   1         63.91         81.21         7.86 o                         
   4 -33   1       2011.61       2146.52        77.98 o                         
   5 -33   1          9.96         15.90        10.24 o                         
  -6 -32   1         55.66        163.81        16.64 o                         
  -5 -32   1         34.90         26.24         7.07 o                         
  -4 -32   1        334.86        448.76        62.07 o                         
  -3 -32   1         32.45         32.67         9.79 o                         
  -2 -32   1         36.62         38.10         7.20 o                         
  -1 -32   1          7.04          6.84         6.13 o                         
   0 -32   1        153.89        193.08        16.29 o                         
   1 -32   1          1.91         -1.06         5.68 o                         
   2 -32   1          1.51         10.98         6.17 o                         
   3 -32   1         24.37         25.76         5.82 o                         
   4 -32   1        208.48        346.41        33.27 o                         
   5 -32   1         31.25         30.04         6.51 o                         
   6 -32   1         43.44         33.27         8.96 o                         
  -7 -31   1         30.07         33.59         8.96 o                         
  -6 -31   1        558.88        582.74        24.87 o                         
  -5 -31   1          6.88         18.72         7.07 o                         
  -4 -31   1        140.30        165.03        14.75 o                         
  -3 -31   1         89.70        120.66        11.78 o                         
  -2 -31   1        195.10        162.42        12.88 o                         
  -1 -31   1        224.69        225.09        14.69 o                         
   0 -31   1          7.03         -1.42         7.99 o                         
   1 -31   1         53.87         50.08        13.83 o                         
   2 -31   1         48.04         80.30         9.55 o                         
   3 -31   1         84.11        112.70        11.26 o                         
   4 -31   1       1284.07       1271.01        39.84 o                         
   5 -31   1        207.73        230.80        14.54 o                         
   6 -31   1        544.33        551.68        23.53 o                         
   7 -31   1         39.77         43.51         6.40 o                         
  -7 -30   1         75.19         92.31         9.83 o                         
  -6 -30   1         12.75         15.84         7.07 o                         
  -5 -30   1        118.95        107.05        28.15 o                         
  -4 -30   1         85.39         86.60         9.77 o                         
  -3 -30   1        147.45        170.61        13.69 o                         
  -2 -30   1          2.50          7.17        10.04 o                         
  -1 -30   1          4.80          0.88         7.07 o                         
   0 -30   1         13.12          7.68         6.65 o                         
   1 -30   1         68.88         90.32        10.71 o                         
   2 -30   1          1.77         -3.09         7.34 o                         
   3 -30   1        109.20         95.45        10.64 o                         
   4 -30   1          4.45         10.16         9.60 o                         
   5 -30   1          7.06         -5.11         5.11 o                         
   6 -30   1         29.28         17.15         5.82 o                         
   7 -30   1          2.84          0.47         5.12 o                         
  -7 -29   1          9.82         18.17         6.74 o                         
  -6 -29   1         11.51          3.43         8.54 o                         
  -5 -29   1         38.16         34.87         9.28 o                         
  -4 -29   1         64.65         85.74        13.57 o                         
  -3 -29   1         39.25         28.74         9.83 o                         
  -2 -29   1         47.54         60.92        17.38 o                         
  -1 -29   1         75.73         81.04        10.03 o                         
   0 -29   1         21.81         12.01         5.41 o                         
   1 -29   1         49.19         58.07        11.65 o                         
   2 -29   1          1.91         -5.63         5.63 o                         
   3 -29   1         35.72         35.86         9.52 o                         
   4 -29   1         95.81        127.39        16.45 o                         
   5 -29   1          0.20          7.22         5.82 o                         
   6 -29   1          1.17          2.32        10.01 o                         
   7 -29   1         17.17         18.47         6.14 o                         
  -8 -28   1         24.78         20.76         4.92 o                         
  -7 -28   1        868.89        959.44        37.97 o                         
  -6 -28   1         15.30         14.08        22.40 o                         
  -5 -28   1       1411.25       1397.07        46.74 o                         
  -4 -28   1        246.04        270.09        17.61 o                         
  -3 -28   1       1018.10       1199.91        35.91 o                         
  -2 -28   1         67.71         88.91        14.58 o                         
  -1 -28   1       3556.54       2613.31        79.74 o                         
   0 -28   1         41.91         46.45         9.88 o                         
   1 -28   1        750.19        379.44        37.75 o                         
   2 -28   1         20.86         24.94         7.48 o                         
   3 -28   1         55.34        103.26        12.44 o                         
   4 -28   1        110.61        133.77        16.72 o                         
   5 -28   1       1332.37       1339.52        42.68 o                         
   6 -28   1        130.66        154.11        12.57 o                         
   7 -28   1        673.60        662.67        48.56 o                         
   8 -28   1         16.67         15.17         8.32 o                         
  -8 -27   1         23.72         24.66         6.74 o                         
  -7 -27   1         47.42         57.00         8.37 o                         
  -6 -27   1         37.86         47.31        10.25 o                         
  -5 -27   1         20.92          8.96        10.24 o                         
  -4 -27   1         32.09         27.74         6.76 o                         
  -3 -27   1         23.53         20.92         8.91 o                         
  -2 -27   1         45.09         39.83         7.54 o                         
  -1 -27   1          5.64          8.44         5.00 o                         
   0 -27   1         48.66         62.33         7.38 o                         
   1 -27   1         13.43         18.41         7.66 o                         
   2 -27   1         47.27         37.46         7.98 o                         
   3 -27   1         19.17          7.68         6.44 o                         
   4 -27   1          0.36         -0.17         6.44 o                         
   5 -27   1         20.73         23.52         9.88 o                         
   6 -27   1         10.37          6.58         6.32 o                         
   7 -27   1          9.38          7.13         6.30 o                         
   8 -27   1          7.97          5.12         5.21 o                         
  -8 -26   1          3.33         11.68         7.04 o                         
  -7 -26   1         33.37         19.75         7.48 o                         
  -6 -26   1          6.91         17.80         7.48 o                         
  -5 -26   1          7.89         14.04         7.09 o                         
  -4 -26   1          9.99         18.91         6.35 o                         
  -3 -26   1         44.08         46.96         7.98 o                         
  -2 -26   1         88.91         88.68         9.70 o                         
  -1 -26   1         35.15         49.77         8.09 o                         
   0 -26   1         27.55         25.00         6.41 o                         
   1 -26   1          3.25         -2.76         6.13 o                         
   2 -26   1        186.57        223.24        14.21 o                         
   3 -26   1         81.72         87.67         9.95 o                         
   4 -26   1        187.48        200.77        13.68 o                         
   5 -26   1         65.46         58.60         9.09 o                         
   6 -26   1        132.85        122.36        11.96 o                         
   7 -26   1         25.24         28.01         6.95 o                         
   8 -26   1        127.52        150.28        17.28 o                         
  -9 -25   1         59.59         49.91        10.24 o                         
  -8 -25   1        679.46        728.75        32.04 o                         
  -7 -25   1        178.68        166.17        19.65 o                         
  -6 -25   1        781.50        743.41        47.35 o                         
  -5 -25   1         82.72         97.29         9.88 o                         
  -4 -25   1       1845.76       1975.85        52.82 o                         
  -3 -25   1         50.05         53.44         8.49 o                         
  -2 -25   1        179.10        191.01        13.61 o                         
  -1 -25   1         36.62         52.97         8.22 o                         
   0 -25   1        190.58        197.85        11.73 o                         
   1 -25   1        122.14        135.37        11.62 o                         
   2 -25   1        649.88        644.21        24.10 o                         
   3 -25   1        118.76         97.34        10.04 o                         
   4 -25   1       4704.02       4696.94       111.13 o                         
   5 -25   1        313.79        307.30        19.18 o                         
   6 -25   1       1394.69       1515.15       110.06 o                         
   7 -25   1         16.01         20.88         7.31 o                         
   8 -25   1        483.46        556.25        33.59 o                         
   9 -25   1         79.66         84.46        14.08 o                         
  -9 -24   1          0.29         -3.20         5.43 o                         
  -8 -24   1        130.71        313.54        31.99 o                         
  -7 -24   1          1.09          0.98         6.17 o                         
  -6 -24   1          5.25         25.60        16.64 o                         
  -5 -24   1         14.22          6.02         7.65 o                         
  -4 -24   1        496.34        747.32        30.11 o                         
  -3 -24   1         18.02         19.47         6.44 o                         
  -2 -24   1         31.71         38.49         6.95 o                         
  -1 -24   1         33.22         30.45         6.99 o                         
   0 -24   1        259.51        223.50        12.35 o                         
   1 -24   1         13.41          5.46         5.45 o                         
   2 -24   1          8.22         -1.27         5.53 o                         
   3 -24   1         18.01         15.87         6.37 o                         
   4 -24   1        727.77        864.06        33.42 o                         
   5 -24   1         53.52         57.95         8.54 o                         
   6 -24   1        162.12        245.71        29.43 o                         
   7 -24   1          1.98         11.52        11.52 o                         
   8 -24   1         18.81         56.06        14.08 o                         
   9 -24   1          2.44         -2.85         5.83 o                         
  -9 -23   1        150.10        150.53        25.60 o                         
  -8 -23   1        520.17        602.35        29.63 o                         
  -7 -23   1        665.60        642.10        32.43 o                         
  -6 -23   1        708.26        707.84        23.42 o                         
  -5 -23   1        407.89        384.44        20.51 o                         
  -4 -23   1        935.93        959.94        31.74 o                         
  -3 -23   1         32.69         23.73         6.56 o                         
  -2 -23   1        619.51        659.33        22.78 o                         
  -1 -23   1        955.14       1050.60        42.28 o                         
   0 -23   1        152.91        185.83        11.06 o                         
   1 -23   1        344.79        386.27        16.81 o                         
   2 -23   1        904.55        850.83        28.89 o                         
   3 -23   1       1047.76       1059.34        33.53 o                         
   4 -23   1       2373.78       2332.19        69.40 o                         
   5 -23   1        691.63        653.53        27.48 o                         
   6 -23   1        280.66        331.60        23.32 o                         
   7 -23   1        309.85        323.02        22.16 o                         
   8 -23   1        569.04        588.41        28.01 o                         
   9 -23   1        142.10        132.87        12.29 o                         
 -10 -22   1         11.37          0.00         7.68 o                         
  -9 -22   1         34.91         16.70         9.47 o                         
  -8 -22   1         36.06         41.03        12.69 o                         
  -7 -22   1         16.51         24.32         6.87 o                         
  -6 -22   1          0.11          1.51         5.41 o                         
  -5 -22   1        161.42        111.43         9.80 o                         
  -4 -22   1         36.01         35.61         7.80 o                         
  -3 -22   1         96.47         95.07         9.43 o                         
  -2 -22   1         12.32         -1.91         4.47 o                         
  -1 -22   1        100.16        116.47         9.34 o                         
   0 -22   1         17.66         20.72         4.07 o                         
   1 -22   1        107.10        150.54        10.23 o                         
   2 -22   1         79.33         75.35         7.96 o                         
   3 -22   1        237.45        228.43        14.52 o                         
   4 -22   1        418.65        433.53        23.55 o                         
   5 -22   1         57.81         55.24         7.43 o                         
   6 -22   1         98.36         96.81         9.11 o                         
   7 -22   1        115.44        148.52        14.75 o                         
   8 -22   1         69.49         81.37        11.07 o                         
   9 -22   1         13.45         10.96         5.96 o                         
 -10 -21   1          1.69         -2.56         7.68 o                         
  -9 -21   1         76.15        120.66        23.68 o                         
  -8 -21   1         15.06         15.77         6.37 o                         
  -7 -21   1        158.06        205.96        20.69 o                         
  -6 -21   1         14.33          6.60         6.13 o                         
  -5 -21   1        108.66        135.48        14.64 o                         
  -4 -21   1        116.42         88.03         7.65 o                         
  -3 -21   1         32.66         27.83         8.13 o                         
  -2 -21   1         61.89         59.65         8.78 o                         
  -1 -21   1        106.23         87.86         6.61 o                         
   0 -21   1         38.13         46.36         5.22 o                         
   1 -21   1         71.66         68.55         6.58 o                         
   2 -21   1         31.30         20.48         5.53 o                         
   3 -21   1         42.56         38.41         6.72 o                         
   4 -21   1         93.46         62.41         6.92 o                         
   5 -21   1         17.10          9.02         8.71 o                         
   6 -21   1          8.67         11.93         7.05 o                         
   7 -21   1          3.59         16.83         7.48 o                         
   8 -21   1          4.62         12.13         6.03 o                         
   9 -21   1         28.92         34.15         9.60 o                         
  10 -21   1         20.16         16.64         7.68 o                         
 -10 -20   1         37.99         19.20        10.24 o                         
  -9 -20   1       4336.54       4222.32       134.38 o                         
  -8 -20   1        119.05        120.54        11.46 o                         
  -7 -20   1      26570.42      26323.38       573.74 o                         
  -6 -20   1          0.91          3.75         7.43 o                         
  -5 -20   1      47350.87      45948.20       892.11 o                         
  -4 -20   1        469.85        474.59        19.21 o                         
  -3 -20   1      38181.66      36617.00       795.63 o                         
  -2 -20   1          4.36          1.16         3.57 o                         
  -1 -20   1      10127.49       9398.08       150.70 o                         
   0 -20   1         23.51         29.14         3.97 o                         
   1 -20   1      13679.81      12815.47       189.52 o                         
   2 -20   1        371.53        354.01        12.35 o                         
   3 -20   1      21077.95      20503.58       398.84 o                         
   4 -20   1        656.01        635.48        19.65 o                         
   5 -20   1      23895.13      23776.31       464.03 o                         
   6 -20   1        180.62        164.49        15.80 o                         
   7 -20   1       2486.99       2521.07        71.64 o                         
   8 -20   1        217.13        241.82        14.97 o                         
   9 -20   1       2400.73       2351.90        64.02 o                         
  10 -20   1          9.75          6.40         8.96 o                         
  -9 -19   1         12.63         15.41         6.13 o                         
  -8 -19   1         20.94         30.84         7.86 o                         
  -7 -19   1         38.67         74.62        11.66 o                         
  -6 -19   1         49.42         35.18         6.91 o                         
  -5 -19   1        174.84        234.71        12.95 o                         
  -4 -19   1         93.78         89.35         7.91 o                         
  -3 -19   1         52.91         44.17         5.04 o                         
  -2 -19   1         64.05         68.25         7.14 o                         
  -1 -19   1         45.92         52.32         5.47 o                         
   0 -19   1        175.43        202.65         8.20 o                         
   1 -19   1         78.50         91.09         5.37 o                         
   2 -19   1         45.98         50.73         6.58 o                         
   3 -19   1          1.15         -3.12         3.32 o                         
   4 -19   1         42.77         40.26         5.60 o                         
   5 -19   1         16.93         20.54         5.82 o                         
   6 -19   1         42.80         35.49         6.94 o                         
   7 -19   1         12.32         19.16         7.86 o                         
   8 -19   1         16.99         26.45         7.39 o                         
   9 -19   1         23.56         24.62         6.57 o                         
 -10 -18   1          5.71          0.00         7.68 o                         
  -9 -18   1         62.56         55.24         8.06 o                         
  -8 -18   1         19.14         12.49         9.47 o                         
  -7 -18   1        144.54        193.81        18.53 o                         
  -6 -18   1        116.86        103.42         9.05 o                         
  -5 -18   1         41.01         39.41         8.60 o                         
  -4 -18   1        163.87        140.65         8.79 o                         
  -3 -18   1        362.47        376.83        11.50 o                         
  -2 -18   1          7.13         17.67         3.95 o                         
  -1 -18   1        307.19        263.25        10.58 o                         
   0 -18   1          8.88          9.72         3.16 o                         
   1 -18   1        464.78        469.32        13.15 o                         
   2 -18   1        116.85        122.74         7.07 o                         
   3 -18   1        305.95        335.36        11.22 o                         
   4 -18   1        157.74        154.39         9.13 o                         
   5 -18   1         43.76         39.64         7.57 o                         
   6 -18   1        170.03        166.78        12.32 o                         
   7 -18   1         59.95         30.80        15.36 o                         
   8 -18   1         22.46         31.43        11.28 o                         
   9 -18   1        181.24        194.10        13.53 o                         
  10 -18   1         18.57         14.85         7.68 o                         
 -10 -17   1        886.24        829.13        36.47 o                         
  -9 -17   1         36.46         32.67         7.71 o                         
  -8 -17   1        356.60        409.74        20.90 o                         
  -7 -17   1        349.46        326.13        22.54 o                         
  -6 -17   1        507.46        503.79        19.15 o                         
  -5 -17   1        132.26        127.98        10.30 o                         
  -4 -17   1       3011.57       2780.75        49.18 o                         
  -3 -17   1        302.39        280.52         9.72 o                         
  -2 -17   1       1726.93       1874.56        50.42 o                         
  -1 -17   1         72.76         75.81         6.47 o                         
   0 -17   1       5294.49       5492.33       122.33 o                         
   1 -17   1         77.47         83.45         7.10 o                         
   2 -17   1        588.12        645.59        15.77 o                         
   3 -17   1         66.10         66.50         5.90 o                         
   4 -17   1       4183.01       4090.13        79.29 o                         
   5 -17   1        133.67        154.98        11.22 o                         
   6 -17   1       2227.79       2079.61        46.51 o                         
   7 -17   1        211.61        219.30        17.21 o                         
   8 -17   1         99.72        122.31        12.52 o                         
   9 -17   1         10.23          4.68         6.13 o                         
  10 -17   1        313.52        312.61        17.63 o                         
 -11 -16   1          6.33        -14.08        14.08 o                         
  -9 -16   1         15.83         17.02         8.46 o                         
  -8 -16   1          4.29         38.72         9.73 o                         
  -7 -16   1         29.96         27.29         6.26 o                         
  -6 -16   1         21.79         27.61         6.60 o                         
  -5 -16   1          4.74         -1.72         4.38 o                         
  -4 -16   1        263.06        282.87        13.36 o                         
  -3 -16   1         16.80         13.41         3.38 o                         
  -2 -16   1        200.87        258.24        10.47 o                         
  -1 -16   1         58.43         66.40         6.11 o                         
   0 -16   1         93.27        139.93         8.13 o                         
   1 -16   1         33.98         38.85         4.71 o                         
   2 -16   1        198.29        244.12        10.06 o                         
   3 -16   1          3.05          9.19         3.15 o                         
   4 -16   1        141.09        198.43        10.62 o                         
   5 -16   1          2.62         -3.98         3.98 o                         
   6 -16   1         40.72         17.34         5.68 o                         
   7 -16   1          8.79          1.68         9.89 o                         
   8 -16   1          0.29         16.84         7.59 o                         
   9 -16   1          4.39          6.99         6.78 o                         
  10 -16   1         13.48         42.23        19.20 o                         
  11 -16   1          2.76         -6.40         6.40 o                         
 -10 -15   1       1356.55       1253.63        48.77 o                         
  -9 -15   1         23.15         20.89        13.78 o                         
  -8 -15   1        377.31        338.38        19.67 o                         
  -7 -15   1        147.17        132.03        12.31 o                         
  -6 -15   1        275.35        222.36        11.81 o                         
  -5 -15   1        225.59        208.52        11.16 o                         
  -4 -15   1        516.57        542.82        16.35 o                         
  -3 -15   1        943.10        997.30        25.47 o                         
  -2 -15   1       1221.70       1343.59        31.10 o                         
  -1 -15   1       4144.19       3791.35        86.16 o                         
   0 -15   1       7773.67       7954.01       174.67 o                         
   1 -15   1       3352.21       3323.75        76.28 o                         
   2 -15   1       8491.06       8541.62       186.48 o                         
   3 -15   1        549.74        534.76        15.47 o                         
   4 -15   1       2652.38       2338.26        48.76 o                         
   5 -15   1         42.01         45.33         5.56 o                         
   6 -15   1        277.79        254.32        13.01 o                         
   7 -15   1        303.08        348.53        18.90 o                         
   8 -15   1        519.67        535.14        24.13 o                         
   9 -15   1         10.81         18.04         8.06 o                         
  10 -15   1        714.85        700.70        30.30 o                         
 -10 -14   1        126.42        144.33        15.36 o                         
  -9 -14   1        114.20         91.81        10.20 o                         
  -8 -14   1         35.99         13.59         7.22 o                         
  -7 -14   1        126.85         93.25         8.57 o                         
  -6 -14   1          4.07         -4.65         4.65 o                         
  -5 -14   1        308.17        268.34        12.52 o                         
  -4 -14   1        346.43        402.96        16.88 o                         
  -3 -14   1        150.11        183.28         9.21 o                         
  -2 -14   1        352.37        375.42        12.71 o                         
  -1 -14   1        121.17        130.48         8.02 o                         
   0 -14   1         40.91         38.15         4.41 o                         
   1 -14   1        281.28        239.39        10.60 o                         
   2 -14   1        100.68        117.45         7.01 o                         
   3 -14   1        381.99        402.14        15.16 o                         
   4 -14   1        181.69        172.97        13.42 o                         
   5 -14   1        364.50        391.90        14.47 o                         
   6 -14   1        236.74        249.14        14.47 o                         
   7 -14   1         42.20         34.82         7.71 o                         
   8 -14   1         14.01          0.00         6.72 o                         
   9 -14   1        139.46        154.08        13.78 o                         
  10 -14   1         91.59         67.43        10.86 o                         
 -11 -13   1          3.95         11.52         7.68 o                         
 -10 -13   1          1.12          1.42        10.24 o                         
  -9 -13   1         26.93         39.97        12.44 o                         
  -8 -13   1         14.59          9.15        12.32 o                         
  -7 -13   1         22.07         26.52         6.82 o                         
  -6 -13   1         10.26          0.84         4.67 o                         
  -5 -13   1         55.34         47.82         5.18 o                         
  -4 -13   1         65.90         44.64         4.96 o                         
  -3 -13   1         48.56         47.53         5.29 o                         
  -2 -13   1        206.65        190.18         8.97 o                         
  -1 -13   1         15.06         14.62         3.53 o                         
   0 -13   1         89.24         88.35         6.82 o                         
   1 -13   1        109.15        135.78         8.28 o                         
   2 -13   1         94.71        120.99         8.32 o                         
   3 -13   1          0.75         -0.64         2.80 o                         
   4 -13   1         81.81         62.11         6.07 o                         
   5 -13   1        163.55        154.70         8.79 o                         
   6 -13   1         12.13          2.35         4.64 o                         
   7 -13   1         83.28         79.43         8.10 o                         
   8 -13   1          3.38         -4.00         8.19 o                         
   9 -13   1         58.58         87.48        15.79 o                         
  10 -13   1          8.38          4.14         7.65 o                         
  11 -13   1         41.87         25.60        10.24 o                         
 -11 -12   1        848.02        914.90        46.07 o                         
 -10 -12   1        165.33        172.24        17.19 o                         
  -9 -12   1       7923.44       8102.21       226.43 o                         
  -8 -12   1         17.89         10.82         7.23 o                         
  -7 -12   1      15977.11      15534.85       312.03 o                         
  -6 -12   1        150.24        133.82         8.83 o                         
  -5 -12   1      42415.43      41549.14       748.45 o                         
  -4 -12   1       1109.55       1035.39        30.08 o                         
  -3 -12   1      79943.31      82816.26      1575.67 o                         
  -2 -12   1       1500.54       1293.28        36.90 o                         
   0 -12   1       1034.32       1016.85        25.85 o                         
   2 -12   1        209.42        182.45         8.50 o                         
   3 -12   1      25990.90      26394.61       506.22 o                         
   4 -12   1       1368.51       1299.04        36.04 o                         
   5 -12   1      22939.71      23577.04       526.41 o                         
   6 -12   1         48.15         61.87         7.19 o                         
   7 -12   1       6710.60       6547.54       138.91 o                         
   8 -12   1         36.31         14.01        14.76 o                         
   9 -12   1       5266.10       5280.46       183.26 o                         
  10 -12   1        559.27        569.10        28.49 o                         
  11 -12   1        472.24        476.07        39.67 o                         
 -11 -11   1         13.26         25.86        10.24 o                         
 -10 -11   1          0.02          7.96         7.99 o                         
  -9 -11   1         74.74         75.22         8.88 o                         
  -8 -11   1          5.53          8.29         5.93 o                         
  -7 -11   1         90.54         97.24         8.87 o                         
  -6 -11   1         13.71         10.35         4.79 o                         
  -5 -11   1         16.02          5.86         4.22 o                         
  -4 -11   1         93.99         83.32         7.54 o                         
  -3 -11   1         35.82         42.71         4.70 o                         
  -2 -11   1         28.04         30.89         3.97 o                         
  -1 -11   1        300.31        277.12        10.66 o                         
   0 -11   1         19.92         34.46         3.97 o                         
   1 -11   1         60.63         85.19        10.34 o                         
   2 -11   1         91.29        103.52         7.57 o                         
   3 -11   1          0.86          2.01         3.88 o                         
   4 -11   1        145.55        153.32        25.60 o                         
   5 -11   1        100.37         86.32         7.45 o                         
   6 -11   1          8.53          4.37         6.60 o                         
   7 -11   1          8.04          0.04         5.70 o                         
   8 -11   1          2.20         -0.96         6.49 o                         
   9 -11   1          2.32         -7.20         7.20 o                         
  10 -11   1         11.47         20.06         8.08 o                         
  11 -11   1          4.84         -5.48         6.40 o                         
 -10 -10   1         33.97         17.19         9.21 o                         
  -9 -10   1        118.15        121.40        11.18 o                         
  -8 -10   1          7.00         -7.72         7.72 o                         
  -7 -10   1        121.54        108.45        12.44 o                         
  -6 -10   1         47.78         42.84         5.82 o                         
  -5 -10   1        366.97        346.24        15.80 o                         
  -4 -10   1        623.78        586.96        28.41 o                         
  -3 -10   1        666.30        737.79        21.64 o                         
  -2 -10   1       1826.05       1633.38        44.77 o                         
  -1 -10   1        613.69        614.04        17.00 o                         
   0 -10   1        161.81        163.89         7.78 o                         
   1 -10   1        395.50        420.66        13.37 o                         
   2 -10   1        560.16        480.50        15.30 o                         
   3 -10   1        488.65        575.13        17.68 o                         
   4 -10   1        642.05        624.84        23.44 o                         
   5 -10   1        290.71        263.23        11.85 o                         
   6 -10   1         46.31         38.50         6.85 o                         
   7 -10   1         99.09         83.74         8.63 o                         
   8 -10   1          6.58          2.47         5.39 o                         
   9 -10   1         17.00         10.59         7.43 o                         
  10 -10   1         24.45         24.08         9.23 o                         
  11 -10   1         34.31         44.41         7.99 o                         
 -11  -9   1         37.94         31.01        11.52 o                         
 -10  -9   1        462.68        441.73        27.40 o                         
  -9  -9   1        104.44         97.19        11.46 o                         
  -8  -9   1        990.02        988.09        28.81 o                         
  -7  -9   1        247.07        259.22        15.29 o                         
  -6  -9   1       1350.12       1403.28        32.43 o                         
  -5  -9   1        720.74        768.20        27.39 o                         
  -4  -9   1       1396.77       1720.27        62.42 o                         
  -3  -9   1         70.89         77.40         7.12 o                         
  -2  -9   1       3240.83       3259.10        73.08 o                         
  -1  -9   1         48.51         38.81         3.88 o                         
   0  -9   1      40985.05      42501.07      1225.64 o                         
   1  -9   1        712.21        667.06        17.87 o                         
   2  -9   1       1988.83       2259.10        58.34 o                         
   3  -9   1       1061.77       1257.91        56.95 o                         
   4  -9   1       1858.42       1788.29        72.86 o                         
   5  -9   1         28.79         24.35         4.96 o                         
   6  -9   1        252.67        244.30        11.46 o                         
   7  -9   1         72.51         54.54         7.43 o                         
   8  -9   1       1576.60       1488.21        38.76 o                         
   9  -9   1         61.46         83.14        10.12 o                         
  10  -9   1       1084.49       1067.74        37.16 o                         
  11  -9   1          6.22         24.93         9.03 o                         
 -11  -8   1          8.34          9.83         7.74 o                         
 -10  -8   1          8.68         42.03        16.64 o                         
  -9  -8   1         22.90         10.35         8.60 o                         
  -8  -8   1         30.56         65.89        12.57 o                         
  -7  -8   1         19.39         16.61         5.87 o                         
  -6  -8   1         70.24         65.27        17.92 o                         
  -5  -8   1         47.35         42.43         6.51 o                         
  -4  -8   1        255.08        390.94        22.16 o                         
  -3  -8   1          5.79          1.42         2.85 o                         
  -2  -8   1        140.93        117.37         6.72 o                         
  -1  -8   1         12.87         13.79         3.10 o                         
   0  -8   1        144.45        252.03         9.05 o                         
   1  -8   1         26.32         21.70         3.14 o                         
   2  -8   1        129.95        122.10         8.23 o                         
   3  -8   1          1.12          1.83         3.03 o                         
   4  -8   1         48.89        180.45        23.04 o                         
   5  -8   1         34.73         32.63         6.03 o                         
   6  -8   1         22.03         11.70         7.02 o                         
   7  -8   1          8.02          4.84         5.84 o                         
   8  -8   1         29.61         56.99         7.97 o                         
   9  -8   1         11.46          6.62         8.60 o                         
  10  -8   1          6.07         13.38        14.72 o                         
  11  -8   1          3.03          3.69         7.34 o                         
 -11  -7   1         36.60         30.81        12.65 o                         
 -10  -7   1        427.67        460.42        22.36 o                         
  -9  -7   1        277.18        272.75        17.80 o                         
  -8  -7   1       2135.33       1931.07        68.71 o                         
  -7  -7   1        536.88        495.51        18.31 o                         
  -6  -7   1       2961.60       3020.48        56.55 o                         
  -5  -7   1        655.30        620.45        23.53 o                         
  -4  -7   1        778.01        844.19        27.41 o                         
  -3  -7   1       1500.09       1522.01        57.43 o                         
  -2  -7   1        454.61        396.14        16.29 o                         
  -1  -7   1      13760.97      13537.30       288.58 o                         
   0  -7   1      12613.96      12813.17       272.27 o                         
   1  -7   1       4442.98       4656.14       100.46 o                         
   2  -7   1       1987.43       2071.91        54.42 o                         
   3  -7   1       3345.08       3945.12       176.61 o                         
   4  -7   1       4772.26       5346.33       170.58 o                         
   5  -7   1       1485.88       1356.82        51.49 o                         
   6  -7   1       1333.29       1365.72        32.95 o                         
   7  -7   1        165.64        131.83         9.90 o                         
   8  -7   1       1687.73       1576.56        40.94 o                         
   9  -7   1         27.01         23.38         9.22 o                         
  10  -7   1        841.28        793.73        30.96 o                         
  11  -7   1          5.25         14.51         6.57 o                         
 -11  -6   1         52.61         39.55         7.48 o                         
 -10  -6   1          9.67         12.09         8.23 o                         
  -9  -6   1         30.47         31.94         8.79 o                         
  -8  -6   1         97.71         57.18         9.93 o                         
  -7  -6   1         17.61         15.56         6.60 o                         
  -6  -6   1         41.17         35.78         5.36 o                         
  -5  -6   1        113.51        114.01        12.64 o                         
  -4  -6   1        697.28        749.73        42.23 o                         
  -3  -6   1         88.51         96.37         7.45 o                         
  -2  -6   1        243.34        246.80         8.68 o                         
  -1  -6   1         64.77         90.19         5.30 o                         
   0  -6   1        102.27         96.09         5.76 o                         
   1  -6   1        234.06        201.94         8.99 o                         
   2  -6   1        264.84        252.99        13.48 o                         
   3  -6   1        341.33        311.58        13.74 o                         
   4  -6   1        636.69        636.39        23.99 o                         
   5  -6   1        331.05        311.07        26.52 o                         
   6  -6   1         96.60         83.97         7.60 o                         
   7  -6   1         52.12         35.44         6.92 o                         
   8  -6   1         38.78         22.52         9.79 o                         
   9  -6   1        258.08        276.02        19.55 o                         
  10  -6   1         13.89         11.77         8.23 o                         
  11  -6   1         71.77         78.48        23.04 o                         
 -11  -5   1         74.13         64.51         9.47 o                         
 -10  -5   1          1.34         -8.58         8.58 o                         
  -9  -5   1        169.37        198.35        22.43 o                         
  -8  -5   1         12.34         25.18         9.77 o                         
  -7  -5   1         84.11         47.86         6.89 o                         
  -6  -5   1          9.27         -3.92         3.92 o                         
  -5  -5   1        525.57        491.12        20.58 o                         
  -4  -5   1          4.60          4.60         3.55 o                         
  -3  -5   1        525.43        490.10        19.01 o                         
  -2  -5   1        126.97        130.37         5.95 o                         
  -1  -5   1         81.16         40.93         3.64 o                         
   0  -5   1         52.21         25.29         2.68 o                         
   1  -5   1         69.46         79.81         5.82 o                         
   2  -5   1        104.86         96.61         6.78 o                         
   3  -5   1        161.44        132.56        14.60 o                         
   4  -5   1          7.68          2.56         3.13 o                         
   5  -5   1        366.90        347.91        22.57 o                         
   6  -5   1          9.81          2.47         4.89 o                         
   7  -5   1         10.48          9.90         5.63 o                         
   8  -5   1         13.37          6.84         7.29 o                         
   9  -5   1         64.34         64.45        11.10 o                         
  10  -5   1          7.82         -1.63         8.06 o                         
  11  -5   1         33.38         36.41         7.20 o                         
 -11  -4   1       6167.54       6184.47       233.14 o                         
 -10  -4   1         65.91         79.88        11.39 o                         
  -9  -4   1      17116.97      16845.33       503.73 o                         
  -8  -4   1        169.71        180.93        16.30 o                         
  -7  -4   1       5508.96       5659.29       223.66 o                         
  -6  -4   1        101.37        118.84         9.00 o                         
  -5  -4   1      28198.86      30170.52       753.80 o                         
  -4  -4   1       1365.33       1427.64        41.51 o                         
  -2  -4   1      10300.40       9632.84       210.36 o                         
  -1  -4   1      13796.08      14448.27       534.24 o                         
   0  -4   1       1584.67       1476.54        31.98 o                         
   2  -4   1       3909.70       3416.29       168.52 o                         
   3  -4   1     138426.06     126636.46      5391.13 o                         
   4  -4   1       1777.27       1956.17        65.20 o                         
   5  -4   1      62692.23      66099.02      1980.51 o                         
   6  -4   1        755.35        699.84        25.39 o                         
   7  -4   1        468.59        319.80        14.62 o                         
   8  -4   1        124.16         96.20        15.94 o                         
   9  -4   1       7188.80       7126.12       284.14 o                         
  10  -4   1         75.18         93.42        16.89 o                         
  11  -4   1       2521.54       2477.91        69.45 o                         
 -11  -3   1         81.31         74.58        11.76 o                         
 -10  -3   1          7.37         -5.72         9.79 o                         
  -9  -3   1        103.98        103.09        13.14 o                         
  -8  -3   1          4.10         -8.38         9.83 o                         
  -7  -3   1         35.60         20.23         5.98 o                         
  -6  -3   1         26.27         16.69         4.13 o                         
  -5  -3   1         95.14         80.93        10.63 o                         
  -4  -3   1        215.77        211.73        10.84 o                         
  -3  -3   1        357.63        325.11        18.41 o                         
  -2  -3   1          8.37          9.34         2.63 o                         
  -1  -3   1          3.78          2.91         1.38 o                         
   0  -3   1         48.57         17.40         1.38 o                         
   1  -3   1        148.33        113.90        10.24 o                         
   2  -3   1         69.06         57.97         5.34 o                         
   3  -3   1         12.46          7.96         2.78 o                         
   4  -3   1        241.59        220.93        13.68 o                         
   5  -3   1         69.39         56.31        14.08 o                         
   6  -3   1          1.59         -4.31         4.87 o                         
   7  -3   1          8.23         10.49         6.86 o                         
   8  -3   1         17.65          8.77         7.56 o                         
   9  -3   1        255.81        232.92        29.43 o                         
  10  -3   1          6.26         -5.94         8.34 o                         
  11  -3   1        116.02         80.80        28.15 o                         
 -11  -2   1         94.24        101.47        11.03 o                         
 -10  -2   1         47.33         30.24        10.48 o                         
  -9  -2   1        125.13         94.80        16.29 o                         
  -8  -2   1        109.93         83.29        12.02 o                         
  -7  -2   1         37.49         23.17         5.82 o                         
  -6  -2   1         64.49         54.47         6.11 o                         
  -5  -2   1        372.99        342.88        15.29 o                         
  -4  -2   1        171.36        180.78        14.56 o                         
  -3  -2   1         78.15         56.76         5.93 o                         
  -2  -2   1       1484.83       1435.64        38.41 o                         
  -1  -2   1         14.60         11.90         1.48 o                         
   0  -2   1         37.23         23.48         2.22 o                         
   1  -2   1         80.46         76.69         4.14 o                         
   2  -2   1        298.08        328.56        14.91 o                         
   3  -2   1          6.03         10.85         2.23 o                         
   4  -2   1        413.81        420.26        24.92 o                         
   5  -2   1        115.89        162.02        10.73 o                         
   6  -2   1        259.68        239.76        11.95 o                         
   7  -2   1         19.78         18.61         6.99 o                         
   8  -2   1         32.70         14.73        13.42 o                         
   9  -2   1        293.48        298.78        22.55 o                         
  10  -2   1          2.89          6.58         8.80 o                         
  11  -2   1        123.57        118.34        19.75 o                         
 -11  -1   1        359.49        384.78        24.38 o                         
 -10  -1   1         12.74         19.33        12.94 o                         
  -9  -1   1       1189.96       1251.70        45.91 o                         
  -8  -1   1       1923.86       2122.16        78.56 o                         
  -7  -1   1        120.25        116.17         8.37 o                         
  -6  -1   1       1730.69       1845.85        59.09 o                         
  -5  -1   1        127.58        108.02         8.66 o                         
  -4  -1   1        384.85        456.72        17.04 o                         
  -3  -1   1        410.94        379.34        16.72 o                         
  -2  -1   1       2299.46       2466.28        71.29 o                         
  -1  -1   1        307.20        308.33        11.28 o                         
   1  -1   1       1340.44       1086.58        35.29 o                         
   2  -1   1       7456.24       6726.08       255.39 o                         
   3  -1   1       1870.15       1830.51        66.77 o                         
   4  -1   1       9944.02      10193.75       256.36 o                         
   5  -1   1       1376.10       1699.37        48.96 o                         
   6  -1   1        349.26        290.05        12.29 o                         
   7  -1   1         24.53         25.93         7.05 o                         
   8  -1   1       6567.43       6344.17       171.28 o                         
   9  -1   1        554.69        548.64        26.55 o                         
  10  -1   1        266.34        262.94        19.45 o                         
  11  -1   1        100.82         74.14        13.10 o                         
 -12   0   1          0.06          0.00         7.68 o                         
 -11   0   1         11.72         -3.37        10.45 o                         
 -10   0   1         14.89         16.35        25.60 o                         
  -9   0   1         13.64         13.18         9.38 o                         
  -8   0   1         46.38        261.07        39.67 o                         
  -7   0   1          0.12         -6.65         6.65 o                         
  -6   0   1         20.35         16.51         5.00 o                         
  -5   0   1         64.51         60.62         8.25 o                         
  -3   0   1         16.88          6.81         2.77 o                         
  -1   0   1          0.42          1.02         0.85 o                         
   1   0   1          3.05          0.00         1.14 o                         
   3   0   1         19.74          6.60         2.16 o                         
   4   0   1         31.47         46.25         8.49 o                         
   5   0   1          6.69          2.39         3.72 o                         
   6   0   1          1.06          7.61         4.74 o                         
   7   0   1          0.74         -5.55         5.55 o                         
   8   0   1          0.01        139.49        26.88 o                         
   9   0   1         11.56         23.89        10.95 o                         
  10   0   1          0.29         14.77        11.66 o                         
  11   0   1          0.00         15.54         9.47 o                         
 -12   1   1        554.43        461.99        29.43 o                         
 -11   1   1        358.18        382.90        25.29 o                         
 -10   1   1         12.10         -5.12        14.08 o                         
  -9   1   1       1187.97       1258.85        45.24 o                         
  -8   1   1       1918.42       2089.61        61.12 o                         
  -7   1   1        120.14        100.65         8.02 o                         
  -6   1   1       1731.18       1835.46        38.44 o                         
  -5   1   1        130.06        105.31         9.14 o                         
  -4   1   1        373.50        432.87        20.89 o                         
  -3   1   1        407.14        368.26        11.24 o                         
  -2   1   1       2299.06       2231.65       106.22 o                         
  -1   1   1        305.87        315.16         8.11 o                         
   1   1   1       1342.80       1118.80        39.42 o                         
   2   1   1       7455.99       6740.68       206.32 o                         
   3   1   1       1869.88       1879.64        67.79 o                         
   4   1   1       9966.49      10251.61       222.34 o                         
   5   1   1       1374.65       1688.34        49.23 o                         
   6   1   1        349.26        307.05        11.21 o                         
   7   1   1         24.09         32.74         6.69 o                         
   8   1   1       6565.88       6453.23       172.52 o                         
   9   1   1        559.24        556.63        28.36 o                         
  10   1   1        264.84        264.07        16.99 o                         
  11   1   1         99.94         88.14        24.77 o                         
  12   1   1        636.62        550.30        30.71 o                         
 -12   2   1         24.52         11.52         7.68 o                         
 -11   2   1         94.28         89.66        13.57 o                         
 -10   2   1         48.35         50.25        13.04 o                         
  -9   2   1        124.23        121.80        14.31 o                         
  -8   2   1        109.34         95.24        12.74 o                         
  -7   2   1         36.62         24.57         5.43 o                         
  -6   2   1         65.12         68.39         5.38 o                         
  -5   2   1        374.33        347.60        15.48 o                         
  -4   2   1        171.51        181.29         9.35 o                         
  -3   2   1         78.08         58.57         4.62 o                         
  -2   2   1       1484.56       1459.79        43.04 o                         
  -1   2   1         14.60         12.33         1.28 o                         
   0   2   1         37.22         25.72         1.86 o                         
   1   2   1         80.21         79.25         3.33 o                         
   2   2   1        298.05        334.90         9.99 o                         
   3   2   1          6.15         11.63         2.76 o                         
   4   2   1        414.84        423.28        16.79 o                         
   5   2   1        115.82        164.66        12.87 o                         
   6   2   1        259.16        272.02        12.03 o                         
   7   2   1         19.54          0.86         6.95 o                         
   8   2   1         32.62         49.30        11.10 o                         
   9   2   1        294.71        339.04        30.14 o                         
  10   2   1          3.00         -3.89        10.75 o                         
  11   2   1        124.29        112.21        14.39 o                         
  12   2   1         20.47         12.80         7.68 o                         
 -12   3   1          3.35          3.84         7.68 o                         
 -11   3   1         81.03         75.51        19.20 o                         
 -10   3   1          7.32         -4.00         9.88 o                         
  -9   3   1        103.36        102.31        14.50 o                         
  -8   3   1          4.13         -1.62         5.97 o                         
  -7   3   1         35.34         24.27         5.25 o                         
  -6   3   1         26.28         24.56         4.08 o                         
  -5   3   1         96.27         70.08         6.57 o                         
  -4   3   1        215.96        212.15         9.31 o                         
  -3   3   1        357.64        314.16        10.73 o                         
  -2   3   1          8.39         11.33         2.44 o                         
  -1   3   1          3.81          3.14         1.38 o                         
   0   3   1         48.58         17.01         1.64 o                         
   1   3   1        148.21        109.85         4.62 o                         
   2   3   1         68.98         65.80         5.73 o                         
   3   3   1         12.25          8.73         2.76 o                         
   4   3   1        241.56        231.49         9.73 o                         
   5   3   1         69.62         87.10         9.19 o                         
   6   3   1          1.60         -3.49         4.16 o                         
   7   3   1          8.08          2.22         4.96 o                         
   8   3   1         17.64         19.23         9.73 o                         
   9   3   1        256.99        294.10        42.87 o                         
  10   3   1          6.27          3.15         8.19 o                         
  11   3   1        116.46         70.39        17.92 o                         
  12   3   1          1.20          6.40         7.68 o                         
 -12   4   1          2.64          0.00         7.68 o                         
 -11   4   1       6166.96       6084.96       253.39 o                         
 -10   4   1         66.29         73.84        13.02 o                         
  -9   4   1      17059.52      17333.75       536.07 o                         
  -8   4   1        167.31        159.47        11.05 o                         
  -7   4   1       5397.76       5336.83       112.37 o                         
  -6   4   1        100.81        120.07        10.24 o                         
  -5   4   1      28622.45      30590.29       751.60 o                         
  -4   4   1       1371.00       1484.79        41.36 o                         
  -2   4   1      10287.68       9601.48       337.79 o                         
  -1   4   1      13432.62      14156.64       342.80 o                         
   0   4   1       1584.84       1352.13        31.83 o                         
   2   4   1       3912.15       3466.31        76.30 o                         
   4   4   1       1775.78       2021.52        48.07 o                         
   5   4   1      63076.81      68658.91      1665.62 o                         
   6   4   1        752.04        658.69        17.66 o                         
   7   4   1        446.29        304.78        15.39 o                         
   8   4   1        121.33        112.96        13.93 o                         
   9   4   1       7180.44       7566.47       327.62 o                         
  10   4   1         78.50         84.08        18.01 o                         
  11   4   1       2533.85       2439.30       158.05 o                         
  12   4   1         99.23         83.18        11.52 o                         
 -12   5   1          7.72         -1.28         6.40 o                         
 -11   5   1         74.20         60.21        12.19 o                         
 -10   5   1          1.35         -1.28         9.05 o                         
  -9   5   1        168.34        189.14        29.36 o                         
  -8   5   1         12.32         13.75         7.64 o                         
  -7   5   1         83.27         63.20         7.97 o                         
  -6   5   1          9.33          2.20         3.60 o                         
  -5   5   1        529.72        528.66        23.06 o                         
  -4   5   1          4.63          1.71         4.42 o                         
  -3   5   1        526.35        515.56        17.23 o                         
  -2   5   1        126.89        130.10         7.39 o                         
  -1   5   1         80.94         41.57         6.78 o                         
   0   5   1         52.23         22.82         2.83 o                         
   1   5   1         69.42         76.08         5.91 o                         
   2   5   1        104.72         94.57         6.01 o                         
   3   5   1        160.25        152.29         9.95 o                         
   4   5   1          7.68          6.40         5.21 o                         
   5   5   1        366.71        336.47        17.82 o                         
   6   5   1          9.84          7.06         4.41 o                         
   7   5   1         10.53          0.42         5.46 o                         
   8   5   1         13.36         10.03         9.59 o                         
   9   5   1         65.39         81.73        12.57 o                         
  10   5   1          7.64          0.81         8.62 o                         
  11   5   1         33.74         44.33        11.07 o                         
  12   5   1          9.57         -6.40         6.40 o                         
 -12   6   1         87.88         52.47        11.52 o                         
 -11   6   1         52.40         57.81         8.62 o                         
 -10   6   1         10.17         17.66         8.83 o                         
  -9   6   1         30.01         40.68        11.73 o                         
  -8   6   1         96.85         63.30         6.93 o                         
  -7   6   1         17.76         11.37         5.13 o                         
  -6   6   1         40.79         24.21         4.44 o                         
  -5   6   1        114.02        132.64         9.52 o                         
  -4   6   1        696.56        743.76        30.73 o                         
  -3   6   1         88.29         92.08         7.12 o                         
  -2   6   1        243.48        245.56        10.34 o                         
  -1   6   1         64.81         82.84         6.37 o                         
   0   6   1        102.66         99.61         5.53 o                         
   1   6   1        234.13        172.16        20.48 o                         
   2   6   1        264.36        247.83        10.57 o                         
   3   6   1        341.47        334.14        13.30 o                         
   4   6   1        638.07        680.71        38.39 o                         
   5   6   1        332.66        321.08        19.94 o                         
   6   6   1         97.58         88.83         6.46 o                         
   7   6   1         51.27         45.46         8.14 o                         
   8   6   1         38.82         16.60         6.83 o                         
   9   6   1        257.60        311.55        20.34 o                         
  10   6   1         13.65         15.28         8.97 o                         
  11   6   1         72.20         60.67        11.99 o                         
 -12   7   1        189.87        115.18        11.52 o                         
 -11   7   1         37.31         38.38         8.46 o                         
 -10   7   1        421.55        456.19        23.69 o                         
  -9   7   1        276.61        303.69        35.38 o                         
  -8   7   1       2121.42       2000.52        57.47 o                         
  -7   7   1        533.53        532.07        17.87 o                         
  -6   7   1       2950.74       3247.66        61.80 o                         
  -5   7   1        659.72        661.21        22.97 o                         
  -4   7   1        785.85        819.22        41.59 o                         
  -3   7   1       1509.52       1544.48        43.10 o                         
  -2   7   1        450.94        396.01        14.27 o                         
  -1   7   1      13746.18      13315.44       333.97 o                         
   0   7   1      12612.28      12631.12       586.94 o                         
   1   7   1       4452.72       4501.71       100.78 o                         
   2   7   1       2000.41       2007.15        54.68 o                         
   3   7   1       3333.02       3833.65       124.84 o                         
   4   7   1       4767.94       5317.75       172.66 o                         
   5   7   1       1493.38       1484.12        42.06 o                         
   6   7   1       1333.05       1457.18        34.19 o                         
   7   7   1        168.85        122.34        10.57 o                         
   8   7   1       1669.32       1652.21        41.07 o                         
   9   7   1         27.21         26.46         9.77 o                         
  10   7   1        825.07        814.74        34.91 o                         
  11   7   1          5.14         -6.72         6.72 o                         
 -11   8   1          8.22          6.40         7.24 o                         
 -10   8   1          8.62         25.68        12.91 o                         
  -9   8   1         22.96          6.34        12.58 o                         
  -8   8   1         30.61        111.34        21.12 o                         
  -7   8   1         19.49         14.75         6.25 o                         
  -6   8   1         70.50        109.82        13.83 o                         
  -5   8   1         47.38         44.10         8.52 o                         
  -4   8   1        255.42        372.12        31.99 o                         
  -3   8   1          5.80          9.38         4.00 o                         
  -2   8   1        141.12        122.64         7.86 o                         
  -1   8   1         12.86         14.08         3.69 o                         
   0   8   1        143.74        209.86         8.92 o                         
   1   8   1         26.32         20.94         3.22 o                         
   2   8   1        130.00        124.23         8.13 o                         
   3   8   1          1.13          0.00         3.15 o                         
   4   8   1         48.02        196.89        13.10 o                         
   5   8   1         34.78         29.96         6.08 o                         
   6   8   1         21.75         24.44         7.06 o                         
   7   8   1          8.00          2.70         5.10 o                         
   8   8   1         29.49         45.09        11.82 o                         
   9   8   1         11.49          6.52         8.98 o                         
  10   8   1          5.98         15.57         8.46 o                         
  11   8   1          3.06         -0.26        10.24 o                         
 -11   9   1         38.45         42.00         9.05 o                         
 -10   9   1        457.59        483.65        32.55 o                         
  -9   9   1        105.37         85.52        12.14 o                         
  -8   9   1        981.94       1010.68        28.29 o                         
  -7   9   1        245.68        276.83        13.34 o                         
  -6   9   1       1345.52       1447.23        36.06 o                         
  -5   9   1        719.83        741.57        23.07 o                         
  -4   9   1       1395.80       1747.12        85.74 o                         
  -3   9   1         73.56         64.55         6.57 o                         
  -2   9   1       3237.35       3160.63        84.72 o                         
  -1   9   1         48.71         31.57         4.64 o                         
   0   9   1      41014.78      39636.09       867.45 o                         
   1   9   1        714.05        621.22        18.36 o                         
   2   9   1       1990.73       2089.71        50.69 o                         
   3   9   1       1059.93       1226.77        54.09 o                         
   4   9   1       1826.43       1772.82        92.78 o                         
   5   9   1         29.71         23.57         5.16 o                         
   6   9   1        250.98        256.20        11.23 o                         
   7   9   1         73.65         52.23         7.08 o                         
   8   9   1       1570.24       1534.52        38.25 o                         
   9   9   1         60.76         59.74        10.64 o                         
  10   9   1       1068.24       1111.12        45.34 o                         
  11   9   1          6.33         -5.97        12.80 o                         
 -11  10   1         10.00          4.95         6.74 o                         
 -10  10   1         34.45         33.01        10.03 o                         
  -9  10   1        118.71        133.31        11.44 o                         
  -8  10   1          6.97         -4.37         5.39 o                         
  -7  10   1        122.84        125.00         9.60 o                         
  -6  10   1         47.29         46.31         6.37 o                         
  -5  10   1        365.92        353.44        19.43 o                         
  -4  10   1        625.63        624.79        36.41 o                         
  -3  10   1        665.82        720.10        46.96 o                         
  -2  10   1       1827.75       1581.30        46.54 o                         
  -1  10   1        614.40        596.00        23.55 o                         
   0  10   1        162.38        168.54         8.32 o                         
   1  10   1        395.05        421.20        16.86 o                         
   2  10   1        561.49        465.10        15.15 o                         
   3  10   1        488.26        561.09        19.84 o                         
   4  10   1        642.25        661.20        35.77 o                         
   5  10   1        292.68        284.50        12.13 o                         
   6  10   1         47.14         62.10         7.41 o                         
   7  10   1         97.89         97.96         8.55 o                         
   8  10   1          6.56          6.24         5.93 o                         
   9  10   1         16.53         20.34         9.77 o                         
  10  10   1         24.45         22.43        10.51 o                         
  11  10   1         34.15         27.35         8.96 o                         
 -11  11   1         13.26          1.46         7.68 o                         
 -10  11   1          0.02          9.26         7.80 o                         
  -9  11   1         74.59         87.63         9.75 o                         
  -8  11   1          5.53          4.65         5.78 o                         
  -7  11   1         90.26         98.51         9.99 o                         
  -6  11   1         13.73         -0.30         4.29 o                         
  -5  11   1         16.06         17.81         6.08 o                         
  -4  11   1         94.31        112.84        11.99 o                         
  -3  11   1         35.82         41.46         7.65 o                         
  -2  11   1         28.07         36.86         4.62 o                         
  -1  11   1        300.55        288.28        11.49 o                         
   0  11   1         19.87         30.20         4.12 o                         
   1  11   1         60.28         76.57        12.92 o                         
   2  11   1         91.24        107.80         7.46 o                         
   3  11   1          0.83          1.86         4.92 o                         
   4  11   1        145.70        147.55        16.50 o                         
   5  11   1        100.66        114.33         8.37 o                         
   6  11   1          8.53         10.11         5.01 o                         
   7  11   1          8.21         10.62         6.55 o                         
   8  11   1          2.27          5.75         5.68 o                         
   9  11   1          2.29         11.63         9.03 o                         
  10  11   1         11.41         11.05         8.09 o                         
  11  11   1          4.74         -3.84        10.24 o                         
 -11  12   1        860.83        822.90        60.79 o                         
 -10  12   1        164.56        166.55        32.63 o                         
  -9  12   1       7891.53       8216.59       184.64 o                         
  -8  12   1         17.29          3.46         5.40 o                         
  -7  12   1      15903.96      16186.44       356.30 o                         
  -6  12   1        149.63        137.85         9.97 o                         
  -5  12   1      42385.52      44166.71      1316.24 o                         
  -4  12   1       1117.84       1076.47        41.60 o                         
  -3  12   1      79693.80      81940.80      2491.00 o                         
  -2  12   1       1498.48       1276.79        37.92 o                         
   0  12   1       1035.68        960.08        26.71 o                         
   2  12   1        209.68        171.49        10.29 o                         
   3  12   1      26071.67      26144.51       653.08 o                         
   4  12   1       1371.82       1326.84        39.56 o                         
   5  12   1      22929.62      24793.29       620.33 o                         
   6  12   1         46.50         64.67         7.28 o                         
   7  12   1       6671.22       6693.12       136.66 o                         
   8  12   1         36.22         38.77         7.91 o                         
   9  12   1       5260.11       5646.98       149.71 o                         
  10  12   1        563.08        603.46        62.64 o                         
  11  12   1        475.30        432.62        52.47 o                         
 -11  13   1          4.07          0.59         8.96 o                         
 -10  13   1          1.15          1.92         8.14 o                         
  -9  13   1         27.19         41.78         8.44 o                         
  -8  13   1         14.59          5.77         6.21 o                         
  -7  13   1         22.47         24.87         7.00 o                         
  -6  13   1         10.25          7.71         5.34 o                         
  -5  13   1         54.35         48.96         5.58 o                         
  -4  13   1         65.87         44.93         5.29 o                         
  -3  13   1         48.59         55.25         6.37 o                         
  -2  13   1        206.32        202.44        10.09 o                         
  -1  13   1         15.10         16.77         3.64 o                         
   0  13   1         89.20         83.86         7.18 o                         
   1  13   1        108.72        123.65         9.79 o                         
   2  13   1         94.51        120.17         7.32 o                         
   3  13   1          0.86          1.18         3.55 o                         
   4  13   1         81.84         66.65         5.78 o                         
   5  13   1        164.76        173.58        10.86 o                         
   6  13   1         12.21         10.33         5.90 o                         
   7  13   1         82.66         92.72         9.14 o                         
   8  13   1          3.44         -1.59         7.29 o                         
   9  13   1         57.39         43.33        16.21 o                         
  10  13   1          8.40         16.64         8.14 o                         
  11  13   1         41.98         37.11        10.24 o                         
 -11  14   1         13.67         14.08         5.43 o                         
 -10  14   1        127.22        145.57        36.47 o                         
  -9  14   1        113.28        100.60        13.22 o                         
  -8  14   1         35.75         16.60         8.74 o                         
  -7  14   1        126.09        117.71         9.67 o                         
  -6  14   1          4.23         10.69         5.16 o                         
  -5  14   1        309.98        283.92        11.68 o                         
  -4  14   1        345.79        399.24        14.47 o                         
  -3  14   1        149.67        180.57        11.78 o                         
  -2  14   1        352.63        367.88        16.22 o                         
  -1  14   1        120.88        120.64         9.87 o                         
   0  14   1         40.80         28.94         3.78 o                         
   1  14   1        280.33        241.31        13.70 o                         
   2  14   1        100.81        109.03         7.67 o                         
   3  14   1        380.10        429.51        17.91 o                         
   4  14   1        182.04        168.17        11.31 o                         
   5  14   1        361.45        425.63        16.97 o                         
   6  14   1        236.68        261.04        13.82 o                         
   7  14   1         42.36         36.84         8.16 o                         
   8  14   1         14.10          4.77         8.41 o                         
   9  14   1        140.23        148.18        20.42 o                         
  10  14   1         91.67         80.80        17.92 o                         
  11  14   1          6.54         -1.38         7.04 o                         
 -10  15   1       1353.09       1245.17       183.01 o                         
  -9  15   1         22.38         14.80         7.71 o                         
  -8  15   1        376.34        356.05        16.87 o                         
  -7  15   1        144.41        141.68        10.77 o                         
  -6  15   1        277.76        283.71        14.76 o                         
  -5  15   1        226.35        230.72        11.24 o                         
  -4  15   1        514.56        555.82        21.21 o                         
  -3  15   1        936.30        987.06        32.98 o                         
  -2  15   1       1231.98       1325.73        34.38 o                         
  -1  15   1       4145.14       3724.93        86.03 o                         
   0  15   1       7744.51       7808.63       201.71 o                         
   1  15   1       3338.78       3201.04        75.64 o                         
   2  15   1       8472.21       8334.85       214.00 o                         
   3  15   1        553.91        547.51        21.62 o                         
   4  15   1       2676.81       2409.76        55.95 o                         
   5  15   1         40.97         53.87         7.25 o                         
   6  15   1        286.33        307.16        16.81 o                         
   7  15   1        302.63        342.76        15.55 o                         
   8  15   1        517.11        537.41        23.70 o                         
   9  15   1         10.60          9.74        10.38 o                         
  10  15   1        716.38        682.41        84.40 o                         
 -10  16   1         27.34         60.15        15.36 o                         
  -9  16   1         15.81         27.60        10.38 o                         
  -8  16   1          4.25         42.11         9.38 o                         
  -7  16   1         29.90         32.41         6.58 o                         
  -6  16   1         22.26         37.83         6.92 o                         
  -5  16   1          4.72         -4.18         4.18 o                         
  -4  16   1        264.68        267.89        19.21 o                         
  -3  16   1         16.79         19.25         5.63 o                         
  -2  16   1        200.25        262.96        11.81 o                         
  -1  16   1         58.41         71.96         6.49 o                         
   0  16   1         91.61        133.71         8.79 o                         
   1  16   1         33.92         32.45         4.79 o                         
   2  16   1        197.69        235.53        11.13 o                         
   3  16   1          3.07          6.40         4.48 o                         
   4  16   1        141.31        199.64        20.81 o                         
   5  16   1          2.60          0.73         5.18 o                         
   6  16   1         41.27         29.11         6.47 o                         
   7  16   1          8.85          9.02         5.93 o                         
   8  16   1          0.28         14.89         7.29 o                         
   9  16   1          4.38          1.41         7.31 o                         
  10  16   1         13.34         19.20        11.52 o                         
 -10  17   1        887.45        971.21        51.19 o                         
  -9  17   1         37.51         36.12         9.55 o                         
  -8  17   1        351.97        421.44        23.46 o                         
  -7  17   1        345.15        321.05        16.58 o                         
  -6  17   1        514.98        553.51        22.23 o                         
  -5  17   1        131.94        153.03        10.40 o                         
  -4  17   1       3016.93       2852.19        56.20 o                         
  -3  17   1        302.89        274.04        12.18 o                         
  -2  17   1       1736.82       1888.06        46.75 o                         
  -1  17   1         72.97         80.67         5.91 o                         
   0  17   1       5294.41       5361.92       100.32 o                         
   1  17   1         76.73         79.15         5.53 o                         
   2  17   1        591.09        660.11        28.22 o                         
   3  17   1         65.88         63.80         6.95 o                         
   4  17   1       4171.95       4182.83        87.19 o                         
   5  17   1        134.66        190.59        14.86 o                         
   6  17   1       2248.99       2197.83        51.38 o                         
   7  17   1        211.08        189.91        16.67 o                         
   8  17   1        103.76        116.91        10.72 o                         
   9  17   1          9.63         11.01         8.91 o                         
  10  17   1        309.26        298.26        46.07 o                         
 -10  18   1          5.78         -0.09         6.74 o                         
  -9  18   1         62.21         53.46        13.64 o                         
  -8  18   1         19.28         13.21         6.49 o                         
  -7  18   1        144.52        197.37        14.52 o                         
  -6  18   1        118.09        119.25        11.09 o                         
  -5  18   1         40.88         38.62         7.47 o                         
  -4  18   1        163.82        145.79         8.71 o                         
  -3  18   1        363.01        364.98        25.12 o                         
  -2  18   1          7.05         20.55         3.85 o                         
  -1  18   1        306.50        282.74        12.35 o                         
   0  18   1          8.92          8.65         3.21 o                         
   1  18   1        464.38        476.73        13.76 o                         
   2  18   1        116.34        150.66         7.77 o                         
   3  18   1        307.08        360.27        17.17 o                         
   4  18   1        158.21        149.22        13.35 o                         
   5  18   1         44.13         43.15        13.36 o                         
   6  18   1        169.60        178.75        13.39 o                         
   7  18   1         59.38         37.61        11.68 o                         
   8  18   1         22.75         37.65         8.87 o                         
   9  18   1        177.83        165.74        41.59 o                         
  10  18   1         17.87         23.04        10.24 o                         
 -10  19   1          8.89         -1.28         8.96 o                         
  -9  19   1         12.29         -2.28        14.72 o                         
  -8  19   1         20.83         17.45         8.56 o                         
  -7  19   1         38.25         60.23         9.55 o                         
  -6  19   1         49.54         39.96         7.64 o                         
  -5  19   1        174.55        216.52        14.70 o                         
  -4  19   1         93.76         75.60         7.93 o                         
  -3  19   1         52.64         52.89         5.98 o                         
  -2  19   1         64.00         61.36         5.22 o                         
  -1  19   1         45.41         44.00         6.78 o                         
   0  19   1        175.07        215.91        11.77 o                         
   1  19   1         78.89         98.67         6.51 o                         
   2  19   1         46.11         45.60         4.60 o                         
   3  19   1          1.15          3.50         4.21 o                         
   4  19   1         42.66         44.13         4.97 o                         
   5  19   1         16.50         15.31         9.99 o                         
   6  19   1         42.95         38.34        10.38 o                         
   7  19   1         12.37         22.37         6.82 o                         
   8  19   1         17.08         19.85         6.68 o                         
   9  19   1         23.31         13.12         8.52 o                         
  10  19   1          4.98         -1.28         7.68 o                         
 -10  20   1         38.46         46.07        10.24 o                         
  -9  20   1       4188.24       4135.83       183.65 o                         
  -8  20   1        119.73        110.33        11.30 o                         
  -7  20   1      26357.13      26775.38       574.86 o                         
  -6  20   1          0.95          9.50         6.07 o                         
  -5  20   1      47655.67      46495.66       888.13 o                         
  -4  20   1        471.57        439.64        17.87 o                         
  -3  20   1      38503.04      37254.34       908.92 o                         
  -2  20   1          4.40          8.59         4.12 o                         
  -1  20   1      10006.02       9638.09       172.61 o                         
   0  20   1         22.60         28.07         4.26 o                         
   1  20   1      13652.09      13054.63       282.17 o                         
   2  20   1        374.51        353.53        12.04 o                         
   3  20   1      21099.57      20444.95       402.85 o                         
   4  20   1        650.51        637.21        18.65 o                         
   5  20   1      23840.72      23542.59       513.59 o                         
   6  20   1        179.71        177.11        11.71 o                         
   7  20   1       2444.77       2386.16        70.90 o                         
   8  20   1        220.69        215.18        23.87 o                         
   9  20   1       2315.30       2355.79       113.90 o                         
  10  20   1          9.45          6.40         6.40 o                         
 -10  21   1          1.67          3.84         6.40 o                         
  -9  21   1         74.12        157.41        20.48 o                         
  -8  21   1         15.03         -1.56         8.98 o                         
  -7  21   1        157.36        192.29        14.78 o                         
  -6  21   1         14.37          6.46         8.91 o                         
  -5  21   1        108.38        137.09        17.55 o                         
  -4  21   1        116.41         95.58        10.35 o                         
  -3  21   1         32.37         35.23         5.10 o                         
  -2  21   1         61.57         74.56         5.50 o                         
  -1  21   1        106.23         89.24         7.05 o                         
   0  21   1         37.76         49.46         5.57 o                         
   1  21   1         71.63         83.77         6.49 o                         
   2  21   1         31.39         26.83         4.86 o                         
   3  21   1         42.92         30.21         5.89 o                         
   4  21   1         93.65         72.79         7.15 o                         
   5  21   1         16.60         13.71         6.60 o                         
   6  21   1          8.61          1.45         5.50 o                         
   7  21   1          3.46          1.57         6.46 o                         
   8  21   1          4.53         -4.50         5.70 o                         
   9  21   1         28.58         43.51        11.52 o                         
  10  21   1         20.19         19.20         6.40 o                         
 -10  22   1         10.94          3.84         6.40 o                         
  -9  22   1         35.14         31.99        10.24 o                         
  -8  22   1         36.42         47.35         8.52 o                         
  -7  22   1         16.91         16.61         5.96 o                         
  -6  22   1          0.12          8.28         6.05 o                         
  -5  22   1        160.52        102.04         9.48 o                         
  -4  22   1         36.48         24.56         4.52 o                         
  -3  22   1         96.10         89.67         7.44 o                         
  -2  22   1         12.31          5.84         3.50 o                         
  -1  22   1         99.73         96.12         7.05 o                         
   0  22   1         17.37         20.35         4.32 o                         
   1  22   1        106.90        147.36         8.05 o                         
   2  22   1         78.90         57.65         5.20 o                         
   3  22   1        238.26        221.22        11.02 o                         
   4  22   1        418.61        445.44        16.46 o                         
   5  22   1         59.27         49.84         7.38 o                         
   6  22   1         99.54        114.02        15.92 o                         
   7  22   1        115.03        116.33        23.50 o                         
   8  22   1         69.26         58.28         8.89 o                         
   9  22   1         12.68         20.48         8.96 o                         
  -9  23   1        147.65        152.29        17.92 o                         
  -8  23   1        535.13        634.76        40.95 o                         
  -7  23   1        667.85        679.22        25.42 o                         
  -6  23   1        716.47        724.04        28.80 o                         
  -5  23   1        407.22        396.46        21.40 o                         
  -4  23   1        926.89        930.93        23.54 o                         
  -3  23   1         33.19         29.39         5.43 o                         
  -2  23   1        615.18        627.25        17.45 o                         
  -1  23   1        958.21       1165.17        26.98 o                         
   0  23   1        153.97        220.52        10.24 o                         
   1  23   1        343.95        375.49        13.42 o                         
   2  23   1        897.50        842.08        21.08 o                         
   3  23   1       1046.94       1028.91        28.28 o                         
   4  23   1       2358.95       2238.51        51.62 o                         
   5  23   1        688.88        639.12        34.83 o                         
   6  23   1        284.07        344.82        17.66 o                         
   7  23   1        307.62        327.17        22.35 o                         
   8  23   1        580.03        599.99        21.26 o                         
   9  23   1        143.69        153.57        19.20 o                         
  -9  24   1          0.30         -1.28         6.40 o                         
  -8  24   1        132.39        238.04        20.48 o                         
  -7  24   1          1.06         -9.29        11.08 o                         
  -6  24   1          4.97         34.07        10.67 o                         
  -5  24   1         14.23          6.77         8.79 o                         
  -4  24   1        496.56        615.32        36.48 o                         
  -3  24   1         18.10          5.05         4.84 o                         
  -2  24   1         31.97         39.64         5.78 o                         
  -1  24   1         33.13         23.94         4.88 o                         
   0  24   1        262.33        237.37        11.82 o                         
   1  24   1         13.28          3.75         4.26 o                         
   2  24   1          8.12          9.88         4.78 o                         
   3  24   1         17.91         24.90         5.36 o                         
   4  24   1        728.01        850.59        28.27 o                         
   5  24   1         53.59         56.42         7.90 o                         
   6  24   1        162.87        226.26        13.08 o                         
   7  24   1          2.01          1.52         5.68 o                         
   8  24   1         18.50          7.68        10.24 o                         
   9  24   1          2.45         -1.28         6.40 o                         
  -9  25   1         57.81         42.23         8.96 o                         
  -8  25   1        700.35        731.05        54.39 o                         
  -7  25   1        179.69        193.89        14.33 o                         
  -6  25   1        776.56        791.59        24.92 o                         
  -5  25   1         84.19         99.39         8.92 o                         
  -4  25   1       1844.99       1856.59        57.64 o                         
  -3  25   1         49.46         48.93         5.61 o                         
  -2  25   1        179.82        208.61        10.76 o                         
  -1  25   1         36.33         50.58         6.36 o                         
   0  25   1        186.29        204.87        11.50 o                         
   1  25   1        124.25        132.27         8.52 o                         
   2  25   1        638.39        605.10        18.91 o                         
   3  25   1        119.62         92.57         8.04 o                         
   4  25   1       4750.05       4564.62       156.52 o                         
   5  25   1        309.57        294.37        15.29 o                         
   6  25   1       1407.62       1436.10        39.13 o                         
   7  25   1         15.45         10.49         6.74 o                         
   8  25   1        471.45        566.93        35.83 o                         
  -8  26   1          3.34         -0.93         4.92 o                         
  -7  26   1         33.47         31.55         8.25 o                         
  -6  26   1          7.21          3.22         8.31 o                         
  -5  26   1          7.94          0.41         8.50 o                         
  -4  26   1         10.22         11.65         4.81 o                         
  -3  26   1         44.48         35.87         5.79 o                         
  -2  26   1         89.04         64.21         6.77 o                         
  -1  26   1         35.05         45.75         5.22 o                         
   0  26   1         27.06         28.21         4.77 o                         
   1  26   1          3.32          1.04         3.87 o                         
   2  26   1        186.37        233.65        11.90 o                         
   3  26   1         81.13         81.78         7.91 o                         
   4  26   1        189.09        161.48        13.54 o                         
   5  26   1         64.17         52.96         7.46 o                         
   6  26   1        131.95        122.99        11.27 o                         
   7  26   1         25.41         33.53         9.89 o                         
   8  26   1        126.62        133.10        17.92 o                         
  -8  27   1         23.89          7.68         7.68 o                         
  -7  27   1         47.50         42.67         6.37 o                         
  -6  27   1         37.91         41.61         7.30 o                         
  -5  27   1         20.77         19.13         5.84 o                         
  -4  27   1         32.13         20.01         5.29 o                         
  -3  27   1         23.64         20.19         4.54 o                         
  -2  27   1         45.20         39.44         6.75 o                         
  -1  27   1          5.66         -2.01         3.70 o                         
   0  27   1         48.53         65.97         6.16 o                         
   1  27   1         13.41          9.96         4.31 o                         
   2  27   1         47.17         34.36         6.41 o                         
   3  27   1         19.18          3.41         4.65 o                         
   4  27   1          0.36         -0.07         4.86 o                         
   5  27   1         20.91         22.91         6.23 o                         
   6  27   1         10.31         10.41         6.44 o                         
   7  27   1          9.24          9.15         4.64 o                         
   8  27   1          7.96          7.68         7.68 o                         
  -7  28   1        866.90        913.56        35.26 o                         
  -6  28   1         14.83         20.59         5.82 o                         
  -5  28   1       1390.94       1341.27        37.97 o                         
  -4  28   1        245.64        251.55        12.98 o                         
  -3  28   1       1023.93       1184.46        31.08 o                         
  -2  28   1         68.46         67.53         8.49 o                         
  -1  28   1       3576.92       2696.20        59.99 o                         
   0  28   1         42.34         24.26        10.38 o                         
   1  28   1        774.75        383.99        14.92 o                         
   2  28   1         21.06         14.65         6.23 o                         
   3  28   1         51.22         86.75         7.52 o                         
   4  28   1        112.34        107.49         8.07 o                         
   5  28   1       1304.75       1255.42        42.27 o                         
   6  28   1        130.10        156.58        11.22 o                         
   7  28   1        677.25        617.89        21.15 o                         
  -7  29   1          9.89         -2.59         5.44 o                         
  -6  29   1         11.45          2.36         5.08 o                         
  -5  29   1         38.00         24.44         5.82 o                         
  -4  29   1         64.66         80.27         8.52 o                         
  -3  29   1         39.16         28.65         6.54 o                         
  -2  29   1         47.32         44.45         6.71 o                         
  -1  29   1         75.91         78.26         7.54 o                         
   0  29   1         21.85         12.15         4.20 o                         
   1  29   1         48.93         54.84         6.72 o                         
   2  29   1          1.92          1.59         5.30 o                         
   3  29   1         35.98         38.75         6.49 o                         
   4  29   1         95.82        104.20         9.52 o                         
   5  29   1          0.18         -1.80         4.64 o                         
   6  29   1          1.17          1.73         4.64 o                         
   7  29   1         17.08          0.43         8.85 o                         
  -6  30   1         12.58          5.76         5.88 o                         
  -5  30   1        118.90        105.83        14.69 o                         
  -4  30   1         85.33         67.30         9.03 o                         
  -3  30   1        148.57        166.34        17.80 o                         
  -2  30   1          2.46         -1.41         5.73 o                         
  -1  30   1          4.53         -1.61         5.91 o                         
   0  30   1         13.11         15.23         4.39 o                         
   1  30   1         69.39         82.83         8.09 o                         
   2  30   1          1.77         -2.82         6.74 o                         
   3  30   1        108.31         93.48         8.20 o                         
   4  30   1          4.41         -3.46         4.99 o                         
   5  30   1          6.78          0.46         5.07 o                         
   6  30   1         29.83         22.97         4.89 o                         
  -6  31   1        561.88        528.24        35.83 o                         
  -5  31   1          6.92          7.08         6.74 o                         
  -4  31   1        141.57        163.52        11.78 o                         
  -3  31   1         89.74        113.64        10.16 o                         
  -2  31   1        191.67        163.99        10.49 o                         
  -1  31   1        221.70        187.74        10.81 o                         
   0  31   1          6.67          5.98         4.91 o                         
   1  31   1         55.45         40.28         6.11 o                         
   2  31   1         51.28         69.33         7.80 o                         
   3  31   1         83.52         87.05         7.52 o                         
   4  31   1       1289.69       1309.98        47.45 o                         
   5  31   1        207.97        242.31        14.39 o                         
   6  31   1        541.41        488.87        31.99 o                         
  -5  32   1         35.02         35.12        13.44 o                         
  -4  32   1        335.50        442.80        31.99 o                         
  -3  32   1         32.45         26.99         6.36 o                         
  -2  32   1         37.21         37.96         6.30 o                         
  -1  32   1          7.01          9.37         4.54 o                         
   0  32   1        152.88        142.26        16.00 o                         
   1  32   1          1.89         -4.97         4.97 o                         
   2  32   1          1.39          6.66         5.72 o                         
   3  32   1         24.27         16.42         7.89 o                         
   4  32   1        209.02        346.82        24.32 o                         
   5  32   1         31.10         25.25         5.83 o                         
  -5  33   1          2.80          3.84         7.68 o                         
  -4  33   1        273.17        262.44        14.91 o                         
  -3  33   1         31.37         33.25         5.78 o                         
  -2  33   1         45.03         35.76         5.39 o                         
  -1  33   1         21.70         30.65         6.14 o                         
   0  33   1        112.39        118.31        13.10 o                         
   1  33   1         45.94         39.14         7.12 o                         
   2  33   1         65.14         53.54         6.44 o                         
   3  33   1         64.22         81.17        12.16 o                         
   4  33   1       1996.71       2128.87        70.57 o                         
   5  33   1         10.68         10.56         4.15 o                         
  -5  34   1         21.58          7.68         6.40 o                         
  -4  34   1        126.45        120.17         9.83 o                         
  -3  34   1         32.10         26.36         7.06 o                         
  -2  34   1         54.25         58.65         5.55 o                         
  -1  34   1         14.66         11.32         5.83 o                         
   0  34   1         20.35          8.96        11.52 o                         
   1  34   1         10.23          8.86         7.04 o                         
   2  34   1         23.03         14.10         4.31 o                         
   3  34   1         41.23         33.86         6.14 o                         
   4  34   1         79.35         80.34         8.98 o                         
  -4  35   1         14.84         10.24         6.40 o                         
  -3  35   1         10.82         -5.12         7.68 o                         
  -2  35   1         12.51          6.28         5.76 o                         
  -1  35   1         13.83         11.17         4.92 o                         
   0  35   1          0.99          0.47         4.92 o                         
   1  35   1          3.82          0.96         4.14 o                         
   2  35   1         18.90         10.80         5.60 o                         
   3  35   1         29.48         35.31         8.96 o                         
   4  35   1         14.24          3.84         5.12 o                         
  -3  36   1       7884.64       8912.65       386.49 o                         
  -2  36   1          0.12          6.40         7.68 o                         
  -1  36   1       3324.85       3295.62       101.34 o                         
   0  36   1        142.05        144.79        10.86 o                         
   1  36   1       2932.11       2595.29       145.25 o                         
   2  36   1         53.24         43.51        11.52 o                         
   3  36   1       4448.28       4866.42       213.72 o                         
  -2  37   1          0.28         -5.12         5.12 o                         
  -1  37   1          8.96         -3.20         4.48 o                         
   0  37   1          1.94         -5.12         5.12 o                         
   1  37   1          7.47          3.84         5.12 o                         
   2  37   1          3.70          2.56         5.12 o                         
  -3 -36   2         82.18        198.36        21.76 o                         
  -2 -36   2         13.92          5.12         6.40 o                         
  -1 -36   2         74.27         79.35        12.80 o                         
   0 -36   2         10.20         -3.84         6.40 o                         
   1 -36   2         24.30          8.96         7.68 o                         
  -4 -35   2         71.46         44.79         8.96 o                         
  -3 -35   2        224.45        248.27        20.48 o                         
  -2 -35   2         62.83         56.31        11.52 o                         
  -1 -35   2        145.21        167.65        19.20 o                         
   0 -35   2         64.62         63.36        10.24 o                         
   1 -35   2         29.08         46.80         6.74 o                         
   2 -35   2         63.32         75.58        12.16 o                         
   3 -35   2        101.79         80.63        12.80 o                         
  -5 -34   2          3.14         -3.84         7.68 o                         
  -4 -34   2         33.25         24.83         7.06 o                         
  -3 -34   2          7.62         11.62         5.43 o                         
  -2 -34   2         34.78         26.20         7.08 o                         
  -1 -34   2          1.09         -5.43         5.43 o                         
   0 -34   2          1.31         -1.28         5.43 o                         
   1 -34   2          3.64          9.16         5.83 o                         
   2 -34   2         59.58         65.67         9.05 o                         
   3 -34   2         45.92         42.09         6.13 o                         
   4 -34   2         34.22         26.74         5.83 o                         
  -6 -33   2         32.54         26.88         6.40 o                         
  -5 -33   2          2.02         -0.58         4.92 o                         
  -4 -33   2         17.20         10.04         5.83 o                         
  -3 -33   2         22.92         12.89         5.42 o                         
  -2 -33   2         11.19          1.28         4.80 o                         
  -1 -33   2          2.04          2.18         7.34 o                         
   0 -33   2          5.11         11.94         8.01 o                         
   1 -33   2         22.14         20.24         7.07 o                         
   2 -33   2          4.09         12.02         5.39 o                         
   3 -33   2         18.75         26.61         5.63 o                         
   4 -33   2         18.06         28.61         5.68 o                         
   5 -33   2         27.28         16.84         7.68 o                         
  -6 -32   2       4342.84       4554.82       142.98 o                         
  -5 -32   2         42.53         37.64         8.56 o                         
  -4 -32   2       7246.83       7418.49       292.45 o                         
  -3 -32   2         60.97         58.09         7.74 o                         
  -2 -32   2       1605.81       1543.61        67.35 o                         
  -1 -32   2         64.83         63.80        10.75 o                         
   0 -32   2       5607.00       5659.80       181.88 o                         
   1 -32   2         64.53         52.96         7.86 o                         
   2 -32   2        480.81        409.13        22.41 o                         
   3 -32   2        210.43        243.21        14.00 o                         
   4 -32   2       6262.81       6915.84       182.31 o                         
   5 -32   2        163.25        179.01        24.32 o                         
   6 -32   2       2493.92       2447.07        79.62 o                         
  -7 -31   2          0.77         -2.56         4.00 o                         
  -6 -31   2         11.14         11.81         5.83 o                         
  -5 -31   2          8.88         17.21         7.99 o                         
  -4 -31   2          5.83          6.50         6.61 o                         
  -3 -31   2          7.72          9.82         7.04 o                         
  -2 -31   2         13.07         13.88         6.13 o                         
  -1 -31   2         35.25         31.82         7.20 o                         
   0 -31   2          0.07          3.84        11.52 o                         
   1 -31   2         21.83         30.18         7.72 o                         
   2 -31   2         21.99         10.80         6.37 o                         
   3 -31   2         33.20         33.15         7.12 o                         
   4 -31   2         14.37         24.69         6.57 o                         
   5 -31   2         12.82         20.17         5.82 o                         
   6 -31   2          7.21          3.29        12.80 o                         
  -7 -30   2          6.18         -0.26         4.26 o                         
  -6 -30   2         22.90         26.69         7.65 o                         
  -5 -30   2         62.96         66.31        10.02 o                         
  -4 -30   2          5.85         17.80         6.42 o                         
  -3 -30   2        135.01        149.29        13.04 o                         
  -2 -30   2         18.64         35.65         9.21 o                         
  -1 -30   2        116.78        154.81        26.88 o                         
   0 -30   2         10.39         20.75         8.98 o                         
   1 -30   2         73.30        103.99        10.29 o                         
   2 -30   2         40.16         26.88        12.80 o                         
   3 -30   2         54.50         65.25         9.55 o                         
   4 -30   2        164.63        211.31        15.95 o                         
   5 -30   2         14.90         30.05         6.78 o                         
   6 -30   2          6.60          0.67         6.48 o                         
   7 -30   2          2.86         -5.97        16.64 o                         
  -7 -29   2         52.18         60.52         8.56 o                         
  -6 -29   2         53.98         45.79        10.38 o                         
  -5 -29   2        402.81        408.62        19.18 o                         
  -4 -29   2        119.92        132.01        12.98 o                         
  -3 -29   2        237.20        247.88        18.43 o                         
  -2 -29   2         40.89         22.80         7.20 o                         
  -1 -29   2        164.49        161.33        13.46 o                         
   0 -29   2          1.53         -5.07         5.07 o                         
   1 -29   2       1001.11       1017.13        36.16 o                         
   2 -29   2         17.62         21.98         7.12 o                         
   3 -29   2        296.73        338.04        21.15 o                         
   4 -29   2         15.90         18.33         7.05 o                         
   5 -29   2        284.65        332.76        18.74 o                         
   6 -29   2         16.78          9.88         5.82 o                         
   7 -29   2        583.76        661.43        28.41 o                         
  -8 -28   2          0.54          3.61         4.92 o                         
  -7 -28   2         17.51         39.74         9.60 o                         
  -6 -28   2          7.16          5.01        10.38 o                         
  -5 -28   2         72.54         65.09         9.42 o                         
  -4 -28   2         69.31         68.83         8.31 o                         
  -3 -28   2         12.24         17.59         5.89 o                         
  -2 -28   2         33.34         38.05         6.92 o                         
  -1 -28   2         18.27         10.52         7.95 o                         
   0 -28   2         24.06         15.16         8.56 o                         
   1 -28   2         16.91         19.84        13.44 o                         
   2 -28   2          2.57          5.77         6.49 o                         
   3 -28   2         68.68         64.13         9.55 o                         
   4 -28   2         48.39         46.07        17.92 o                         
   5 -28   2         50.47         56.42         8.83 o                         
   6 -28   2         13.61         13.95         6.57 o                         
   7 -28   2         35.55         32.68         5.82 o                         
   8 -28   2          5.67         -6.14         6.14 o                         
  -8 -27   2         80.71        119.28        15.36 o                         
  -7 -27   2         87.13        108.63        14.39 o                         
  -6 -27   2        137.78        187.36        15.87 o                         
  -5 -27   2        160.78        172.88        17.44 o                         
  -4 -27   2        298.32        262.00        15.46 o                         
  -3 -27   2        104.01        100.19        14.91 o                         
  -2 -27   2         36.05         25.66         6.60 o                         
  -1 -27   2        250.46        205.42        13.52 o                         
   0 -27   2        168.44        171.96        11.49 o                         
   1 -27   2        489.53        535.78        29.36 o                         
   2 -27   2        308.05        363.40        19.92 o                         
   3 -27   2        103.73        145.63        14.10 o                         
   4 -27   2         70.14         78.82        10.95 o                         
   5 -27   2        416.16        443.61        22.96 o                         
   6 -27   2        316.02        327.29        17.68 o                         
   7 -27   2         14.23         14.75         8.28 o                         
   8 -27   2        135.63        167.80        13.44 o                         
  -8 -26   2         20.56         21.28         7.07 o                         
  -7 -26   2         46.89         41.63         8.98 o                         
  -6 -26   2         70.15         84.47        11.78 o                         
  -5 -26   2         46.92         42.98         9.59 o                         
  -4 -26   2         57.05         57.34         8.11 o                         
  -3 -26   2         17.08          6.13         6.47 o                         
  -2 -26   2         49.49         53.92         8.26 o                         
  -1 -26   2          1.43         -3.13         5.45 o                         
   0 -26   2         25.20         48.44         6.56 o                         
   1 -26   2         21.31         12.52         6.85 o                         
   2 -26   2         29.95         25.50         7.61 o                         
   3 -26   2         36.67         42.25         9.13 o                         
   4 -26   2        298.48        329.59        19.46 o                         
   5 -26   2         97.61        130.08        16.18 o                         
   6 -26   2        118.16        113.45        12.02 o                         
   7 -26   2         78.40         81.84         9.22 o                         
   8 -26   2          9.75         15.59         8.89 o                         
  -9 -25   2         14.13         11.52         8.96 o                         
  -8 -25   2         50.24         55.86        11.52 o                         
  -7 -25   2          4.43         -1.12         9.01 o                         
  -6 -25   2         81.31         73.09         9.62 o                         
  -5 -25   2          7.13         23.93         6.41 o                         
  -4 -25   2         11.94         21.69         7.39 o                         
  -3 -25   2         49.54         54.04         8.19 o                         
  -2 -25   2          7.55         11.41         6.17 o                         
  -1 -25   2         48.72         50.80         8.17 o                         
   0 -25   2         58.66         47.21         6.50 o                         
   1 -25   2          0.98          1.41         6.44 o                         
   2 -25   2        114.18        127.06        11.52 o                         
   3 -25   2         42.29         45.98         8.00 o                         
   4 -25   2        139.24        151.67        12.24 o                         
   5 -25   2         73.16         70.03        10.03 o                         
   6 -25   2         91.44         78.21        10.87 o                         
   7 -25   2         16.30          9.56        11.52 o                         
   8 -25   2         12.26         22.96         7.07 o                         
  -9 -24   2         38.58         20.66         6.14 o                         
  -8 -24   2       4887.03       5044.72       270.15 o                         
  -7 -24   2        267.78        259.65        19.94 o                         
  -6 -24   2       5635.90       5750.07       154.12 o                         
  -5 -24   2        166.38        182.98        20.81 o                         
  -4 -24   2      33486.41      32729.31       698.83 o                         
  -3 -24   2        347.95        330.39        17.38 o                         
  -2 -24   2       5121.04       4463.70       110.02 o                         
  -1 -24   2         14.28         27.87         7.30 o                         
   0 -24   2      19355.22      18942.19       380.58 o                         
   1 -24   2        126.74         98.66         8.42 o                         
   2 -24   2       2331.98       2155.86        57.41 o                         
   3 -24   2        245.67        262.18        15.45 o                         
   4 -24   2      28370.93      27983.19       600.46 o                         
   5 -24   2        159.39        196.44        33.91 o                         
   6 -24   2       2913.66       3002.07       149.73 o                         
   7 -24   2          5.77         25.60        12.80 o                         
   8 -24   2        732.50        809.66        27.39 o                         
   9 -24   2        128.01        129.26        16.64 o                         
  -9 -23   2          1.06          0.73         6.14 o                         
  -8 -23   2         25.62         23.14        14.20 o                         
  -7 -23   2          3.25          3.29         6.30 o                         
  -6 -23   2         16.33         10.77         5.41 o                         
  -5 -23   2         51.07         45.47         8.54 o                         
  -4 -23   2         14.39         22.94         6.05 o                         
  -3 -23   2         31.54         29.03         6.82 o                         
  -2 -23   2         13.96          4.22         5.95 o                         
  -1 -23   2         61.26         67.44         9.05 o                         
   0 -23   2         14.12         16.82         4.83 o                         
   1 -23   2         32.03         40.32         6.27 o                         
   2 -23   2         22.37         17.05         6.04 o                         
   3 -23   2         71.62         59.64         8.79 o                         
   4 -23   2        126.61        176.76        15.26 o                         
   5 -23   2         31.98         41.29         8.46 o                         
   6 -23   2        100.30         98.12        13.48 o                         
   7 -23   2         14.21         24.99         8.56 o                         
   8 -23   2          6.93          2.56        10.24 o                         
   9 -23   2         11.06          1.28         5.43 o                         
 -10 -22   2          4.83          6.40         7.68 o                         
  -9 -22   2          9.99          1.89         8.56 o                         
  -8 -22   2         23.07         25.17         6.37 o                         
  -7 -22   2         72.54         68.37         7.57 o                         
  -6 -22   2         15.40         16.51         5.90 o                         
  -5 -22   2        131.60        136.44        12.52 o                         
  -4 -22   2         87.15         73.64         9.41 o                         
  -3 -22   2        220.41        196.26        14.63 o                         
  -2 -22   2         51.59         66.79         7.45 o                         
  -1 -22   2        577.37        645.99        21.20 o                         
   0 -22   2         26.84         52.03         5.10 o                         
   1 -22   2        365.11        334.79        13.01 o                         
   2 -22   2         19.62         17.49         5.46 o                         
   3 -22   2        481.92        510.95        24.36 o                         
   4 -22   2        274.28        273.03        18.44 o                         
   5 -22   2         31.65         25.54         6.49 o                         
   6 -22   2         32.53         49.02         8.62 o                         
   7 -22   2         18.81         15.88         7.65 o                         
   8 -22   2         21.10         16.00         8.14 o                         
   9 -22   2         90.12        111.34        11.99 o                         
 -10 -21   2         50.86         57.59        11.52 o                         
  -9 -21   2        869.10        850.91        47.35 o                         
  -8 -21   2         73.75         72.27         8.23 o                         
  -7 -21   2       2233.44       2375.98       111.10 o                         
  -6 -21   2        448.26        479.90        27.75 o                         
  -5 -21   2        508.94        473.79        18.03 o                         
  -4 -21   2         34.71         39.02         6.18 o                         
  -3 -21   2        112.60        119.00        13.14 o                         
  -2 -21   2         44.32         45.73         6.82 o                         
  -1 -21   2        891.27        957.17        24.83 o                         
   0 -21   2        275.56        261.95         9.49 o                         
   1 -21   2       4614.16       4667.93        84.15 o                         
   2 -21   2         94.24        116.22         8.17 o                         
   3 -21   2        134.87        121.78        11.08 o                         
   4 -21   2        264.94        237.19        13.77 o                         
   5 -21   2       2539.85       2368.67        55.29 o                         
   6 -21   2         84.54        103.92        14.14 o                         
   7 -21   2        508.96        567.14        31.13 o                         
   8 -21   2        143.60        159.35        12.42 o                         
   9 -21   2        722.39        754.13        31.21 o                         
  10 -21   2         28.68         24.32         7.68 o                         
 -10 -20   2          2.74          3.84         8.96 o                         
  -9 -20   2         83.91         80.63        15.36 o                         
  -8 -20   2         27.10         38.89         9.47 o                         
  -6 -20   2          8.85         15.93         8.29 o                         
  -5 -20   2        297.10        500.78        68.47 o                         
  -4 -20   2         21.41         14.80         5.05 o                         
  -3 -20   2        299.11        318.61        13.49 o                         
  -2 -20   2         23.81         14.11         4.25 o                         
  -1 -20   2         57.42         46.04         5.06 o                         
   0 -20   2         10.25          0.87         3.91 o                         
   1 -20   2        249.81        189.87         8.11 o                         
   2 -20   2         36.57         25.26         4.23 o                         
   3 -20   2         22.25         34.39         6.54 o                         
   4 -20   2         15.57         13.82         4.75 o                         
   5 -20   2         17.05         49.65        28.79 o                         
   6 -20   2          6.94          3.91         5.73 o                         
   7 -20   2         36.14         68.62        10.86 o                         
   8 -20   2          0.98          6.50         6.13 o                         
   9 -20   2         33.85         49.45         8.91 o                         
  10 -20   2          1.58          0.00         7.68 o                         
  -9 -19   2        149.10        162.09        12.52 o                         
  -8 -19   2        406.52        421.60        20.41 o                         
  -7 -19   2       1853.30       1819.89        48.25 o                         
  -6 -19   2        236.23        231.21        15.83 o                         
  -5 -19   2       1179.05       1199.34        32.56 o                         
  -4 -19   2         50.98         43.48         6.05 o                         
  -3 -19   2        408.83        391.23        12.90 o                         
  -2 -19   2        150.17        134.64         8.48 o                         
  -1 -19   2        147.95        183.94         8.58 o                         
   0 -19   2        535.47        484.02        17.82 o                         
   1 -19   2       1729.43       1891.77        37.46 o                         
   2 -19   2        404.21        374.17        13.05 o                         
   3 -19   2       2457.22       2224.65        46.32 o                         
   4 -19   2        671.91        739.72        20.38 o                         
   5 -19   2       1836.63       1746.18        40.54 o                         
   6 -19   2        538.60        541.14        20.98 o                         
   7 -19   2         16.32         20.05         7.39 o                         
   8 -19   2        401.93        437.68        20.16 o                         
   9 -19   2        494.53        465.79        23.48 o                         
 -10 -18   2         11.31         -1.28         8.96 o                         
  -9 -18   2         36.86         43.74         7.31 o                         
  -8 -18   2         68.61         88.53        11.01 o                         
  -7 -18   2        125.63        134.47        23.04 o                         
  -6 -18   2         98.45        100.94         9.21 o                         
  -5 -18   2        164.12        140.92        11.77 o                         
  -4 -18   2        272.22        215.56        11.65 o                         
  -3 -18   2         85.30         81.44         6.69 o                         
  -2 -18   2         88.37         97.46         6.75 o                         
  -1 -18   2         47.48         75.20         6.60 o                         
   0 -18   2        656.67        690.00        18.42 o                         
   1 -18   2        137.93        144.94         7.48 o                         
   2 -18   2         18.56         36.49         5.53 o                         
   3 -18   2         41.07         30.67         3.89 o                         
   4 -18   2        110.76        124.15        11.06 o                         
   5 -18   2        107.99        109.87        10.08 o                         
   6 -18   2          7.63         -0.26         5.81 o                         
   7 -18   2         28.18         26.09         8.37 o                         
   8 -18   2          9.51         17.49         7.39 o                         
   9 -18   2         81.95         88.65         8.87 o                         
 -10 -17   2         78.28        108.78        16.64 o                         
  -9 -17   2          3.37         -5.45         6.03 o                         
  -8 -17   2         77.78        105.97        11.31 o                         
  -7 -17   2         10.69          6.94         5.68 o                         
  -6 -17   2         95.13         58.26         7.31 o                         
  -5 -17   2        103.02        127.26        15.26 o                         
  -4 -17   2         35.08         22.72         4.13 o                         
  -3 -17   2        208.75        203.42         9.02 o                         
  -2 -17   2          9.05          2.14         3.03 o                         
  -1 -17   2        254.29        272.22        14.74 o                         
   0 -17   2         21.03         16.49         4.50 o                         
   1 -17   2        166.16        151.54        11.22 o                         
   2 -17   2         59.12         68.98         4.69 o                         
   3 -17   2         62.37         52.37         4.80 o                         
   4 -17   2        111.11        113.21        12.48 o                         
   5 -17   2         72.96         43.67         7.54 o                         
   6 -17   2         18.48         10.64         6.23 o                         
   7 -17   2          8.53         -4.61        10.14 o                         
   8 -17   2          3.30         -6.37         6.37 o                         
   9 -17   2         31.45         30.79         7.12 o                         
  10 -17   2          6.19         13.16         6.40 o                         
 -11 -16   2        112.13        122.86        21.76 o                         
 -10 -16   2       4535.33       4281.35       174.05 o                         
  -9 -16   2         44.82         29.34        11.82 o                         
  -8 -16   2       1405.35       1306.13        43.34 o                         
  -7 -16   2        167.71        169.50        11.75 o                         
  -6 -16   2        861.32        896.84        24.73 o                         
  -5 -16   2        378.91        348.83        13.66 o                         
  -4 -16   2       7739.99       7381.15       137.02 o                         
  -3 -16   2         59.69         64.07         5.28 o                         
  -2 -16   2      19149.88      20460.43       508.99 o                         
  -1 -16   2        281.46        282.94        14.74 o                         
   0 -16   2        485.33        590.85        22.14 o                         
   1 -16   2        267.51        222.36        10.70 o                         
   2 -16   2      26919.32      27582.90       528.53 o                         
   3 -16   2        194.29        192.13         7.78 o                         
   4 -16   2      32410.45      30022.83       493.38 o                         
   5 -16   2        460.21        386.72        14.54 o                         
   6 -16   2       4602.00       3997.89       100.10 o                         
   7 -16   2        525.56        425.66        19.34 o                         
   8 -16   2         38.38         25.10         8.06 o                         
   9 -16   2         35.37         36.88         8.06 o                         
  10 -16   2        498.66        561.44        28.17 o                         
 -10 -15   2         22.54         25.17        17.92 o                         
  -9 -15   2         14.27         -0.59         6.78 o                         
  -8 -15   2          1.16         -0.43         6.65 o                         
  -7 -15   2         11.68          6.48         7.41 o                         
  -6 -15   2         11.32          9.24         5.67 o                         
  -5 -15   2         74.69         72.45         6.34 o                         
  -4 -15   2         23.97         18.25         3.41 o                         
  -3 -15   2         70.62         58.79         6.30 o                         
  -2 -15   2         57.79         53.88         6.78 o                         
  -1 -15   2         87.39         82.29         7.76 o                         
   0 -15   2        167.70        146.79         8.87 o                         
   1 -15   2         42.16         40.56         4.88 o                         
   2 -15   2         54.10         47.20         4.54 o                         
   3 -15   2         28.60         24.31         4.49 o                         
   4 -15   2         29.22         33.01         4.47 o                         
   5 -15   2         27.04         22.84         5.00 o                         
   6 -15   2          7.74          3.02         5.07 o                         
   7 -15   2         31.56         20.97         6.90 o                         
   8 -15   2         18.69          7.40         7.12 o                         
   9 -15   2         27.60         29.43         9.95 o                         
  10 -15   2         43.70         39.80         7.99 o                         
 -11 -14   2          9.70          2.56         7.68 o                         
 -10 -14   2         62.17         55.62        14.08 o                         
  -9 -14   2         17.86         18.63         7.31 o                         
  -8 -14   2         50.14         47.96         9.34 o                         
  -7 -14   2         41.01         35.04         6.96 o                         
  -6 -14   2         18.10         17.46         5.13 o                         
  -5 -14   2        307.01        286.06        10.46 o                         
  -4 -14   2        129.91        106.49         7.33 o                         
  -3 -14   2        237.25        264.02        10.03 o                         
  -2 -14   2        261.56        264.05         9.86 o                         
  -1 -14   2       1813.40       1943.61        55.66 o                         
   0 -14   2       1012.24        995.43        25.94 o                         
   1 -14   2        742.16        699.24        20.89 o                         
   2 -14   2        361.58        333.24        11.57 o                         
   3 -14   2         12.59         17.53         4.10 o                         
   4 -14   2        340.43        310.52        13.02 o                         
   5 -14   2        225.93        203.79        11.66 o                         
   6 -14   2         87.09         75.79         7.49 o                         
   7 -14   2         33.27         20.18         6.37 o                         
   8 -14   2          0.97         -7.10         7.10 o                         
   9 -14   2         18.35         24.63         8.98 o                         
  10 -14   2         33.22         16.00         9.05 o                         
 -10 -13   2        118.42        101.24        12.57 o                         
  -9 -13   2        597.80        593.30        25.27 o                         
  -8 -13   2          4.15         -9.41        15.79 o                         
  -7 -13   2        506.67        480.99        21.30 o                         
  -6 -13   2        150.25        138.89         9.25 o                         
  -5 -13   2        787.63        740.23        18.87 o                         
  -4 -13   2       1339.51       1315.56        29.77 o                         
  -3 -13   2       2408.16       2520.57        87.89 o                         
  -2 -13   2        644.36        646.80        19.11 o                         
  -1 -13   2       5510.47       5829.19       144.32 o                         
   0 -13   2        287.41        253.56        10.54 o                         
   1 -13   2       2908.32       2859.67        66.03 o                         
   2 -13   2        396.73        426.37        13.70 o                         
   3 -13   2       3733.39       4197.69        86.27 o                         
   4 -13   2         16.40         23.84         4.18 o                         
   5 -13   2       3756.11       3838.32        70.54 o                         
   6 -13   2        284.32        298.20        14.02 o                         
   7 -13   2        892.24        803.00        23.61 o                         
   8 -13   2         73.89         69.87        10.53 o                         
   9 -13   2       1194.64       1240.16        35.31 o                         
  10 -13   2         27.23         39.42        13.44 o                         
 -10 -12   2          6.90          1.35         8.28 o                         
  -9 -12   2         10.31         38.39        21.76 o                         
  -8 -12   2          1.74          2.67         6.92 o                         
  -7 -12   2          3.02         86.48        31.35 o                         
  -6 -12   2          8.64         12.68         4.66 o                         
  -5 -12   2        178.16        228.75        12.63 o                         
  -4 -12   2         22.23         26.72         4.42 o                         
  -3 -12   2         45.20        125.64         9.87 o                         
  -2 -12   2         24.94         28.29         3.40 o                         
  -1 -12   2        252.47        499.97        15.74 o                         
   0 -12   2          3.36          1.19         2.66 o                         
   1 -12   2        289.10        368.72        13.55 o                         
   2 -12   2         37.08         38.52         4.02 o                         
   3 -12   2         69.19         73.54         7.23 o                         
   4 -12   2          2.35          2.84         5.07 o                         
   5 -12   2        209.46        224.45        23.05 o                         
   6 -12   2          5.13          7.88         5.91 o                         
   7 -12   2         17.99         23.36         5.86 o                         
   8 -12   2          7.38          1.55        10.92 o                         
   9 -12   2         12.27         17.72         9.70 o                         
  10 -12   2          0.60          0.43         7.99 o                         
  11 -12   2          2.37         15.36         7.68 o                         
 -11 -11   2        201.62        299.46        24.32 o                         
 -10 -11   2        128.62        130.32        14.91 o                         
  -9 -11   2        410.30        349.49        16.71 o                         
  -8 -11   2        108.84        106.56        10.91 o                         
  -7 -11   2        864.74        784.01        22.72 o                         
  -6 -11   2         45.73         55.04         6.21 o                         
  -5 -11   2         12.92         10.86         3.73 o                         
  -4 -11   2        604.34        624.55        20.52 o                         
  -3 -11   2       3550.38       3396.63        77.87 o                         
  -2 -11   2       4117.15       3644.73        82.19 o                         
  -1 -11   2       3600.05       3597.15        83.83 o                         
   0 -11   2       3454.20       3487.96        76.60 o                         
   1 -11   2       8669.52       8857.67       190.20 o                         
   2 -11   2       1190.67       1207.44        35.68 o                         
   3 -11   2        452.92        417.90        17.36 o                         
   4 -11   2       1342.05       1297.72        41.46 o                         
   5 -11   2        230.19        243.38        14.59 o                         
   6 -11   2        162.39        179.69        10.95 o                         
   7 -11   2        674.09        546.10        20.64 o                         
   8 -11   2        161.98        165.52        12.90 o                         
   9 -11   2        510.82        456.72        41.29 o                         
  10 -11   2        253.55        236.89        22.05 o                         
  11 -11   2        108.58         79.43        10.86 o                         
 -11 -10   2          9.51          2.56        10.24 o                         
 -10 -10   2         18.00         13.80         8.25 o                         
  -9 -10   2         26.29         15.20         8.62 o                         
  -8 -10   2         13.23         12.20         6.33 o                         
  -7 -10   2        158.30        163.84        11.14 o                         
  -6 -10   2         32.14         14.62         6.46 o                         
  -5 -10   2        100.06         85.22         7.65 o                         
  -4 -10   2        275.96        285.21        13.02 o                         
  -3 -10   2        105.25         93.02         6.82 o                         
  -2 -10   2         75.29         75.41         5.57 o                         
  -1 -10   2        179.07        160.19         7.45 o                         
   0 -10   2        624.82        630.54        17.36 o                         
   1 -10   2        218.00        240.98         9.51 o                         
   2 -10   2         22.41         12.66         4.04 o                         
   3 -10   2        147.44        159.14         9.79 o                         
   4 -10   2        143.49        152.04        12.05 o                         
   5 -10   2        192.47        175.35        10.00 o                         
   6 -10   2         89.07         74.06         7.37 o                         
   7 -10   2         55.73         39.16         6.89 o                         
   8 -10   2        212.29        180.75        11.21 o                         
   9 -10   2         15.11          8.54        11.56 o                         
  10 -10   2         59.74         33.99         8.85 o                         
  11 -10   2         12.14         15.76         7.07 o                         
 -11  -9   2          7.81         -7.65         7.65 o                         
 -10  -9   2         10.34         11.46         8.43 o                         
  -9  -9   2          4.82         -4.69         7.39 o                         
  -8  -9   2         30.18         32.71         6.53 o                         
  -7  -9   2         16.67         16.50         5.83 o                         
  -6  -9   2        101.61         99.34         9.01 o                         
  -5  -9   2         25.65         23.72         5.06 o                         
  -4  -9   2        105.24        116.17        13.48 o                         
  -3  -9   2        120.66        157.70         8.53 o                         
  -2  -9   2        101.01        116.67         6.92 o                         
  -1  -9   2        354.06        382.23        14.78 o                         
   0  -9   2         83.92         75.47         6.19 o                         
   1  -9   2        121.14        130.30         7.10 o                         
   2  -9   2         39.03         30.35         4.80 o                         
   3  -9   2         10.46         15.33         4.52 o                         
   4  -9   2          7.47          0.00         5.91 o                         
   5  -9   2         41.58         32.78         5.05 o                         
   6  -9   2         15.29          9.31         4.73 o                         
   7  -9   2         12.05          7.16         7.14 o                         
   8  -9   2         32.60         22.80         7.20 o                         
   9  -9   2          3.47         -7.20         7.20 o                         
  10  -9   2         68.95         59.23         9.22 o                         
  11  -9   2          0.07          9.38         8.01 o                         
 -11  -8   2        161.34        148.72        20.48 o                         
 -10  -8   2       2343.51       2233.56        68.90 o                         
  -9  -8   2        112.31        115.39        12.26 o                         
  -8  -8   2       8579.28       8854.10       181.28 o                         
  -7  -8   2        300.71        226.55        14.20 o                         
  -6  -8   2      29377.84      30425.26       829.40 o                         
  -5  -8   2       1820.50       1843.80        46.87 o                         
  -4  -8   2      34293.14      35420.98       876.72 o                         
  -3  -8   2        536.93        543.18        18.35 o                         
  -2  -8   2       4507.99       4144.00        90.85 o                         
  -1  -8   2       6611.83       6469.25       139.96 o                         
   1  -8   2       5172.59       5244.83       181.44 o                         
   2  -8   2      35527.67      36739.85      1041.48 o                         
   3  -8   2        522.90        613.94        35.77 o                         
   4  -8   2       8915.30      10345.81       314.01 o                         
   5  -8   2         42.09         34.90         6.51 o                         
   6  -8   2        570.76        681.50        27.93 o                         
   7  -8   2        312.96        278.33        14.16 o                         
   8  -8   2       3878.34       3748.37        90.13 o                         
   9  -8   2         49.86         40.92        10.13 o                         
  10  -8   2       1302.02       1252.11        42.06 o                         
  11  -8   2          1.52         -8.80         8.96 o                         
 -11  -7   2         12.85         -6.57         6.57 o                         
 -10  -7   2         14.22         10.61         8.60 o                         
  -9  -7   2         22.54         12.04         8.50 o                         
  -8  -7   2          4.44         10.82        10.72 o                         
  -7  -7   2          1.70         -5.71         5.71 o                         
  -6  -7   2         90.11        109.10         6.64 o                         
  -5  -7   2         10.21          7.05         4.43 o                         
  -4  -7   2         55.21         60.78         7.09 o                         
  -3  -7   2         90.18         78.24         7.09 o                         
  -2  -7   2        240.08        213.62         8.48 o                         
  -1  -7   2         70.07         62.14         5.96 o                         
   0  -7   2         34.72         27.59         3.22 o                         
   1  -7   2         77.53         53.44         5.07 o                         
   2  -7   2        129.58        122.60         7.71 o                         
   3  -7   2          0.79          4.77         4.92 o                         
   4  -7   2         79.55         61.97         9.47 o                         
   5  -7   2         96.24         97.80        10.69 o                         
   6  -7   2         38.20         32.98         5.75 o                         
   7  -7   2          4.54         -2.96         5.32 o                         
   8  -7   2         42.47         42.65         7.45 o                         
   9  -7   2         22.13         26.17         9.29 o                         
  10  -7   2          9.08         13.69         7.61 o                         
  11  -7   2          4.34         -6.25         7.27 o                         
 -11  -6   2          9.40          7.15        10.08 o                         
 -10  -6   2         49.47         42.15         9.42 o                         
  -9  -6   2         10.70         17.20        10.03 o                         
  -8  -6   2        125.22        108.86        10.95 o                         
  -7  -6   2         73.61         42.36         5.79 o                         
  -6  -6   2         14.96          9.32         4.50 o                         
  -5  -6   2        365.72        366.37        19.99 o                         
  -4  -6   2          3.83          5.30         3.72 o                         
  -3  -6   2        188.13        175.16        11.50 o                         
  -2  -6   2        721.73        656.74        16.93 o                         
  -1  -6   2       1704.92       1921.03        42.85 o                         
   0  -6   2        184.60        199.67         8.87 o                         
   1  -6   2        828.93        853.36        24.36 o                         
   2  -6   2         41.63         35.67         4.80 o                         
   3  -6   2        754.45        729.58        30.30 o                         
   4  -6   2         70.25         45.44         8.14 o                         
   5  -6   2         41.24         55.77         9.95 o                         
   6  -6   2         10.49         -0.80         4.49 o                         
   7  -6   2         63.05         47.42         7.08 o                         
   8  -6   2        124.86        120.08        10.28 o                         
   9  -6   2          9.70         13.38         8.35 o                         
  10  -6   2        148.82        125.33        12.17 o                         
  11  -6   2          0.28         -1.69         8.24 o                         
 -11  -5   2        813.99        808.22        37.60 o                         
 -10  -5   2        202.11        221.60        22.37 o                         
  -9  -5   2       1361.94       1343.64        90.70 o                         
  -8  -5   2         37.20         17.71         7.90 o                         
  -7  -5   2        498.60        428.90        16.40 o                         
  -6  -5   2        706.79        720.99        22.13 o                         
  -5  -5   2       3767.21       3695.24        99.91 o                         
  -4  -5   2       2997.35       3224.86        86.17 o                         
  -3  -5   2       2489.28       2554.18        66.97 o                         
  -2  -5   2       4488.66       4055.05        87.98 o                         
  -1  -5   2      13574.72      13671.08       284.42 o                         
   0  -5   2       2151.45       2163.66        54.43 o                         
   1  -5   2      24991.98      24974.21       589.05 o                         
   2  -5   2        402.03        393.60        13.70 o                         
   3  -5   2       7180.71       7467.93       314.82 o                         
   4  -5   2       2220.16       2281.03        77.82 o                         
   5  -5   2       3249.24       3383.26       114.47 o                         
   6  -5   2       1116.07       1146.81        36.96 o                         
   7  -5   2        451.67        479.18        17.93 o                         
   8  -5   2        117.46        127.54        12.48 o                         
   9  -5   2        231.67        210.88        17.91 o                         
  10  -5   2         19.47         15.76         8.35 o                         
  11  -5   2        108.38        132.92        11.67 o                         
 -10  -4   2          2.81         -0.92         8.06 o                         
  -9  -4   2         24.30         94.70        24.32 o                         
  -8  -4   2          7.72         -7.61         7.61 o                         
  -7  -4   2         14.37         37.76         6.24 o                         
  -6  -4   2          9.08          3.56         3.97 o                         
  -5  -4   2         30.07         37.73         8.56 o                         
  -4  -4   2         21.70         23.90         4.50 o                         
  -3  -4   2        145.25        398.01        26.88 o                         
  -2  -4   2         45.46         32.70         3.16 o                         
  -1  -4   2         30.38         74.45        10.91 o                         
   0  -4   2         13.26          3.84         2.22 o                         
   1  -4   2         47.62        174.99         9.47 o                         
   2  -4   2          9.76          7.54         4.00 o                         
   3  -4   2         12.55         35.68         5.83 o                         
   4  -4   2          8.55         10.14         5.83 o                         
   5  -4   2         12.94         30.71        11.52 o                         
   6  -4   2         10.53          0.96         5.82 o                         
   7  -4   2          6.40         11.80         7.38 o                         
   8  -4   2          0.73          6.89         6.68 o                         
   9  -4   2         39.96         46.65        10.52 o                         
  10  -4   2          8.86         -0.26         8.46 o                         
  11  -4   2         24.61         22.13         7.05 o                         
 -11  -3   2       1021.48       1034.04        34.71 o                         
 -10  -3   2         35.42         43.70        10.29 o                         
  -9  -3   2       1736.79       1617.19        70.66 o                         
  -8  -3   2         65.83         37.66        17.67 o                         
  -7  -3   2        235.72        206.73        10.69 o                         
  -6  -3   2       1117.61       1175.62        32.96 o                         
  -5  -3   2       2284.57       2179.81        61.21 o                         
  -4  -3   2       3410.75       3500.35        93.55 o                         
  -3  -3   2       1018.96        925.41        27.04 o                         
  -2  -3   2      13967.12      13026.36       424.30 o                         
  -1  -3   2        710.93        656.57        15.51 o                         
   0  -3   2        779.22        755.34        24.87 o                         
   1  -3   2        705.62        701.27        24.43 o                         
   2  -3   2       2289.93       2194.52        69.68 o                         
   3  -3   2       6453.02       6680.77       232.28 o                         
   4  -3   2       3826.19       3744.05       142.41 o                         
   5  -3   2       2382.94       2435.20       102.24 o                         
   6  -3   2        991.51        997.65        35.77 o                         
   7  -3   2        173.11        134.52        11.15 o                         
   8  -3   2        218.07        177.04        14.14 o                         
   9  -3   2        416.98        477.88        30.89 o                         
  10  -3   2         28.49         29.41         8.83 o                         
  11  -3   2         72.71         69.46        10.64 o                         
 -11  -2   2         56.31         45.45         9.83 o                         
 -10  -2   2          0.91         20.98        11.28 o                         
  -9  -2   2         65.29         74.16        11.26 o                         
  -8  -2   2        141.56        118.78        13.17 o                         
  -7  -2   2         18.68         -0.03         4.87 o                         
  -6  -2   2         32.39         32.76         4.26 o                         
  -5  -2   2         91.09         73.42         7.48 o                         
  -4  -2   2        540.06        569.61        20.27 o                         
  -3  -2   2        361.59        357.05        15.38 o                         
  -2  -2   2        184.42        165.37        10.49 o                         
  -1  -2   2        105.26         70.33         4.08 o                         
   0  -2   2        136.86        107.60         3.90 o                         
   1  -2   2        436.76        328.97        10.84 o                         
   2  -2   2        266.76        300.50        13.57 o                         
   3  -2   2        195.23        193.04        12.19 o                         
   4  -2   2        423.37        464.06        17.03 o                         
   5  -2   2        128.71        144.74         9.91 o                         
   6  -2   2         75.48         82.48        12.50 o                         
   7  -2   2         37.55         29.40         9.55 o                         
   8  -2   2        212.95        185.28        14.10 o                         
   9  -2   2          9.82         31.93        17.44 o                         
  10  -2   2          6.16          7.28         9.26 o                         
  11  -2   2          8.56          4.16         8.91 o                         
 -12  -1   2         18.91         -7.68        10.24 o                         
 -11  -1   2         17.67         21.64        12.16 o                         
 -10  -1   2         72.38         52.13        15.36 o                         
  -9  -1   2         11.63         14.29         8.97 o                         
  -8  -1   2        213.40        175.79        30.88 o                         
  -7  -1   2          3.29         -4.14         4.14 o                         
  -6  -1   2        118.09        136.94        10.59 o                         
  -5  -1   2         34.42         33.90         5.31 o                         
  -4  -1   2        654.16        624.17        21.52 o                         
  -3  -1   2         50.47         40.55         5.52 o                         
  -2  -1   2        513.95        379.12        24.96 o                         
  -1  -1   2         19.73          8.43         1.04 o                         
   0  -1   2         23.16         12.85         1.85 o                         
   1  -1   2          7.66          3.20         1.81 o                         
   2  -1   2          4.53          1.28         3.07 o                         
   3  -1   2         15.69         10.89         2.27 o                         
   4  -1   2        566.97        525.87        38.03 o                         
   5  -1   2         14.37          5.46         6.74 o                         
   6  -1   2         68.78         52.26         7.64 o                         
   7  -1   2          8.24          5.26         8.54 o                         
   8  -1   2         86.15         74.88        14.03 o                         
   9  -1   2         15.73        -16.64        16.64 o                         
  10  -1   2          0.36          9.08         8.80 o                         
  11  -1   2          1.40          4.67         7.71 o                         
 -12   0   2        138.84        166.37        17.92 o                         
 -11   0   2          5.33         -8.28         8.28 o                         
 -10   0   2        662.02        597.65        40.95 o                         
  -9   0   2          9.43         12.62        10.30 o                         
  -8   0   2      27396.96      26133.87       506.19 o                         
  -7   0   2         56.81         22.18         5.69 o                         
  -6   0   2       1210.83       1104.67        27.12 o                         
  -5   0   2       1203.93       1501.56        44.33 o                         
  -3   0   2       1483.85       1541.69        41.81 o                         
  -2   0   2      53288.61      51908.32      2215.01 o                         
  -1   0   2       3208.48       2937.55       134.68 o                         
   1   0   2        323.79        333.26        12.19 o                         
   2   0   2     106099.18      89772.78      3820.99 o                         
   3   0   2       1000.24        985.22        38.93 o                         
   4   0   2      30493.09      32340.59       888.47 o                         
   5   0   2        330.84        446.52        37.11 o                         
   6   0   2       5980.96       5698.96       232.89 o                         
   7   0   2          1.79          0.37         6.47 o                         
   8   0   2       9779.48       9996.18       260.46 o                         
   9   0   2       1245.86       1137.97        40.72 o                         
  10   0   2        203.51        197.85        16.54 o                         
  11   0   2        543.63        641.70        33.02 o                         
 -12   1   2         18.75         12.80         8.96 o                         
 -11   1   2         17.70         24.54        16.64 o                         
 -10   1   2         71.89         50.19        13.44 o                         
  -9   1   2         11.61         17.23         8.97 o                         
  -8   1   2        214.03        201.14        33.27 o                         
  -7   1   2          3.25         -4.37         4.37 o                         
  -6   1   2        117.94        148.57         7.85 o                         
  -5   1   2         34.48         26.64         4.91 o                         
  -4   1   2        652.89        647.44        18.39 o                         
  -3   1   2         50.63         37.56         3.57 o                         
  -2   1   2        513.94        378.74        12.44 o                         
  -1   1   2         19.75          8.77         1.28 o                         
   0   1   2         23.25         14.08         1.28 o                         
   1   1   2          7.65          4.69         1.48 o                         
   2   1   2          4.53          3.45         1.97 o                         
   3   1   2         15.63         11.09         3.03 o                         
   4   1   2        567.96        542.83        16.34 o                         
   5   1   2         14.44          8.49         4.15 o                         
   6   1   2         68.91         59.18         5.91 o                         
   7   1   2          8.35         -4.38         5.79 o                         
   8   1   2         85.96         81.10        12.00 o                         
   9   1   2         15.59         -2.99        18.56 o                         
  10   1   2          0.32         15.28        16.87 o                         
  11   1   2          1.42          3.60         8.28 o                         
 -12   2   2          1.02         -3.84         6.40 o                         
 -11   2   2         56.52         49.82        12.19 o                         
 -10   2   2          0.85         -1.33        10.18 o                         
  -9   2   2         65.12         57.59        11.86 o                         
  -8   2   2        141.49        133.99        10.66 o                         
  -7   2   2         18.15          1.20         4.77 o                         
  -6   2   2         32.59         25.85         3.75 o                         
  -5   2   2         90.73         65.29         7.23 o                         
  -4   2   2        539.85        586.17        17.10 o                         
  -3   2   2        361.66        374.33        12.38 o                         
  -2   2   2        184.24        163.59         6.65 o                         
  -1   2   2        105.08         71.72         3.00 o                         
   0   2   2        136.82        102.21         3.90 o                         
   1   2   2        437.28        316.32         9.83 o                         
   2   2   2        266.24        284.90         9.04 o                         
   3   2   2        194.77        182.38         7.60 o                         
   4   2   2        424.40        483.53        15.28 o                         
   5   2   2        127.10        157.72        13.50 o                         
   6   2   2         75.69         64.31         6.00 o                         
   7   2   2         37.85         38.05         7.28 o                         
   8   2   2        213.76        235.98        19.20 o                         
   9   2   2          9.32         -6.40        12.80 o                         
  10   2   2          6.17          2.24         7.65 o                         
  11   2   2          8.71          8.71         8.62 o                         
  12   2   2         42.55         23.04         8.96 o                         
 -12   3   2         25.18         15.36         8.96 o                         
 -11   3   2       1019.22       1027.73        75.51 o                         
 -10   3   2         37.09         44.06        12.29 o                         
  -9   3   2       1728.75       1702.78        56.18 o                         
  -8   3   2         65.41         59.77         7.52 o                         
  -7   3   2        230.45        216.05        13.16 o                         
  -6   3   2       1109.17       1187.49        29.67 o                         
  -5   3   2       2297.23       2173.82        59.33 o                         
  -4   3   2       3415.61       3662.61        93.80 o                         
  -3   3   2       1017.93        927.50        26.60 o                         
  -2   3   2      13963.67      13238.26       324.36 o                         
  -1   3   2        711.36        653.99        17.97 o                         
   0   3   2        777.07        749.57        24.43 o                         
   1   3   2        697.06        686.58        17.68 o                         
   2   3   2       2288.26       2155.28        48.94 o                         
   3   3   2       6440.00       6483.78       143.32 o                         
   4   3   2       3844.57       3849.40        99.45 o                         
   5   3   2       2397.97       2556.63        69.46 o                         
   6   3   2        993.59        975.97        23.23 o                         
   7   3   2        176.44        152.82        11.24 o                         
   8   3   2        216.46        201.20        17.84 o                         
   9   3   2        413.51        495.86        27.85 o                         
  10   3   2         28.63         25.81         9.28 o                         
  11   3   2         73.00         90.55        13.48 o                         
  12   3   2         24.30         30.71         7.68 o                         
 -12   4   2          2.13          0.00         7.68 o                         
 -11   4   2          7.77         79.35        19.20 o                         
 -10   4   2          2.86         -9.47         9.47 o                         
  -9   4   2         24.42         70.39        24.32 o                         
  -8   4   2          7.68         -5.19         7.20 o                         
  -7   4   2         14.40         32.41         7.17 o                         
  -6   4   2          9.00          7.08         3.47 o                         
  -5   4   2         30.27         30.20         5.43 o                         
  -4   4   2         21.73         25.44         4.14 o                         
  -3   4   2        145.61        460.71        26.88 o                         
  -2   4   2         45.47         30.57         3.15 o                         
  -1   4   2         30.18         72.46         5.73 o                         
   0   4   2         13.25          6.40         2.11 o                         
   1   4   2         47.73        156.93        11.50 o                         
   2   4   2          9.71          6.15         2.25 o                         
   3   4   2         12.67         44.49         4.53 o                         
   4   4   2          8.50         12.49         4.14 o                         
   5   4   2         12.94         33.27         8.96 o                         
   6   4   2         10.49          2.31         4.34 o                         
   7   4   2          6.39         -0.22         5.10 o                         
   8   4   2          0.71         -6.17         8.83 o                         
   9   4   2         40.07         45.71        11.17 o                         
  10   4   2          8.83         -2.56        16.64 o                         
  11   4   2         24.60         28.79        10.75 o                         
  12   4   2          0.50          6.40         7.68 o                         
 -12   5   2         36.37         30.71         8.96 o                         
 -11   5   2        815.07        832.72        43.51 o                         
 -10   5   2        203.91        188.60        23.72 o                         
  -9   5   2       1350.94       1389.98        73.23 o                         
  -8   5   2         35.84         27.43         6.13 o                         
  -7   5   2        490.72        463.50        18.86 o                         
  -6   5   2        702.78        777.12        21.49 o                         
  -5   5   2       3787.57       3778.66        98.01 o                         
  -4   5   2       3015.19       3284.62        85.95 o                         
  -3   5   2       2495.09       2524.25        66.74 o                         
  -2   5   2       4490.86       3954.86       116.92 o                         
  -1   5   2      13586.49      12868.83       284.27 o                         
   0   5   2       2156.03       2025.47        54.18 o                         
   1   5   2      25016.15      23072.41       601.02 o                         
   2   5   2        406.02        384.63        11.96 o                         
   3   5   2       7183.52       7066.81       157.68 o                         
   4   5   2       2229.43       2225.63        76.78 o                         
   5   5   2       3253.32       3349.93        79.96 o                         
   6   5   2       1122.63       1172.85        30.17 o                         
   7   5   2        460.19        492.29        16.89 o                         
   8   5   2        116.18        118.18        14.05 o                         
   9   5   2        231.19        232.36        19.20 o                         
  10   5   2         18.76         27.39        13.48 o                         
  11   5   2        109.36         98.21        14.00 o                         
 -12   6   2         39.78         15.36         7.68 o                         
 -11   6   2          9.52         -4.23         6.85 o                         
 -10   6   2         50.39         46.96        10.92 o                         
  -9   6   2         10.79         10.39        14.72 o                         
  -8   6   2        124.40        105.03         8.83 o                         
  -7   6   2         73.00         57.93         6.91 o                         
  -6   6   2         14.87         15.44         4.06 o                         
  -5   6   2        366.71        390.17        15.95 o                         
  -4   6   2          3.87         12.16         4.52 o                         
  -3   6   2        188.33        194.57         9.61 o                         
  -2   6   2        723.33        643.16        24.43 o                         
  -1   6   2       1703.73       1849.18        42.69 o                         
   0   6   2        184.27        180.75         7.34 o                         
   1   6   2        829.44        839.16        24.75 o                         
   2   6   2         41.66         35.37         3.76 o                         
   3   6   2        753.16        753.91        21.06 o                         
   4   6   2         69.25         60.15         7.99 o                         
   5   6   2         41.17         45.87         7.24 o                         
   6   6   2         10.92          1.07         5.53 o                         
   7   6   2         63.49         59.96         8.53 o                         
   8   6   2        124.39        137.01        15.04 o                         
   9   6   2          9.55         -1.14         9.22 o                         
  10   6   2        146.08        124.44        18.53 o                         
  11   6   2          0.27          9.75         9.47 o                         
 -12   7   2         31.18         19.20         7.68 o                         
 -11   7   2         12.76          3.00         6.87 o                         
 -10   7   2         14.50         21.02         9.03 o                         
  -9   7   2         22.69         10.76         7.67 o                         
  -8   7   2          4.17         22.12         9.39 o                         
  -7   7   2          1.66         -0.53         4.42 o                         
  -6   7   2         90.27         96.87         6.92 o                         
  -5   7   2         10.34         11.28         4.14 o                         
  -4   7   2         55.75         56.34         7.24 o                         
  -3   7   2         90.03         80.69         7.12 o                         
  -2   7   2        239.91        225.60        12.19 o                         
  -1   7   2         69.98         65.70         6.37 o                         
   0   7   2         34.89         26.01         3.10 o                         
   1   7   2         77.51         52.23         4.31 o                         
   2   7   2        129.57        113.46         6.41 o                         
   3   7   2          0.79          1.10         3.15 o                         
   4   7   2         79.35         95.98        14.08 o                         
   5   7   2         96.01        102.23         9.08 o                         
   6   7   2         38.36         34.09         4.75 o                         
   7   7   2          4.54         -4.17         4.61 o                         
   8   7   2         42.29         40.13        10.06 o                         
   9   7   2         21.87         14.58         9.74 o                         
  10   7   2          9.00          4.48        10.86 o                         
  11   7   2          4.29          2.56         8.91 o                         
 -12   8   2        657.02        376.25        24.32 o                         
 -11   8   2        161.31        154.71        23.04 o                         
 -10   8   2       2357.38       2324.27        69.35 o                         
  -9   8   2        112.32        110.42        20.79 o                         
  -8   8   2       8483.93       9036.77       180.50 o                         
  -7   8   2        299.45        267.09        13.41 o                         
  -6   8   2      29376.42      32295.49       634.37 o                         
  -5   8   2       1831.59       1972.85        68.49 o                         
  -4   8   2      34437.28      35446.81      1072.70 o                         
  -3   8   2        541.53        508.51        24.03 o                         
  -2   8   2       4533.33       3968.09       128.95 o                         
  -1   8   2       6627.68       6362.14       162.30 o                         
   1   8   2       5183.82       4796.68       128.07 o                         
   2   8   2      35419.19      33228.30       735.48 o                         
   3   8   2        525.33        593.90        20.93 o                         
   4   8   2       8709.09       9741.98       309.94 o                         
   5   8   2         43.66         39.58         5.02 o                         
   6   8   2        546.41        709.23        29.74 o                         
   7   8   2        315.05        279.67        13.14 o                         
   8   8   2       3873.29       3726.15        97.40 o                         
   9   8   2         50.83         59.72        11.10 o                         
  10   8   2       1276.79       1296.56        47.15 o                         
  11   8   2          1.61          6.08         8.91 o                         
 -11   9   2          7.72         12.16         8.14 o                         
 -10   9   2         10.89         21.48         9.13 o                         
  -9   9   2          4.84          6.56         8.23 o                         
  -8   9   2         29.86         28.30         7.57 o                         
  -7   9   2         16.77         19.09         5.77 o                         
  -6   9   2        102.16        107.34         7.80 o                         
  -5   9   2         25.65         31.76         5.24 o                         
  -4   9   2        105.94        112.73        11.28 o                         
  -3   9   2        120.62        146.80        13.36 o                         
  -2   9   2        101.00        125.27         8.35 o                         
  -1   9   2        353.89        362.02        16.93 o                         
   0   9   2         83.83         70.81         6.77 o                         
   1   9   2        121.29        122.69         6.76 o                         
   2   9   2         38.86         29.37         3.76 o                         
   3   9   2         10.50         10.24         6.40 o                         
   4   9   2          7.55          9.51         6.14 o                         
   5   9   2         41.91         36.93         5.12 o                         
   6   9   2         14.93          8.64         5.49 o                         
   7   9   2         12.00         -0.81         4.95 o                         
   8   9   2         32.54         22.24         7.60 o                         
   9   9   2          3.47          5.36         7.48 o                         
  10   9   2         68.71         85.40        11.97 o                         
  11   9   2          0.07          1.28         8.96 o                         
 -11  10   2          9.31         -5.87         8.96 o                         
 -10  10   2         17.90         18.51         8.80 o                         
  -9  10   2         26.23         34.03         9.72 o                         
  -8  10   2         13.34         11.16         5.59 o                         
  -7  10   2        158.36        174.04        12.29 o                         
  -6  10   2         32.03         26.47         5.73 o                         
  -5  10   2        100.25         97.38         8.82 o                         
  -4  10   2        275.48        309.51        17.12 o                         
  -3  10   2        105.52         96.06        12.05 o                         
  -2  10   2         75.07         64.02         5.96 o                         
  -1  10   2        179.89        172.10         8.28 o                         
   0  10   2        624.92        612.51        17.75 o                         
   1  10   2        218.37        233.54         9.87 o                         
   2  10   2         22.67          8.02         3.69 o                         
   3  10   2        145.99        145.15        15.56 o                         
   4  10   2        143.86        166.16        13.10 o                         
   5  10   2        192.37        191.53        10.53 o                         
   6  10   2         89.05        101.76        10.71 o                         
   7  10   2         55.60         44.17         6.96 o                         
   8  10   2        211.89        164.32        11.58 o                         
   9  10   2         15.25         11.10         8.60 o                         
  10  10   2         58.20         56.28         9.73 o                         
  11  10   2         12.07         15.36        10.24 o                         
 -11  11   2        204.29        236.59        30.07 o                         
 -10  11   2        130.65        119.07        15.70 o                         
  -9  11   2        412.33        377.99        21.45 o                         
  -8  11   2        109.31        129.87        10.65 o                         
  -7  11   2        865.88        815.70        25.33 o                         
  -6  11   2         46.30         75.27         6.60 o                         
  -5  11   2         12.86         27.43         6.44 o                         
  -4  11   2        605.98        643.52        29.49 o                         
  -3  11   2       3568.72       3516.40       158.69 o                         
  -2  11   2       4111.75       3578.79        95.81 o                         
  -1  11   2       3611.59       3480.07        80.78 o                         
   0  11   2       3464.71       3279.82        77.10 o                         
   1  11   2       8676.49       8420.08       268.76 o                         
   2  11   2       1192.69       1160.28        30.99 o                         
   3  11   2        466.99        408.84        29.43 o                         
   4  11   2       1342.14       1351.12        59.51 o                         
   5  11   2        226.77        246.15        16.47 o                         
   6  11   2        160.37        180.67        11.54 o                         
   7  11   2        673.58        615.69        23.08 o                         
   8  11   2        162.05        141.06        12.93 o                         
   9  11   2        511.15        508.12        25.85 o                         
  10  11   2        253.63        272.73        18.45 o                         
  11  11   2        108.83         79.88         9.95 o                         
 -11  12   2          4.88         15.78         6.74 o                         
 -10  12   2          6.89         12.46        10.14 o                         
  -9  12   2         10.42         13.57        50.55 o                         
  -8  12   2          1.79          3.73         5.40 o                         
  -7  12   2          3.02         65.27        21.76 o                         
  -6  12   2          8.72          8.70         5.17 o                         
  -5  12   2        176.95        244.99        11.83 o                         
  -4  12   2         22.21         25.16         6.33 o                         
  -3  12   2         44.87        112.62        14.08 o                         
  -2  12   2         24.88         21.73         4.29 o                         
  -1  12   2        253.35        486.60        16.47 o                         
   0  12   2          3.36          3.45         3.33 o                         
   1  12   2        289.65        346.56        16.22 o                         
   2  12   2         37.05         42.02         5.91 o                         
   3  12   2         69.25         59.31         8.14 o                         
   4  12   2          2.34         -1.05         4.92 o                         
   5  12   2        209.31        265.54        13.77 o                         
   6  12   2          5.10          6.52         5.54 o                         
   7  12   2         18.33         33.08         6.03 o                         
   8  12   2          7.43          3.88         6.01 o                         
   9  12   2         12.57         17.57        14.75 o                         
  10  12   2          0.55         14.14         8.08 o                         
  11  12   2          2.29         -7.68         7.68 o                         
 -11  13   2         91.54         82.55        14.72 o                         
 -10  13   2        118.80        104.49        16.00 o                         
  -9  13   2        597.98        632.59        26.03 o                         
  -8  13   2          4.42         -1.20         6.28 o                         
  -7  13   2        507.79        503.56        22.12 o                         
  -6  13   2        147.86        141.97        11.74 o                         
  -5  13   2        778.92        763.33        23.01 o                         
  -4  13   2       1342.00       1359.16        42.49 o                         
  -3  13   2       2412.96       2516.73        69.45 o                         
  -2  13   2        646.84        621.71        21.09 o                         
  -1  13   2       5503.59       5397.89       112.19 o                         
   0  13   2        286.89        240.92        16.35 o                         
   1  13   2       2867.06       2758.05        93.19 o                         
   2  13   2        395.68        428.59        14.16 o                         
   3  13   2       3729.29       4196.42       110.55 o                         
   4  13   2         15.95         11.01         4.53 o                         
   5  13   2       3763.41       4027.54       102.20 o                         
   6  13   2        284.34        321.46        19.97 o                         
   7  13   2        887.59        821.83        25.28 o                         
   8  13   2         74.14         45.77        11.19 o                         
   9  13   2       1193.41       1265.21        82.54 o                         
  10  13   2         27.73         46.76        15.36 o                         
  11  13   2         24.76          6.40         7.68 o                         
 -11  14   2          9.85          1.28         5.43 o                         
 -10  14   2         61.58         53.01        11.28 o                         
  -9  14   2         18.17         23.74        12.53 o                         
  -8  14   2         49.89         38.33         8.34 o                         
  -7  14   2         40.59         39.68         6.87 o                         
  -6  14   2         18.02         16.21         5.99 o                         
  -5  14   2        307.48        306.58        13.51 o                         
  -4  14   2        129.84        129.61         8.48 o                         
  -3  14   2        236.67        258.55        13.74 o                         
  -2  14   2        261.08        253.56        13.49 o                         
  -1  14   2       1813.89       1948.84        67.87 o                         
   0  14   2       1009.82        937.51        26.97 o                         
   1  14   2        740.31        732.84        25.10 o                         
   2  14   2        361.32        334.07        12.35 o                         
   3  14   2         12.05         24.21         4.64 o                         
   4  14   2        341.81        304.38        18.90 o                         
   5  14   2        226.25        218.74        13.96 o                         
   6  14   2         87.74        104.45         9.21 o                         
   7  14   2         33.48         25.59         6.68 o                         
   8  14   2          0.94         -1.83         6.54 o                         
   9  14   2         18.65         34.13        10.28 o                         
  10  14   2         34.80         36.11        12.16 o                         
 -11  15   2          0.73         -7.68         7.68 o                         
 -10  15   2         22.41         49.06        13.44 o                         
  -9  15   2         14.23          9.39         7.71 o                         
  -8  15   2          1.15          2.15         5.39 o                         
  -7  15   2         11.70         10.84         5.64 o                         
  -6  15   2         11.43         18.83         6.74 o                         
  -5  15   2         74.57         78.05         8.49 o                         
  -4  15   2         24.03         27.15         6.85 o                         
  -3  15   2         70.51         57.59         7.05 o                         
  -2  15   2         57.60         55.24         7.45 o                         
  -1  15   2         87.44         88.47         8.87 o                         
   0  15   2        167.47        151.71        17.18 o                         
   1  15   2         42.00         40.46         4.02 o                         
   2  15   2         53.97         46.51         5.51 o                         
   3  15   2         28.54         29.66         5.42 o                         
   4  15   2         29.17         36.92         5.21 o                         
   5  15   2         27.26         18.16         5.93 o                         
   6  15   2          7.65          2.47         7.00 o                         
   7  15   2         31.60         23.97         6.39 o                         
   8  15   2         18.76         15.63         6.97 o                         
   9  15   2         27.66         37.83        11.28 o                         
  10  15   2         43.76         43.46        14.08 o                         
 -11  16   2        110.56        102.38        12.80 o                         
 -10  16   2       4492.23       4258.13       346.11 o                         
  -9  16   2         45.53         30.66        10.57 o                         
  -8  16   2       1391.09       1314.60        37.78 o                         
  -7  16   2        167.33        195.33        13.10 o                         
  -6  16   2        862.13        972.13        27.97 o                         
  -5  16   2        376.82        374.95        14.56 o                         
  -4  16   2       7826.98       7628.54       231.51 o                         
  -3  16   2         59.76         57.10         7.61 o                         
  -2  16   2      19078.46      20310.03       440.00 o                         
  -1  16   2        279.75        278.72        10.72 o                         
   0  16   2        483.60        580.45        26.57 o                         
   1  16   2        267.56        219.79        10.59 o                         
   2  16   2      26776.69      27281.92       590.69 o                         
   3  16   2        196.27        199.85        11.31 o                         
   4  16   2      32399.76      30444.05       584.02 o                         
   5  16   2        460.55        426.47        16.74 o                         
   6  16   2       4690.47       4406.10        91.49 o                         
   7  16   2        523.91        431.10        17.71 o                         
   8  16   2         33.80         23.17         7.56 o                         
   9  16   2         35.45         56.31        16.64 o                         
  10  16   2        499.91        559.26        37.11 o                         
 -10  17   2         77.93         66.55        14.08 o                         
  -9  17   2          3.37          7.68         9.21 o                         
  -8  17   2         77.30         91.98         9.33 o                         
  -7  17   2         10.64         13.89         6.33 o                         
  -6  17   2         95.16         60.63        12.38 o                         
  -5  17   2        102.84        125.42         9.98 o                         
  -4  17   2         35.30         32.69         4.85 o                         
  -3  17   2        208.93        223.27        16.07 o                         
  -2  17   2          9.01          5.89         3.14 o                         
  -1  17   2        254.03        257.18        11.25 o                         
   0  17   2         21.02         22.44         4.41 o                         
   1  17   2        166.00        151.37         7.55 o                         
   2  17   2         58.91         67.97         4.97 o                         
   3  17   2         62.52         65.68        10.28 o                         
   4  17   2        111.54         93.63        11.14 o                         
   5  17   2         73.12         60.91         7.64 o                         
   6  17   2         18.89         21.09         5.98 o                         
   7  17   2          8.51         -6.88         7.29 o                         
   8  17   2          3.22          8.65        10.48 o                         
   9  17   2         31.19         22.80        16.64 o                         
  10  17   2          5.91          4.69        16.00 o                         
 -10  18   2         11.44         13.44         7.24 o                         
  -9  18   2         36.86         40.60         9.34 o                         
  -8  18   2         68.64         67.36         9.04 o                         
  -7  18   2        124.22        136.18        12.83 o                         
  -6  18   2         98.32        102.36        10.30 o                         
  -5  18   2        165.15        154.02        16.21 o                         
  -4  18   2        272.94        219.63        13.16 o                         
  -3  18   2         84.93         73.45        10.38 o                         
  -2  18   2         88.47         97.24        12.19 o                         
  -1  18   2         47.21         62.14         5.40 o                         
   0  18   2        655.92        686.78        19.09 o                         
   1  18   2        137.51        147.51         9.11 o                         
   2  18   2         18.34         37.82         3.99 o                         
   3  18   2         41.60         38.10         5.25 o                         
   4  18   2        111.44        120.61        11.82 o                         
   5  18   2        108.96        109.86        11.09 o                         
   6  18   2          7.57          2.75         6.30 o                         
   7  18   2         28.32         27.10         7.87 o                         
   8  18   2          9.56         20.17         8.31 o                         
   9  18   2         81.04         51.90        11.82 o                         
  10  18   2         96.40         79.35        16.64 o                         
 -10  19   2         40.93         34.55        10.24 o                         
  -9  19   2        140.06        160.05        29.88 o                         
  -8  19   2        407.97        412.47        20.07 o                         
  -7  19   2       1846.74       1833.83        52.07 o                         
  -6  19   2        235.51        244.60        14.85 o                         
  -5  19   2       1183.23       1266.05        29.18 o                         
  -4  19   2         52.76         44.89         5.93 o                         
  -3  19   2        409.03        407.93        15.01 o                         
  -2  19   2        147.40        135.81         8.46 o                         
  -1  19   2        144.97        191.62        11.96 o                         
   0  19   2        535.30        540.98        17.15 o                         
   1  19   2       1743.68       1955.53        40.27 o                         
   2  19   2        406.27        387.93        12.65 o                         
   3  19   2       2457.03       2311.33        46.97 o                         
   4  19   2        669.38        737.95        24.79 o                         
   5  19   2       1819.09       1864.73        46.80 o                         
   6  19   2        546.71        542.18        25.64 o                         
   7  19   2         17.21         18.64         7.41 o                         
   8  19   2        402.65        418.25        30.22 o                         
   9  19   2        485.52        486.31        37.11 o                         
  10  19   2         92.74         58.87        11.52 o                         
 -10  20   2          2.71          1.28         6.40 o                         
  -9  20   2         82.42         61.64         9.69 o                         
  -8  20   2         27.12         28.67        12.85 o                         
  -7  20   2        341.63        428.72        40.95 o                         
  -6  20   2          8.84         13.10         6.70 o                         
  -5  20   2        299.30        539.04        43.70 o                         
  -4  20   2         21.45         13.35         4.50 o                         
  -3  20   2        301.42        304.97        20.87 o                         
  -2  20   2         23.77         22.87         4.13 o                         
  -1  20   2         56.61         45.51         5.70 o                         
   0  20   2         10.23         10.84         3.79 o                         
   1  20   2        248.32        196.41         9.10 o                         
   2  20   2         36.66         25.57         3.97 o                         
   3  20   2         21.96         47.80         7.20 o                         
   4  20   2         15.66         10.72         5.95 o                         
   6  20   2          6.92          4.41         6.11 o                         
   7  20   2         36.42         84.31        16.40 o                         
   8  20   2          0.98         -2.71         9.99 o                         
  10  20   2          1.55         -2.56         6.40 o                         
 -10  21   2         51.50         42.23         8.96 o                         
  -9  21   2        854.91        823.52        67.83 o                         
  -8  21   2         73.54         78.01         9.42 o                         
  -7  21   2       2221.58       2380.98        60.44 o                         
  -6  21   2        448.92        481.95        29.99 o                         
  -5  21   2        514.47        493.03        24.01 o                         
  -4  21   2         35.49         41.88         7.46 o                         
  -3  21   2        111.27         98.94         9.07 o                         
  -2  21   2         44.51         47.88         5.46 o                         
  -1  21   2        885.34        995.04        23.79 o                         
   0  21   2        274.00        266.65        11.65 o                         
   1  21   2       4618.60       4913.69        90.67 o                         
   2  21   2         93.74         98.33         6.41 o                         
   3  21   2        132.69        136.02         9.48 o                         
   4  21   2        266.02        237.12        12.60 o                         
   5  21   2       2510.77       2464.09        61.64 o                         
   6  21   2         87.19         95.57        10.06 o                         
   7  21   2        511.44        506.11        23.49 o                         
   8  21   2        143.01        153.17        12.19 o                         
   9  21   2        731.51        815.08        46.07 o                         
  10  21   2         28.47         26.88         6.40 o                         
 -10  22   2          4.94          1.28         6.40 o                         
  -9  22   2         10.20         15.36        10.24 o                         
  -8  22   2         23.40         13.48         7.34 o                         
  -7  22   2         71.84         53.44        11.08 o                         
  -6  22   2         15.20          5.95         5.87 o                         
  -5  22   2        132.00        134.25        11.25 o                         
  -4  22   2         87.07         78.62         6.61 o                         
  -3  22   2        221.65        224.37        14.21 o                         
  -2  22   2         51.64         67.93         5.36 o                         
  -1  22   2        577.46        684.56        18.62 o                         
   0  22   2         26.27         42.88         5.21 o                         
   1  22   2        363.79        346.92        11.36 o                         
   2  22   2         19.56          8.13         3.68 o                         
   3  22   2        483.70        509.31        16.14 o                         
   4  22   2        274.49        278.88        15.21 o                         
   5  22   2         31.68         25.86         7.00 o                         
   6  22   2         32.85         44.69         7.46 o                         
   7  22   2         18.22          2.01         6.51 o                         
   8  22   2         21.06         16.21         9.16 o                         
   9  22   2         90.28        138.21        17.92 o                         
  -9  23   2          1.06          7.68         8.96 o                         
  -8  23   2         25.87         14.15         7.34 o                         
  -7  23   2          3.21         -5.88         5.88 o                         
  -6  23   2         15.97         20.80         7.12 o                         
  -5  23   2         50.80         20.75         6.64 o                         
  -4  23   2         14.13         24.66         4.69 o                         
  -3  23   2         31.50         19.98         5.60 o                         
  -2  23   2         14.09          6.33         4.70 o                         
  -1  23   2         61.28         65.89         6.03 o                         
   0  23   2         14.08         19.20         4.46 o                         
   1  23   2         32.25         37.86         4.92 o                         
   2  23   2         22.63         26.14         4.16 o                         
   3  23   2         71.41         50.98         5.81 o                         
   4  23   2        126.60        168.07        12.85 o                         
   5  23   2         31.86         25.84         7.86 o                         
   6  23   2        100.69        104.83        14.22 o                         
   7  23   2         14.06         12.59         6.72 o                         
   8  23   2          6.82         -2.28         7.78 o                         
  -9  24   2         39.56         33.27         8.96 o                         
  -8  24   2       5014.28       5152.28       154.03 o                         
  -7  24   2        269.11        251.28        16.49 o                         
  -6  24   2       5627.02       5654.97       129.72 o                         
  -5  24   2        164.57        168.65        11.49 o                         
  -4  24   2      33265.28      32002.86       525.80 o                         
  -3  24   2        346.23        327.50        12.84 o                         
  -2  24   2       5142.84       4752.42        97.96 o                         
  -1  24   2         13.98         30.35         5.40 o                         
   0  24   2      19547.26      19800.34       376.75 o                         
   1  24   2        125.47        103.48         7.08 o                         
   2  24   2       2315.74       2141.02        56.39 o                         
   3  24   2        247.23        272.88        12.48 o                         
   4  24   2      28506.11      27312.86       597.41 o                         
   5  24   2        162.51        184.08        13.41 o                         
   6  24   2       2940.52       2984.22        83.92 o                         
   7  24   2          5.20          2.32         5.20 o                         
   8  24   2        733.31        755.97        31.73 o                         
   9  24   2        126.64        124.14        14.08 o                         
  -9  25   2         14.09         19.20         7.68 o                         
  -8  25   2         51.52         49.98         7.65 o                         
  -7  25   2          4.40         17.10         8.89 o                         
  -6  25   2         81.37         63.94         9.24 o                         
  -5  25   2          7.11         16.78         5.71 o                         
  -4  25   2         11.54          7.34         5.38 o                         
  -3  25   2         49.36         36.53         5.09 o                         
  -2  25   2          7.57         11.97         4.81 o                         
  -1  25   2         48.65         51.73         6.51 o                         
   0  25   2         58.93         51.11         6.19 o                         
   1  25   2          0.97         -2.26         3.90 o                         
   2  25   2        114.20        120.50         8.14 o                         
   3  25   2         42.19         33.80         6.94 o                         
   4  25   2        138.33        119.89        19.20 o                         
   5  25   2         72.72         82.88        10.62 o                         
   6  25   2         91.39         81.24        10.71 o                         
   7  25   2         16.38         15.15         5.86 o                         
   8  25   2         12.81         30.71        10.24 o                         
   9  25   2          2.77         -3.84         5.12 o                         
  -8  26   2         20.15         16.64         8.96 o                         
  -7  26   2         47.78         39.85         6.57 o                         
  -6  26   2         70.76         70.41         8.46 o                         
  -5  26   2         46.53         43.24         6.26 o                         
  -4  26   2         56.94         44.19         6.77 o                         
  -3  26   2         17.02         11.45         4.50 o                         
  -2  26   2         49.68         54.92         6.89 o                         
  -1  26   2          1.38         -0.21         3.59 o                         
   0  26   2         25.35         50.34         5.90 o                         
   1  26   2         21.62         14.34         4.20 o                         
   2  26   2         30.57         12.49         6.63 o                         
   3  26   2         37.08         42.14         8.80 o                         
   4  26   2        298.00        288.71        14.12 o                         
   5  26   2         96.41         98.70         9.73 o                         
   6  26   2        118.55        102.02        10.29 o                         
   7  26   2         77.19         89.29        11.09 o                         
  -8  27   2         82.90         97.26        14.08 o                         
  -7  27   2         86.15        115.76         9.34 o                         
  -6  27   2        137.66        194.32        12.79 o                         
  -5  27   2        161.74        166.24        11.49 o                         
  -4  27   2        297.07        262.10        11.71 o                         
  -3  27   2        101.29         84.70         6.70 o                         
  -2  27   2         35.08         18.59         7.39 o                         
  -1  27   2        246.88        196.21        10.08 o                         
   0  27   2        167.65        197.54         9.98 o                         
   1  27   2        492.45        533.34        16.08 o                         
   2  27   2        307.86        351.80        18.35 o                         
   3  27   2        105.18        146.98        10.47 o                         
   4  27   2         69.91         75.34         7.04 o                         
   5  27   2        414.22        415.70        17.36 o                         
   6  27   2        312.46        327.31        16.46 o                         
   7  27   2         15.01         16.29         5.81 o                         
   8  27   2        134.59        168.93        15.36 o                         
  -7  28   2         17.45         33.27         8.96 o                         
  -6  28   2          7.13          1.28         5.17 o                         
  -5  28   2         72.82         71.70        10.75 o                         
  -4  28   2         69.27         59.67         6.71 o                         
  -3  28   2         12.17         10.27         6.14 o                         
  -2  28   2         33.31         30.39         6.02 o                         
  -1  28   2         18.59         13.20         5.36 o                         
   0  28   2         24.12         19.64         8.06 o                         
   1  28   2         17.01         20.61         4.42 o                         
   2  28   2          2.57         -3.52         5.05 o                         
   3  28   2         67.38         52.63         7.44 o                         
   4  28   2         48.44         47.34         8.06 o                         
   5  28   2         50.03         56.70         8.31 o                         
   6  28   2         13.57          6.01         5.39 o                         
   7  28   2         35.63         27.51         5.07 o                         
  -7  29   2         52.64         39.20         7.07 o                         
  -6  29   2         53.36         40.38         7.07 o                         
  -5  29   2        409.25        411.90        17.45 o                         
  -4  29   2        120.72        122.08         8.26 o                         
  -3  29   2        234.10        233.99        13.41 o                         
  -2  29   2         41.10         22.03         5.17 o                         
  -1  29   2        161.77        143.00        10.02 o                         
   0  29   2          1.52          0.13         3.78 o                         
   1  29   2       1004.90       1038.82        27.77 o                         
   2  29   2         17.98         13.58         5.95 o                         
   3  29   2        291.01        296.36        13.49 o                         
   4  29   2         16.11         17.01         5.99 o                         
   5  29   2        283.13        319.42        15.71 o                         
   6  29   2         16.41          8.55         4.89 o                         
   7  29   2        589.58        664.07        37.11 o                         
  -6  30   2         23.18         13.44         5.43 o                         
  -5  30   2         62.98         58.28         7.80 o                         
  -4  30   2          5.92          8.02         6.74 o                         
  -3  30   2        134.21        127.33         9.53 o                         
  -2  30   2         18.54         30.27         8.53 o                         
  -1  30   2        116.33        133.99        10.39 o                         
   0  30   2         10.33          7.22         4.32 o                         
   1  30   2         74.02         78.22         7.41 o                         
   2  30   2         40.61         33.27        14.08 o                         
   3  30   2         54.40         54.53         7.22 o                         
   4  30   2        164.58        198.10        15.52 o                         
   5  30   2         15.11         19.25         6.03 o                         
   6  30   2          6.57          1.10         3.84 o                         
  -6  31   2         11.20         14.89         5.12 o                         
  -5  31   2          9.07         11.36         6.58 o                         
  -4  31   2          5.93          4.92         5.83 o                         
  -3  31   2          7.76         12.16         6.30 o                         
  -2  31   2         12.89          7.13         7.48 o                         
  -1  31   2         35.00         39.15         6.62 o                         
   0  31   2          0.07         -0.06         4.41 o                         
   1  31   2         21.83         17.55         5.30 o                         
   2  31   2         22.22         19.50         5.55 o                         
   3  31   2         33.42         26.79         6.44 o                         
   4  31   2         14.11         28.39         7.07 o                         
   5  31   2         12.79          9.75        10.24 o                         
   6  31   2          7.10         -3.84         6.40 o                         
  -5  32   2         43.66         42.17         6.74 o                         
  -4  32   2       7318.86       7901.68       236.64 o                         
  -3  32   2         61.97         67.59         7.48 o                         
  -2  32   2       1641.29       1640.15        40.76 o                         
  -1  32   2         64.25         56.83         6.49 o                         
   0  32   2       5582.84       5643.74       181.66 o                         
   1  32   2         65.61         50.00         7.79 o                         
   2  32   2        481.47        379.69        16.50 o                         
   3  32   2        210.21        234.33        16.21 o                         
   4  32   2       6217.37       7297.68       223.51 o                         
   5  32   2        161.54        175.97         9.55 o                         
  -5  33   2          1.99         -5.85         6.14 o                         
  -4  33   2         17.19          4.89         4.92 o                         
  -3  33   2         23.09         21.83         5.43 o                         
  -2  33   2         11.11         12.16         5.88 o                         
  -1  33   2          2.02          4.95         4.82 o                         
   0  33   2          5.05          1.17         7.87 o                         
   1  33   2         22.34         15.72         6.14 o                         
   2  33   2          4.13          8.33         4.43 o                         
   3  33   2         18.86         -3.84         8.96 o                         
   4  33   2         18.27         40.98         6.74 o                         
   5  33   2         27.59         21.19         4.43 o                         
  -5  34   2          3.14         -6.40         6.40 o                         
  -4  34   2         33.03         20.58         5.21 o                         
  -3  34   2          7.81          1.43         3.90 o                         
  -2  34   2         34.81         33.22         4.80 o                         
  -1  34   2          1.04         -4.59         5.21 o                         
   0  34   2          1.36          0.07         5.07 o                         
   1  34   2          3.47          0.85         4.43 o                         
   2  34   2         59.57         64.94         9.05 o                         
   3  34   2         45.62         47.29         6.95 o                         
   4  34   2         35.20         36.41         5.57 o                         
  -4  35   2         70.92         62.71         8.96 o                         
  -3  35   2        221.57        246.99        19.20 o                         
  -2  35   2         62.92         57.87         7.89 o                         
  -1  35   2        142.41        172.46        15.36 o                         
   0  35   2         64.62         64.16         7.65 o                         
   1  35   2         29.77         35.89         5.27 o                         
   2  35   2         63.32         68.15        12.16 o                         
   3  35   2        103.42        106.23        11.66 o                         
   4  35   2        159.85        212.44        17.92 o                         
  -2  36   2         13.91         13.48         6.74 o                         
  -1  36   2         75.99         92.66         8.91 o                         
   0  36   2         10.11          8.04         5.59 o                         
   1  36   2         24.49         23.69         8.96 o                         
   2  36   2          3.82         14.08        10.24 o                         
   3  36   2        133.86        184.29        15.36 o                         
  -2  37   2         79.01        104.94        11.52 o                         
  -1  37   2        350.06        400.75        18.03 o                         
   0  37   2         16.13          0.71        10.88 o                         
   1  37   2        853.17        880.35        43.51 o                         
   2  37   2          2.15         -3.84         3.84 o                         
  -3 -36   3       4743.10       4712.85       222.68 o                         
  -2 -36   3         53.61         65.27        10.24 o                         
  -1 -36   3       2308.39       2501.68       122.86 o                         
   0 -36   3         59.38         40.95         8.96 o                         
   1 -36   3        920.20        797.16        42.23 o                         
  -4 -35   3         57.36         52.47         8.96 o                         
  -3 -35   3         10.93         19.20        10.24 o                         
  -2 -35   3         13.11          7.68         7.68 o                         
  -1 -35   3         18.11         24.32        10.24 o                         
   0 -35   3          2.02         -7.68         7.68 o                         
   1 -35   3          5.08         -5.83         5.83 o                         
   2 -35   3          7.03          7.68         7.68 o                         
   3 -35   3         43.96         15.36         8.96 o                         
  -5 -34   3         59.93         28.15         7.68 o                         
  -4 -34   3         27.49         25.63         6.58 o                         
  -3 -34   3         23.60         15.06         5.83 o                         
  -2 -34   3          7.55          7.31         7.04 o                         
  -1 -34   3          8.21          7.04         6.33 o                         
   0 -34   3          2.26         -5.83         5.83 o                         
   1 -34   3         17.80         13.44         6.33 o                         
   2 -34   3         54.54         48.75         9.47 o                         
   3 -34   3         28.99         17.78         5.16 o                         
   4 -34   3        136.56        128.15        13.48 o                         
  -6 -33   3        149.77        111.35         8.14 o                         
  -5 -33   3          3.58          4.92        10.24 o                         
  -4 -33   3         98.52         92.82        10.86 o                         
  -3 -33   3         30.74         42.52         7.99 o                         
  -2 -33   3        192.14        167.66        14.17 o                         
  -1 -33   3         27.43          8.96         8.96 o                         
   0 -33   3        645.07        693.50        42.23 o                         
   1 -33   3         62.19         58.07         9.47 o                         
   2 -33   3        797.15        877.86        29.52 o                         
   3 -33   3         27.68         40.01         6.13 o                         
   4 -33   3        139.65        146.81        10.61 o                         
   5 -33   3        236.65        236.28        14.68 o                         
  -6 -32   3        129.11        235.20        15.36 o                         
  -5 -32   3          0.50         -3.84         6.40 o                         
  -4 -32   3         35.07        215.00        24.32 o                         
  -3 -32   3          4.20         -0.34         7.74 o                         
  -2 -32   3         20.22          7.78         5.39 o                         
  -1 -32   3         13.70         12.25         5.54 o                         
   0 -32   3         27.53         45.31        11.07 o                         
   1 -32   3         18.72          0.43         9.60 o                         
   2 -32   3         61.43         56.89         7.61 o                         
   3 -32   3         12.88         21.31         6.13 o                         
   4 -32   3         98.44        278.72        14.72 o                         
   5 -32   3         19.63         12.12         4.89 o                         
   6 -32   3         79.60         80.63        11.52 o                         
  -7 -31   3         10.21         10.24         6.40 o                         
  -6 -31   3        120.24        157.53        12.57 o                         
  -5 -31   3        149.27        167.90        15.82 o                         
  -4 -31   3        107.17        111.81        18.56 o                         
  -3 -31   3         56.61         44.90         8.12 o                         
  -2 -31   3        293.08        288.48        16.30 o                         
  -1 -31   3         34.94         40.17         7.61 o                         
   0 -31   3         10.54         28.58        10.30 o                         
   1 -31   3         49.93         55.59         8.98 o                         
   2 -31   3        189.03        220.22        14.52 o                         
   3 -31   3        312.28        365.75        23.64 o                         
   4 -31   3        290.72        336.64        16.46 o                         
   5 -31   3         54.94         61.83         7.39 o                         
   6 -31   3        580.54        582.09        23.97 o                         
  -7 -30   3          6.41         13.59         5.83 o                         
  -6 -30   3         20.90         22.06         7.34 o                         
  -5 -30   3         26.26         20.68         8.28 o                         
  -4 -30   3         46.70         22.03        13.21 o                         
  -3 -30   3          6.63         12.59         6.19 o                         
  -2 -30   3          4.34          1.05        10.31 o                         
  -1 -30   3         83.37         88.30        20.48 o                         
   0 -30   3         43.73         28.29         6.87 o                         
   1 -30   3         48.45         61.29         8.83 o                         
   2 -30   3         16.80         22.20         8.91 o                         
   3 -30   3         27.48         11.43         6.30 o                         
   4 -30   3          4.66         11.12         6.78 o                         
   5 -30   3         29.97         14.08         5.91 o                         
   6 -30   3          1.34          5.82         4.80 o                         
   7 -30   3         40.30         44.79         7.68 o                         
  -8 -29   3         15.34         11.52         8.96 o                         
  -7 -29   3          7.09          6.60         5.83 o                         
  -6 -29   3         43.05         43.55         9.47 o                         
  -5 -29   3         32.25         25.23         9.21 o                         
  -4 -29   3         36.92         42.67         7.25 o                         
  -3 -29   3         38.10         35.21         8.54 o                         
  -2 -29   3         61.28         70.50         8.59 o                         
  -1 -29   3         52.28         55.11         8.43 o                         
   0 -29   3         12.41          4.27         5.91 o                         
   1 -29   3         42.76         40.44         7.90 o                         
   2 -29   3         53.55         46.08         8.06 o                         
   3 -29   3         55.88         33.27        17.92 o                         
   4 -29   3        122.43        143.18        16.63 o                         
   5 -29   3         14.98         26.25         6.95 o                         
   6 -29   3          8.99          9.05         5.82 o                         
   7 -29   3          7.54          1.92         5.76 o                         
  -8 -28   3         63.87         53.75        10.24 o                         
  -7 -28   3       1166.60       1150.56        43.83 o                         
  -6 -28   3         26.60         16.64        16.64 o                         
  -5 -28   3        705.87        766.73        26.97 o                         
  -4 -28   3         59.61         73.97         8.88 o                         
  -3 -28   3       1837.45       2073.45        56.52 o                         
  -2 -28   3          1.31         -4.49         4.49 o                         
  -1 -28   3       1934.88       2061.32        77.76 o                         
   0 -28   3          0.36         -2.29         8.68 o                         
   1 -28   3       1642.07       1775.59        73.25 o                         
   2 -28   3         58.35         85.89        10.57 o                         
   3 -28   3       1579.53       1682.95        52.94 o                         
   4 -28   3          3.76         20.48        16.64 o                         
   5 -28   3        693.81        754.52        28.49 o                         
   6 -28   3         53.47         41.97         7.71 o                         
   7 -28   3       1125.61       1191.12        44.09 o                         
   8 -28   3         50.24         42.23         7.68 o                         
  -8 -27   3          6.12         16.64         7.68 o                         
  -7 -27   3          2.51         13.54         8.28 o                         
  -6 -27   3         40.08         47.77        10.35 o                         
  -5 -27   3         20.57         36.33        10.18 o                         
  -4 -27   3        102.85        101.99         9.67 o                         
  -3 -27   3         44.94         25.74         8.72 o                         
  -2 -27   3         12.21         18.31         6.20 o                         
  -1 -27   3          2.93         -4.41         4.41 o                         
   0 -27   3          5.62         -1.15         4.80 o                         
   1 -27   3         13.33         10.67        10.06 o                         
   2 -27   3         23.05         22.77         7.53 o                         
   3 -27   3         11.83         14.32         7.31 o                         
   4 -27   3         11.61          2.63         6.08 o                         
   5 -27   3         14.19         19.78         7.20 o                         
   6 -27   3          4.21          5.12         7.24 o                         
   7 -27   3          8.40          9.54         5.96 o                         
   8 -27   3          4.46         -4.30         8.96 o                         
  -9 -26   3         18.66          2.56         6.40 o                         
  -8 -26   3        106.84        127.98        20.48 o                         
  -7 -26   3         14.30          0.43         7.99 o                         
  -6 -26   3        112.89         99.33        10.20 o                         
  -5 -26   3         27.54         46.39         7.85 o                         
  -4 -26   3        220.04        265.73        15.03 o                         
  -3 -26   3          7.52          8.41         5.80 o                         
  -2 -26   3         73.36         57.90         8.31 o                         
  -1 -26   3         12.62          8.04         5.90 o                         
   0 -26   3        440.09        480.90        17.54 o                         
   1 -26   3         46.25         44.05         8.06 o                         
   2 -26   3        336.18        414.73        21.35 o                         
   3 -26   3          0.01          1.28        10.24 o                         
   4 -26   3        215.04        263.94        18.10 o                         
   5 -26   3         34.39         23.69         9.88 o                         
   6 -26   3        296.66        293.60        17.84 o                         
   7 -26   3         15.95          9.39         7.14 o                         
   8 -26   3         59.03         61.29         8.56 o                         
  -9 -25   3          2.85         -7.68         7.68 o                         
  -8 -25   3        661.34        710.76        31.52 o                         
  -7 -25   3        230.85        247.22        16.12 o                         
  -6 -25   3        471.09        520.61        24.68 o                         
  -5 -25   3         42.54         41.26        10.53 o                         
  -4 -25   3        265.01        255.03        30.99 o                         
  -3 -25   3        376.35        319.15        16.88 o                         
  -2 -25   3         56.89         52.24         9.54 o                         
  -1 -25   3         23.30         12.29         6.72 o                         
   0 -25   3       1213.43       1055.63        30.06 o                         
   1 -25   3        171.54        184.71        12.90 o                         
   2 -25   3        175.53        129.08        13.79 o                         
   3 -25   3         18.78         14.54         7.48 o                         
   4 -25   3       1080.75       1200.09        72.35 o                         
   5 -25   3         94.43        111.32        21.11 o                         
   6 -25   3        124.32        128.54        13.04 o                         
   7 -25   3         35.59         52.60         9.38 o                         
   8 -25   3        148.61        166.37        12.97 o                         
  -9 -24   3          4.10          6.20         6.40 o                         
  -7 -24   3          9.38         19.88         7.61 o                         
  -6 -24   3        126.01        178.86        21.52 o                         
  -5 -24   3         10.23         14.85         9.77 o                         
  -3 -24   3         15.01         15.30         5.48 o                         
  -2 -24   3         58.42         48.61         6.90 o                         
  -1 -24   3         38.84         45.11         7.78 o                         
   0 -24   3         86.56         85.08         9.00 o                         
   1 -24   3          2.04          3.50         5.06 o                         
   2 -24   3         49.02         33.50         7.10 o                         
   3 -24   3         14.82         11.64         6.01 o                         
   4 -24   3        183.26        474.26        29.38 o                         
   5 -24   3         17.64         31.77        12.80 o                         
   6 -24   3         36.67         51.19        15.36 o                         
   7 -24   3          3.90          1.54         9.26 o                         
   8 -24   3          5.32         20.09         5.96 o                         
   9 -24   3          0.24          0.00         8.96 o                         
  -9 -23   3          6.50          2.01         6.14 o                         
  -8 -23   3         18.15         52.32        17.76 o                         
  -7 -23   3        295.45        311.51        16.44 o                         
  -6 -23   3         70.43         88.06         8.46 o                         
  -5 -23   3        308.48        280.32        24.42 o                         
  -4 -23   3        100.62        104.49        10.88 o                         
  -3 -23   3        195.42        170.70        14.51 o                         
  -2 -23   3        125.42        111.30        11.04 o                         
  -1 -23   3        343.64        374.04        17.95 o                         
   0 -23   3        158.10        153.98        12.11 o                         
   1 -23   3        811.35        745.51        20.08 o                         
   2 -23   3       1419.66       1292.60        38.84 o                         
   3 -23   3         64.63         80.53         9.15 o                         
   4 -23   3       2390.28       2401.24        70.68 o                         
   5 -23   3        186.10        259.45        21.14 o                         
   6 -23   3       1001.00       1119.44        48.41 o                         
   7 -23   3        226.33        279.86        20.75 o                         
   8 -23   3          4.65         20.40         7.65 o                         
   9 -23   3         88.68         79.35        14.08 o                         
 -10 -22   3         13.13          6.40         6.40 o                         
  -9 -22   3         17.79          8.96        11.52 o                         
  -8 -22   3        229.47        212.32        22.60 o                         
  -7 -22   3         20.90         21.74         6.65 o                         
  -6 -22   3         62.67         57.60         7.10 o                         
  -5 -22   3          1.22          6.09         4.93 o                         
  -4 -22   3         16.44         21.02         6.16 o                         
  -3 -22   3         62.35         62.61         7.77 o                         
  -2 -22   3          2.55         -3.10         4.93 o                         
  -1 -22   3        176.51        203.55        11.75 o                         
   0 -22   3         26.39         42.52         5.38 o                         
   1 -22   3        236.44        272.18        10.80 o                         
   2 -22   3         25.22         18.00         6.84 o                         
   3 -22   3        247.67        190.16        15.48 o                         
   4 -22   3         35.32         19.70         8.33 o                         
   5 -22   3        217.69        202.26        16.12 o                         
   6 -22   3         27.70         31.89         7.86 o                         
   7 -22   3         17.56         34.78        10.38 o                         
   8 -22   3         25.48         17.65         8.56 o                         
   9 -22   3         34.40         19.27         9.94 o                         
 -10 -21   3          2.48          1.28         7.68 o                         
  -9 -21   3          9.86         14.21        17.28 o                         
  -8 -21   3         13.96         14.85         7.36 o                         
  -6 -21   3         13.77          4.87         6.21 o                         
  -5 -21   3        193.70        146.89        14.82 o                         
  -4 -21   3         42.28         39.05         6.02 o                         
  -3 -21   3         40.12         25.57         6.31 o                         
  -2 -21   3         59.32         59.39         7.41 o                         
  -1 -21   3        125.37        149.81         9.28 o                         
   0 -21   3         29.96         36.02         4.64 o                         
   1 -21   3        111.63         89.53         6.72 o                         
   2 -21   3         10.16          3.47         4.90 o                         
   3 -21   3        119.30        140.77        24.32 o                         
   4 -21   3         96.90         78.74         9.84 o                         
   5 -21   3          3.95         16.39         6.17 o                         
   6 -21   3          7.80          8.96         7.65 o                         
   7 -21   3         29.05         34.92         9.21 o                         
   8 -21   3         27.27         34.07         6.95 o                         
   9 -21   3         47.01         48.63        12.80 o                         
 -10 -20   3        406.37        396.73        28.15 o                         
  -9 -20   3        150.65        155.64        15.07 o                         
  -8 -20   3        228.14        240.18        16.61 o                         
  -7 -20   3      19585.91      19188.47       424.33 o                         
  -6 -20   3        145.05        117.58         9.97 o                         
  -5 -20   3      15176.08      14630.99       292.93 o                         
  -4 -20   3         46.22         39.91         6.39 o                         
  -3 -20   3      12572.08      12143.30       242.51 o                         
  -2 -20   3         19.24         25.67         5.15 o                         
  -1 -20   3      10070.77      10212.38       213.95 o                         
   0 -20   3       1042.82       1180.84        25.86 o                         
   1 -20   3      18905.02      18708.00       293.77 o                         
   2 -20   3          9.25         11.59         4.44 o                         
   3 -20   3       2625.74       2390.47        54.57 o                         
   4 -20   3        943.00        919.04        23.30 o                         
   5 -20   3       5855.87       6107.72       126.78 o                         
   6 -20   3        335.82        355.83        24.87 o                         
   7 -20   3       2887.41       3203.36        87.65 o                         
   8 -20   3         51.04         39.78         7.86 o                         
   9 -20   3       1235.55       1345.57        49.31 o                         
  10 -20   3         10.64         -7.68         7.68 o                         
 -10 -19   3          2.73         -6.40         6.40 o                         
  -9 -19   3         10.50          6.40         7.24 o                         
  -8 -19   3         13.64         15.09         6.87 o                         
  -7 -19   3         99.90        162.21        15.33 o                         
  -6 -19   3         10.46          2.54         5.43 o                         
  -5 -19   3        180.38        165.15        12.51 o                         
  -4 -19   3         66.83         63.47         6.98 o                         
  -3 -19   3        135.19        112.87         7.23 o                         
  -2 -19   3         24.87         20.49         4.52 o                         
  -1 -19   3         10.03         16.15         3.53 o                         
   0 -19   3         29.08         39.67         4.45 o                         
   1 -19   3         45.83         52.69         4.54 o                         
   2 -19   3         51.48         49.35         5.49 o                         
   3 -19   3          8.04         15.96         3.95 o                         
   4 -19   3         32.81         34.78         8.34 o                         
   5 -19   3          1.95          5.06         6.53 o                         
   6 -19   3          8.93         12.52         7.31 o                         
   7 -19   3         25.64         48.37         8.87 o                         
   8 -19   3          1.46          2.71         6.13 o                         
   9 -19   3          0.56          6.35         5.55 o                         
 -10 -18   3         49.67         31.99        10.24 o                         
  -9 -18   3         45.11         47.49        10.88 o                         
  -8 -18   3         11.45          7.32         7.95 o                         
  -7 -18   3         87.79         97.56        16.66 o                         
  -6 -18   3         48.54         31.38         6.80 o                         
  -5 -18   3        125.06        137.18        11.16 o                         
  -4 -18   3        207.50        223.72        11.80 o                         
  -3 -18   3        394.62        409.83        14.06 o                         
  -2 -18   3        149.81        114.72         7.83 o                         
  -1 -18   3         53.88         37.06         4.96 o                         
   0 -18   3        227.18        210.46        10.63 o                         
   1 -18   3        695.46        783.33        22.34 o                         
   2 -18   3        396.08        377.12        12.81 o                         
   3 -18   3        352.37        360.84        11.05 o                         
   4 -18   3        386.73        395.93        14.12 o                         
   5 -18   3        153.78        127.65        12.40 o                         
   6 -18   3         97.66         94.93         9.60 o                         
   7 -18   3         23.91         15.92         8.28 o                         
   8 -18   3        219.63        254.28        16.71 o                         
   9 -18   3        120.62        126.82        16.86 o                         
  10 -18   3         20.69          1.28        11.52 o                         
 -10 -17   3        410.80        369.85        26.88 o                         
  -9 -17   3         16.57         17.78         7.12 o                         
  -8 -17   3        352.47        352.41        20.19 o                         
  -7 -17   3        653.04        625.42        26.50 o                         
  -6 -17   3        403.10        383.79        16.58 o                         
  -5 -17   3        188.53        191.52        11.63 o                         
  -4 -17   3        410.01        310.80        11.53 o                         
  -3 -17   3        132.66        138.78         7.92 o                         
  -2 -17   3       1179.94       1116.86        25.90 o                         
  -1 -17   3        343.87        359.63        20.81 o                         
   0 -17   3       2424.34       2598.25        72.15 o                         
   1 -17   3        258.50        313.43        12.82 o                         
   2 -17   3        784.33        895.75        18.92 o                         
   3 -17   3        123.76        111.41         6.29 o                         
   4 -17   3        595.88        566.81        17.34 o                         
   5 -17   3        182.09        184.60        11.59 o                         
   6 -17   3        379.08        339.05        18.41 o                         
   7 -17   3        136.86        130.78        17.92 o                         
   8 -17   3        389.38        357.30        26.68 o                         
   9 -17   3        145.01        152.13        12.71 o                         
  10 -17   3        475.86        487.59        31.99 o                         
 -11 -16   3         14.23        -12.80        12.80 o                         
  -9 -16   3          6.37         15.05         9.47 o                         
  -8 -16   3         19.42         33.49         8.06 o                         
  -7 -16   3          9.02          3.02         6.61 o                         
  -6 -16   3         25.50         16.73         5.69 o                         
  -5 -16   3          2.95          2.22         4.81 o                         
  -4 -16   3         10.13         46.21         6.43 o                         
  -3 -16   3         34.44         32.82         4.57 o                         
  -2 -16   3         75.31        163.73         9.84 o                         
  -1 -16   3         73.17         56.61         7.31 o                         
   0 -16   3         82.72        151.19        11.03 o                         
   1 -16   3         14.50          9.26         3.64 o                         
   2 -16   3         16.75         33.73         4.56 o                         
   3 -16   3          0.94         -2.98         2.98 o                         
   4 -16   3         23.44         52.55         6.07 o                         
   5 -16   3          1.92          0.14         4.13 o                         
   6 -16   3          9.86         10.06         5.58 o                         
   7 -16   3         13.93          6.17         6.81 o                         
   8 -16   3          0.67          2.70         7.12 o                         
   9 -16   3          0.34          3.68         6.57 o                         
  10 -16   3          4.30         16.25         7.89 o                         
 -10 -15   3        783.91        719.67        47.35 o                         
  -9 -15   3        105.08         89.93        10.03 o                         
  -8 -15   3        278.41        247.83        17.17 o                         
  -7 -15   3        649.59        550.45        19.95 o                         
  -6 -15   3        261.53        249.80        13.99 o                         
  -5 -15   3        367.43        362.95        12.46 o                         
  -4 -15   3        233.59        214.65         8.51 o                         
  -3 -15   3        791.88        851.72        21.46 o                         
  -2 -15   3        643.51        674.54        25.23 o                         
  -1 -15   3       4381.04       4424.15       115.02 o                         
   0 -15   3        256.13        221.75        14.86 o                         
   1 -15   3         81.78         69.11         6.90 o                         
   2 -15   3       3035.68       3230.42        66.90 o                         
   3 -15   3        637.59        659.26        18.95 o                         
   4 -15   3       2796.50       2677.34        54.30 o                         
   5 -15   3         30.87         32.36         5.26 o                         
   6 -15   3        728.01        674.17        21.04 o                         
   7 -15   3        133.45         90.58        12.13 o                         
   8 -15   3        214.19        191.54        15.48 o                         
   9 -15   3        225.86        201.69        15.48 o                         
  10 -15   3         57.50         66.70         9.21 o                         
 -11 -14   3         16.59         15.36         7.68 o                         
 -10 -14   3         29.36          8.51        14.72 o                         
  -9 -14   3         16.22         19.49         7.86 o                         
  -8 -14   3         22.19         19.56         8.98 o                         
  -7 -14   3         24.92          7.80         5.91 o                         
  -6 -14   3         16.90          8.28         4.96 o                         
  -5 -14   3         73.58         72.62         5.57 o                         
  -4 -14   3        187.60        186.87         8.25 o                         
  -3 -14   3        240.56        278.29         9.82 o                         
  -2 -14   3         80.83         66.94         5.69 o                         
  -1 -14   3        767.24        783.32        22.54 o                         
   0 -14   3        324.75        319.87        15.01 o                         
   1 -14   3       1033.12       1113.87        29.82 o                         
   2 -14   3        169.99        164.83        13.03 o                         
   3 -14   3        386.48        350.92        12.88 o                         
   4 -14   3        250.10        223.99        11.74 o                         
   5 -14   3        126.01         85.39         7.79 o                         
   6 -14   3          4.45         -0.65         6.39 o                         
   7 -14   3         93.41         76.60         9.82 o                         
   8 -14   3         47.79         42.93         8.16 o                         
   9 -14   3         27.25         28.58         8.13 o                         
  10 -14   3         14.45          3.54         8.96 o                         
 -10 -13   3          2.26         -7.68         8.91 o                         
  -9 -13   3         35.08         37.21         8.80 o                         
  -8 -13   3         11.76         17.61        18.56 o                         
  -7 -13   3        101.59         76.39         9.15 o                         
  -6 -13   3         33.58         32.03         5.01 o                         
  -5 -13   3         81.28         76.23         6.36 o                         
  -4 -13   3         41.52         36.37         4.49 o                         
  -3 -13   3         95.74         98.16         5.84 o                         
  -2 -13   3        131.25        116.62         9.56 o                         
  -1 -13   3         38.87         36.62         5.63 o                         
   0 -13   3         34.32         35.85         5.63 o                         
   1 -13   3        113.23        145.02         8.55 o                         
   2 -13   3         47.23         46.27         5.15 o                         
   3 -13   3         62.32         65.67         5.73 o                         
   4 -13   3         44.79         33.91         4.53 o                         
   5 -13   3         49.80         40.14         5.49 o                         
   6 -13   3         10.47          8.84         6.68 o                         
   7 -13   3          0.61         -7.16         7.16 o                         
   8 -13   3          2.69         -6.61         6.61 o                         
   9 -13   3         28.51         30.97        12.82 o                         
  10 -13   3          2.96         -7.65         7.65 o                         
 -11 -12   3        573.07        739.57        40.95 o                         
 -10 -12   3         47.03         18.27        17.92 o                         
  -9 -12   3       2047.67       1832.67       127.91 o                         
  -8 -12   3         57.26         53.69        10.63 o                         
  -7 -12   3      11197.69      10630.34       197.67 o                         
  -6 -12   3         71.85         53.54         5.89 o                         
  -5 -12   3       7058.90       6725.49       116.39 o                         
  -4 -12   3       1876.32       1894.10        43.25 o                         
  -3 -12   3      72162.63      71857.23      1605.03 o                         
  -2 -12   3       1357.28       1155.34        29.98 o                         
  -1 -12   3      10961.91      10425.07       249.49 o                         
   0 -12   3       2009.59       1920.37        52.46 o                         
   1 -12   3      11662.17      11663.35       283.96 o                         
   2 -12   3        190.55        187.22         8.47 o                         
   3 -12   3      17267.80      18607.72       607.82 o                         
   4 -12   3        429.40        467.45        16.37 o                         
   5 -12   3       5088.71       5752.91       121.06 o                         
   6 -12   3        233.81        222.12        12.74 o                         
   7 -12   3        474.63        398.49        15.89 o                         
   8 -12   3        288.82        261.91        18.73 o                         
   9 -12   3        191.61        174.02        13.32 o                         
  10 -12   3        286.16        285.61        19.85 o                         
  11 -12   3        115.68         97.26        20.48 o                         
 -11 -11   3          9.13         17.92        10.24 o                         
 -10 -11   3         13.71         12.10         9.83 o                         
  -9 -11   3          0.38         -1.46         6.46 o                         
  -8 -11   3         16.19          6.29         6.15 o                         
  -7 -11   3          4.94         13.95         6.09 o                         
  -6 -11   3         15.67          9.78         5.20 o                         
  -5 -11   3         47.97         31.43         4.69 o                         
  -4 -11   3         27.94         31.20         4.65 o                         
  -3 -11   3         24.60         26.73         3.88 o                         
  -2 -11   3          4.30          6.45         3.85 o                         
  -1 -11   3         45.53         35.78         5.39 o                         
   0 -11   3          4.55          9.33         3.90 o                         
   1 -11   3         27.64         22.92         3.76 o                         
   2 -11   3         45.73         48.08         4.40 o                         
   3 -11   3         42.38         36.47         5.09 o                         
   4 -11   3         45.60         35.91         6.65 o                         
   5 -11   3         37.18         25.88         5.54 o                         
   6 -11   3          1.96          6.55         5.26 o                         
   7 -11   3          3.99         -3.64         5.98 o                         
   8 -11   3         18.77         14.08         8.23 o                         
   9 -11   3          8.64          1.39        13.67 o                         
  10 -11   3          1.58         -8.74         9.10 o                         
  11 -11   3          1.09         -8.96        10.24 o                         
 -11 -10   3         16.26          3.84        10.24 o                         
 -10 -10   3         21.34         20.10         8.23 o                         
  -9 -10   3         12.50          8.38         8.06 o                         
  -8 -10   3         16.48         -2.43         5.79 o                         
  -7 -10   3         72.42        101.76        12.75 o                         
  -6 -10   3         84.99         81.84         5.92 o                         
  -5 -10   3        149.01        169.79        10.08 o                         
  -4 -10   3        128.67        113.23         9.01 o                         
  -3 -10   3        532.24        577.18        17.90 o                         
  -2 -10   3       1962.05       1819.66        43.76 o                         
  -1 -10   3        538.39        552.64        19.18 o                         
   0 -10   3        555.56        649.17        21.17 o                         
   1 -10   3        288.07        314.86        11.24 o                         
   2 -10   3        136.90        143.75         9.73 o                         
   3 -10   3        158.46        171.35        10.16 o                         
   4 -10   3        546.62        536.86        36.47 o                         
   5 -10   3        246.92        216.57        13.02 o                         
   6 -10   3        110.03         96.13         8.23 o                         
   7 -10   3         53.37         39.23         6.91 o                         
   8 -10   3         30.49         16.47         5.89 o                         
   9 -10   3          4.03         -4.64         8.80 o                         
  10 -10   3         53.13         37.27         8.54 o                         
  11 -10   3         14.26          7.04         7.07 o                         
 -11  -9   3         87.83        100.02        21.12 o                         
 -10  -9   3        300.95        261.36        25.87 o                         
  -9  -9   3         28.34         25.41        10.00 o                         
  -8  -9   3        599.93        583.07        21.01 o                         
  -7  -9   3        621.07        606.25        21.02 o                         
  -6  -9   3        357.59        338.97        12.05 o                         
  -5  -9   3        370.25        363.94        12.64 o                         
  -4  -9   3        722.73        738.05        25.23 o                         
  -3  -9   3       1572.55       1631.06        39.25 o                         
  -2  -9   3       2928.68       2880.33        89.03 o                         
  -1  -9   3        586.59        584.14        23.97 o                         
   0  -9   3       5886.74       6649.81       199.08 o                         
   1  -9   3        488.20        461.46        13.70 o                         
   2  -9   3       1539.74       1551.66        43.81 o                         
   3  -9   3        124.44        159.81        14.00 o                         
   4  -9   3        270.23        246.04        21.34 o                         
   5  -9   3        630.61        619.11        19.07 o                         
   6  -9   3        109.18        123.18         9.21 o                         
   7  -9   3          7.70         -5.46         5.46 o                         
   8  -9   3         99.63        101.84         9.47 o                         
   9  -9   3         93.85        105.35        10.23 o                         
  10  -9   3         98.79         88.21        10.35 o                         
  11  -9   3         18.50         22.16         8.28 o                         
 -11  -8   3          3.59         -8.32         8.91 o                         
 -10  -8   3          0.04         49.09        13.10 o                         
  -9  -8   3          8.64         -6.44         7.86 o                         
  -8  -8   3         63.18         65.99        10.69 o                         
  -7  -8   3          9.98          9.17         6.17 o                         
  -5  -8   3         80.97         81.11         6.80 o                         
  -4  -8   3         20.40        142.11        16.60 o                         
  -3  -8   3          8.83          2.68         2.44 o                         
  -2  -8   3        145.50        125.55         7.00 o                         
  -1  -8   3         15.01         23.84         4.14 o                         
   0  -8   3        228.93        419.72        15.26 o                         
   1  -8   3         18.27          8.25         4.00 o                         
   2  -8   3         26.38         42.21         5.07 o                         
   3  -8   3          9.54         10.34         5.83 o                         
   4  -8   3         20.76         35.43        12.80 o                         
   5  -8   3          7.56          6.74         4.08 o                         
   6  -8   3         59.08         35.12         5.26 o                         
   7  -8   3          4.01          1.84         5.55 o                         
   8  -8   3         15.26          8.99         9.08 o                         
   9  -8   3          3.31         -5.88        11.04 o                         
  10  -8   3         11.74          0.00         9.65 o                         
  11  -8   3          0.34         -7.52         8.96 o                         
 -11  -7   3         60.62         43.78        10.88 o                         
 -10  -7   3        384.49        337.42        19.92 o                         
  -9  -7   3         17.15         16.41         7.73 o                         
  -8  -7   3        215.49        203.30        13.09 o                         
  -7  -7   3        537.31        520.16        16.79 o                         
  -6  -7   3        623.64        544.83        14.09 o                         
  -5  -7   3        902.40        824.94        24.50 o                         
  -4  -7   3        331.24        426.20        16.87 o                         
  -3  -7   3        713.56        708.82        19.48 o                         
  -2  -7   3        113.64        101.61         5.43 o                         
  -1  -7   3      25221.71      23999.62       584.62 o                         
   0  -7   3      16591.79      16579.78       398.42 o                         
   1  -7   3       1900.42       1767.67        46.05 o                         
   2  -7   3       6830.20       6738.35       161.81 o                         
   3  -7   3        493.99        590.67        25.78 o                         
   4  -7   3        370.77        460.71        34.55 o                         
   5  -7   3       1678.59       1707.21        52.47 o                         
   6  -7   3          8.69          4.37         4.54 o                         
   7  -7   3         11.44         27.30         7.15 o                         
   8  -7   3        763.52        832.39        26.18 o                         
   9  -7   3        307.04        352.99        20.58 o                         
  10  -7   3        162.24        209.04        21.12 o                         
  11  -7   3         26.51         16.52         6.32 o                         
 -11  -6   3         63.34         63.14         9.55 o                         
 -10  -6   3        100.49         94.69        16.29 o                         
  -9  -6   3         12.71          2.36         8.70 o                         
  -8  -6   3         16.53         -7.34         7.34 o                         
  -7  -6   3         34.57         41.40         5.97 o                         
  -6  -6   3        120.30         98.02         7.03 o                         
  -5  -6   3        147.96        157.61         9.89 o                         
  -4  -6   3         52.73         42.66         5.82 o                         
  -3  -6   3         33.38         22.72         4.04 o                         
  -2  -6   3        706.59        698.46        16.32 o                         
  -1  -6   3        524.24        557.94        17.41 o                         
   0  -6   3        429.36        467.97        15.01 o                         
   1  -6   3         50.45         32.29         3.90 o                         
   2  -6   3         90.96         99.12         6.95 o                         
   3  -6   3         23.53         28.02         5.83 o                         
   4  -6   3        529.74        542.71        26.24 o                         
   5  -6   3        125.74        133.28        11.17 o                         
   6  -6   3        491.32        506.67        18.22 o                         
   7  -6   3        120.91        101.28        10.21 o                         
   8  -6   3          1.03         -6.19         6.19 o                         
   9  -6   3          6.63          4.92         8.06 o                         
  10  -6   3         79.91         82.46        10.70 o                         
  11  -6   3          1.97          2.98         9.15 o                         
 -11  -5   3         71.27         75.19         8.98 o                         
 -10  -5   3         13.07         16.01         8.46 o                         
  -9  -5   3         22.80         13.93         8.44 o                         
  -8  -5   3         10.21          2.89         7.06 o                         
  -7  -5   3         13.52          1.87         5.40 o                         
  -6  -5   3          8.80          6.35         3.56 o                         
  -5  -5   3        265.47        281.58        14.50 o                         
  -4  -5   3          4.96          8.11         3.85 o                         
  -3  -5   3         70.01         56.38         5.54 o                         
  -2  -5   3        177.95        191.57         7.10 o                         
  -1  -5   3        250.25        150.43         6.60 o                         
   0  -5   3         25.58         11.61         3.15 o                         
   1  -5   3        256.60        236.83         9.77 o                         
   2  -5   3         36.86         28.46         4.14 o                         
   3  -5   3         87.50         98.84        10.86 o                         
   4  -5   3         57.92         42.09         7.65 o                         
   5  -5   3         26.70         27.67         8.32 o                         
   6  -5   3          0.57         -4.18         4.18 o                         
   7  -5   3         12.09         11.76         5.84 o                         
   8  -5   3          2.85         -1.35         6.55 o                         
   9  -5   3         19.70         14.60        15.56 o                         
  10  -5   3          9.80          4.47         7.61 o                         
  11  -5   3          1.99          5.39         9.11 o                         
 -11  -4   3       3803.18       3717.42        99.52 o                         
 -10  -4   3        385.58        392.15        21.64 o                         
  -9  -4   3       2778.98       2473.21        66.48 o                         
  -8  -4   3        728.82        697.87        53.48 o                         
  -7  -4   3       4350.03       4820.73       100.31 o                         
  -6  -4   3          3.80         13.29         3.92 o                         
  -5  -4   3       4171.10       4225.71       112.74 o                         
  -4  -4   3         69.90        103.31         8.62 o                         
  -3  -4   3     128543.70     127963.45      5452.56 o                         
  -2  -4   3       2940.90       2718.43        59.83 o                         
   0  -4   3       2243.34       1960.58        49.75 o                         
   2  -4   3        157.99        167.21        10.86 o                         
   3  -4   3       5127.88       5538.85       172.84 o                         
   4  -4   3       1454.53       1449.51        52.93 o                         
   5  -4   3       6114.88       6665.76       210.84 o                         
   6  -4   3        943.72        928.60        25.89 o                         
   7  -4   3       2425.37       2377.26        84.31 o                         
   8  -4   3        176.29        158.16        13.59 o                         
   9  -4   3        561.82        550.72        26.65 o                         
  10  -4   3         69.46         68.54        10.84 o                         
  11  -4   3        215.45        209.66        15.13 o                         
 -11  -3   3         31.97         58.18        10.39 o                         
 -10  -3   3          4.37         -3.91         8.60 o                         
  -9  -3   3         11.43         18.77         9.97 o                         
  -8  -3   3         47.88         32.33         8.55 o                         
  -7  -3   3         32.86         23.49         4.87 o                         
  -6  -3   3         48.35         39.62         4.96 o                         
  -5  -3   3        263.38        308.27        14.59 o                         
  -4  -3   3         41.54         33.14         5.07 o                         
  -3  -3   3        407.68        404.51        14.44 o                         
  -2  -3   3          1.27          4.61         2.63 o                         
  -1  -3   3        145.46        128.73         4.34 o                         
   0  -3   3         14.86          7.31         1.86 o                         
   1  -3   3        273.38        244.94         9.22 o                         
   2  -3   3         19.20         13.51         4.00 o                         
   3  -3   3         39.49         33.81         6.74 o                         
   4  -3   3         72.10         55.94         8.56 o                         
   5  -3   3         30.44         21.92         7.07 o                         
   6  -3   3         43.42         37.05         6.41 o                         
   7  -3   3         60.36         36.06         9.90 o                         
   8  -3   3         10.82          6.12         7.35 o                         
   9  -3   3          9.82         10.50         8.98 o                         
  10  -3   3          3.92         -3.23        12.52 o                         
  11  -3   3         20.53         15.01         8.06 o                         
 -11  -2   3         67.52         48.34        11.28 o                         
 -10  -2   3        110.52         84.70        15.30 o                         
  -9  -2   3         14.09          9.91         8.19 o                         
  -8  -2   3         17.44         -2.43         9.48 o                         
  -7  -2   3         24.35         14.54         5.15 o                         
  -6  -2   3         51.76         41.53         6.33 o                         
  -5  -2   3        124.88        114.19         9.22 o                         
  -4  -2   3        180.57        154.24        10.13 o                         
  -3  -2   3        159.74        153.51         8.37 o                         
  -2  -2   3       1174.53       1183.33        36.58 o                         
  -1  -2   3        202.24        150.14         5.42 o                         
   0  -2   3         42.15         29.95         1.84 o                         
   1  -2   3         16.67         11.52         5.12 o                         
   2  -2   3         67.55         39.88         5.76 o                         
   3  -2   3        355.14        461.99        26.88 o                         
   4  -2   3        255.14        236.82        16.21 o                         
   5  -2   3         72.27         50.81         9.47 o                         
   6  -2   3         17.40         18.38         5.95 o                         
   7  -2   3         94.76         76.69        11.64 o                         
   8  -2   3          0.64          1.09        10.34 o                         
   9  -2   3         14.44         -3.43         7.86 o                         
  10  -2   3         30.51         13.38         8.62 o                         
  11  -2   3          4.89          3.88         8.44 o                         
 -12  -1   3         94.11         74.23        12.80 o                         
 -11  -1   3         44.22         27.75         8.80 o                         
 -10  -1   3        133.67        128.13        17.17 o                         
  -9  -1   3        194.78        208.17        17.07 o                         
  -8  -1   3       1452.67       1331.09        34.16 o                         
  -7  -1   3        288.61        187.71         9.96 o                         
  -6  -1   3         93.32        104.32         7.37 o                         
  -5  -1   3       4147.53       4680.37       121.10 o                         
  -4  -1   3        311.87        347.83        21.78 o                         
  -3  -1   3      10541.76      11055.65       274.61 o                         
  -2  -1   3        821.75        686.54        25.60 o                         
  -1  -1   3       4176.83       3580.11       168.29 o                         
   0  -1   3         34.40         18.21         1.38 o                         
   1  -1   3       3190.39       2758.91       125.42 o                         
   2  -1   3        279.77        350.42        15.30 o                         
   3  -1   3         88.75         55.38         7.32 o                         
   4  -1   3        162.12        152.97        20.95 o                         
   5  -1   3          2.81          4.24         4.08 o                         
   6  -1   3        334.15        291.26        14.84 o                         
   7  -1   3        711.48        574.84        26.35 o                         
   8  -1   3        801.44        784.98        27.11 o                         
   9  -1   3        165.96        118.54        12.18 o                         
  10  -1   3        430.64        433.08        24.01 o                         
  11  -1   3        291.87        296.75        16.90 o                         
 -12   0   3          8.09         -8.96         8.96 o                         
 -11   0   3          0.19          7.33         9.83 o                         
 -10   0   3          0.35         -1.28        20.48 o                         
  -9   0   3          2.96          7.25         8.83 o                         
  -7   0   3          2.34         -4.45         4.45 o                         
  -6   0   3         79.83         58.86         7.42 o                         
  -5   0   3         29.38         32.83         5.00 o                         
  -4   0   3         19.68        139.49        15.36 o                         
  -3   0   3          1.00          3.76         2.77 o                         
  -2   0   3         65.34         71.67         7.68 o                         
  -1   0   3          3.55          2.13         1.14 o                         
   0   0   3          5.33         -0.51         0.85 o                         
   1   0   3          1.05          1.28         2.13 o                         
   2   0   3          1.51         34.55         7.68 o                         
   3   0   3         10.19          4.89         2.19 o                         
   4   0   3         61.52        143.68        13.44 o                         
   5   0   3          1.20         -0.24         4.43 o                         
   6   0   3          9.71          4.87         5.06 o                         
   7   0   3          0.43         -2.49         6.82 o                         
   8   0   3          3.79         40.53        21.92 o                         
   9   0   3         20.31         11.21         7.93 o                         
  10   0   3          1.02         15.49         9.38 o                         
  11   0   3          1.78          4.27         9.47 o                         
 -12   1   3         92.90         58.87        11.52 o                         
 -11   1   3         43.05         43.36        11.28 o                         
 -10   1   3        132.07        143.31        30.71 o                         
  -9   1   3        194.57        177.18        17.32 o                         
  -8   1   3       1454.82       1354.19        34.48 o                         
  -7   1   3        290.69        206.78         9.92 o                         
  -6   1   3         92.36        127.49         7.32 o                         
  -5   1   3       4149.60       4544.62       118.69 o                         
  -4   1   3        313.93        362.37        12.38 o                         
  -3   1   3      10540.37      11007.87       237.71 o                         
  -2   1   3        821.91        707.28        49.91 o                         
  -1   1   3       4177.99       3633.58       134.66 o                         
   0   1   3         34.66         20.48         2.56 o                         
   1   1   3       3185.16       2870.60        71.67 o                         
   2   1   3        278.80        343.06        11.64 o                         
   3   1   3         88.37         51.95         4.65 o                         
   4   1   3        152.35        154.46         8.68 o                         
   5   1   3          2.75         -1.67         3.72 o                         
   6   1   3        333.40        261.88        13.77 o                         
   7   1   3        708.79        577.93        23.88 o                         
   8   1   3        802.88        768.52        33.11 o                         
   9   1   3        168.16        134.45        11.44 o                         
  10   1   3        430.75        401.46        27.54 o                         
  11   1   3        293.46        286.34        17.45 o                         
 -12   2   3         18.79         12.80         8.96 o                         
 -11   2   3         67.12         74.91        13.10 o                         
 -10   2   3        109.61        121.12        15.86 o                         
  -9   2   3         14.09          1.03         9.29 o                         
  -8   2   3         17.66          7.56         6.00 o                         
  -7   2   3         24.83         11.67         4.84 o                         
  -6   2   3         51.54         46.92         5.36 o                         
  -5   2   3        126.03        117.49         9.41 o                         
  -4   2   3        180.28        176.98         8.87 o                         
  -3   2   3        159.60        155.77         7.39 o                         
  -2   2   3       1174.22       1205.27        45.88 o                         
  -1   2   3        202.05        153.07         4.62 o                         
   0   2   3         42.40         30.09         2.22 o                         
   1   2   3         16.79         13.79         2.03 o                         
   2   2   3         67.45         37.91         3.56 o                         
   3   2   3        354.18        413.64        13.16 o                         
   4   2   3        254.72        219.19        10.86 o                         
   5   2   3         72.57         56.03         7.09 o                         
   6   2   3         17.49         14.63         4.18 o                         
   7   2   3         96.02         98.12        11.06 o                         
   8   2   3          0.61          0.59         9.51 o                         
   9   2   3         13.63         -1.36         9.37 o                         
  10   2   3         30.10         24.57         9.83 o                         
  11   2   3          5.04          9.69         8.23 o                         
 -12   3   3          6.92         -6.40         7.68 o                         
 -11   3   3         31.29         47.30        24.32 o                         
 -10   3   3          4.37          5.31         8.76 o                         
  -9   3   3         11.27         15.96         8.60 o                         
  -8   3   3         47.89         34.58         6.76 o                         
  -7   3   3         33.00         17.91         4.79 o                         
  -6   3   3         48.29         45.00         4.72 o                         
  -5   3   3        263.47        290.09        16.99 o                         
  -4   3   3         41.34         40.13         4.64 o                         
  -3   3   3        408.13        396.87        14.00 o                         
  -2   3   3          1.27          1.71         2.22 o                         
  -1   3   3        145.25        123.57         4.77 o                         
   0   3   3         14.84          6.40         1.81 o                         
   1   3   3        273.22        243.38         7.82 o                         
   2   3   3         19.20         15.32         2.25 o                         
   3   3   3         39.49         33.01         4.92 o                         
   4   3   3         71.70         63.81        16.00 o                         
   5   3   3         30.14         25.60         5.06 o                         
   6   3   3         43.38         32.89         4.76 o                         
   7   3   3         60.44         31.65         7.22 o                         
   8   3   3         10.88         -8.30         8.70 o                         
   9   3   3          9.47          0.96         9.42 o                         
  10   3   3          3.95          3.05         8.83 o                         
  11   3   3         20.56         23.59        15.36 o                         
 -12   4   3        102.55         90.86        14.08 o                         
 -11   4   3       3777.55       3627.51       129.95 o                         
 -10   4   3        382.83        418.60        35.83 o                         
  -9   4   3       2746.81       2510.78        64.30 o                         
  -8   4   3        731.08        689.90        24.88 o                         
  -7   4   3       4298.29       4800.94       100.95 o                         
  -6   4   3          4.04          3.97         5.36 o                         
  -5   4   3       4225.03       4307.65       111.56 o                         
  -4   4   3         67.16        101.76         7.61 o                         
  -2   4   3       2944.87       2682.53        69.45 o                         
   0   4   3       2246.16       1881.55        57.18 o                         
   2   4   3        157.46        165.42         7.10 o                         
   3   4   3       5125.67       5499.05       122.49 o                         
   4   4   3       1463.45       1434.25        41.95 o                         
   5   4   3       6109.21       6515.58       169.86 o                         
   6   4   3        948.41        926.46        21.47 o                         
   7   4   3       2450.80       2393.54        63.91 o                         
   8   4   3        174.88        143.13        15.20 o                         
   9   4   3        571.75        535.54        27.12 o                         
  10   4   3         70.90         68.19        10.43 o                         
  11   4   3        217.40        215.82        19.44 o                         
 -12   5   3         15.54          1.28         7.68 o                         
 -11   5   3         71.03         93.44        15.39 o                         
 -10   5   3         13.14         12.54        10.65 o                         
  -9   5   3         22.56         22.01        14.96 o                         
  -8   5   3         10.14          1.28         6.41 o                         
  -7   5   3         13.52          7.28         4.70 o                         
  -6   5   3          8.75          6.67         3.73 o                         
  -5   5   3        265.45        287.91        18.41 o                         
  -4   5   3          4.97          9.75         3.39 o                         
  -3   5   3         70.28         66.12         6.54 o                         
  -2   5   3        177.94        194.68         8.54 o                         
  -1   5   3        250.42        154.14         7.61 o                         
   0   5   3         25.59          9.73         2.63 o                         
   1   5   3        256.69        233.00         8.14 o                         
   2   5   3         36.87         25.19         3.33 o                         
   3   5   3         87.43         97.09         6.54 o                         
   4   5   3         57.83         48.31         7.34 o                         
   5   5   3         26.45         27.78         4.41 o                         
   6   5   3          0.54         -4.42         4.42 o                         
   7   5   3         12.24         30.18        12.54 o                         
   8   5   3          2.90          2.75         8.83 o                         
   9   5   3         19.56         18.51         8.75 o                         
  10   5   3          9.69          3.54         7.98 o                         
  11   5   3          1.98          3.66         9.21 o                         
 -12   6   3          9.38          1.28         6.40 o                         
 -11   6   3         63.15         65.27         8.75 o                         
 -10   6   3        100.74         76.11        11.31 o                         
  -9   6   3         12.68         -9.88         9.88 o                         
  -8   6   3         16.57          4.97         5.77 o                         
  -7   6   3         34.97         34.15         6.08 o                         
  -6   6   3        120.12        106.73         7.15 o                         
  -5   6   3        147.16        182.01        10.29 o                         
  -4   6   3         52.88         49.79         4.77 o                         
  -3   6   3         33.44         23.57         3.69 o                         
  -2   6   3        706.68        693.41        21.43 o                         
  -1   6   3        524.00        537.32        16.99 o                         
   0   6   3        428.50        428.80        14.23 o                         
   1   6   3         50.41         29.07         2.66 o                         
   2   6   3         91.24        103.41         6.35 o                         
   3   6   3         23.19         20.64         3.57 o                         
   4   6   3        530.65        540.45        27.51 o                         
   5   6   3        126.02        140.22        12.75 o                         
   6   6   3        490.47        512.90        15.22 o                         
   7   6   3        122.59        115.68        13.62 o                         
   8   6   3          0.93          5.43         9.15 o                         
   9   6   3          7.25         -0.92         8.83 o                         
  10   6   3         79.22         59.45        10.52 o                         
  11   6   3          1.84          2.56         9.05 o                         
 -12   7   3        399.23        323.78        21.76 o                         
 -11   7   3         60.87         57.59        10.14 o                         
 -10   7   3        392.21        411.07        21.98 o                         
  -9   7   3         17.33         11.11         6.93 o                         
  -8   7   3        210.88        224.23        13.46 o                         
  -7   7   3        534.89        573.69        18.79 o                         
  -6   7   3        624.28        583.56        16.52 o                         
  -5   7   3        898.15        823.84        31.63 o                         
  -4   7   3        333.37        403.15        24.94 o                         
  -3   7   3        710.86        702.51        22.65 o                         
  -2   7   3        114.86         92.32         7.48 o                         
  -1   7   3      25257.39      23302.51       584.87 o                         
   0   7   3      16609.15      15716.35       394.68 o                         
   1   7   3       1897.46       1663.70        39.81 o                         
   2   7   3       6800.37       6124.10       187.86 o                         
   3   7   3        497.79        569.75        17.68 o                         
   4   7   3        367.59        447.03        25.67 o                         
   5   7   3       1685.52       1807.93        45.26 o                         
   6   7   3         10.19          5.10         4.22 o                         
   7   7   3         11.90         11.13         5.95 o                         
   8   7   3        763.20        872.67        36.22 o                         
   9   7   3        306.70        351.43        22.59 o                         
  10   7   3        159.51        193.08        16.17 o                         
  11   7   3         26.37         16.09         9.21 o                         
 -11   8   3          3.68          9.10         7.99 o                         
 -10   8   3          0.03         55.03        19.20 o                         
  -9   8   3          8.55          1.03         6.25 o                         
  -8   8   3         62.80         85.74        24.32 o                         
  -7   8   3          9.94          2.74         5.39 o                         
  -6   8   3          8.17         75.51        19.20 o                         
  -5   8   3         80.98        103.93        14.72 o                         
  -4   8   3         20.12        119.02        16.64 o                         
  -3   8   3          8.78          2.56         2.96 o                         
  -2   8   3        145.65        120.32         8.13 o                         
  -1   8   3         15.04         20.97         3.55 o                         
   0   8   3        228.52        391.43        14.78 o                         
   1   8   3         18.29          8.74         2.54 o                         
   2   8   3         26.27         34.96         3.53 o                         
   3   8   3          9.53          2.65         3.15 o                         
   4   8   3         20.92         38.96         6.74 o                         
   5   8   3          7.50          4.47         6.59 o                         
   6   8   3         59.12         39.53         6.58 o                         
   7   8   3          4.04          0.85         5.64 o                         
   8   8   3         15.12         21.47         9.97 o                         
   9   8   3          3.27          2.60         9.03 o                         
  10   8   3         11.85          7.93         8.62 o                         
  11   8   3          0.34         -1.28         7.34 o                         
 -11   9   3         87.51         74.27        21.12 o                         
 -10   9   3        306.56        296.29        20.67 o                         
  -9   9   3         28.41         23.97         7.20 o                         
  -8   9   3        596.07        623.66        20.69 o                         
  -7   9   3        617.88        645.76        20.77 o                         
  -6   9   3        357.70        348.75        12.81 o                         
  -5   9   3        369.88        353.77        22.72 o                         
  -4   9   3        723.27        730.40        29.82 o                         
  -3   9   3       1565.99       1505.62        48.99 o                         
  -2   9   3       2936.28       2768.87        75.12 o                         
  -1   9   3        588.34        569.31        23.97 o                         
   0   9   3       5848.15       6255.41       162.05 o                         
   1   9   3        486.17        428.35        13.72 o                         
   2   9   3       1537.73       1564.48        88.30 o                         
   3   9   3        123.38        147.17        16.64 o                         
   4   9   3        270.92        232.41        16.91 o                         
   5   9   3        635.20        616.10        18.64 o                         
   6   9   3        112.27        129.72         9.64 o                         
   7   9   3          7.65         -5.12         5.12 o                         
   8   9   3        100.02        103.00        12.25 o                         
   9   9   3         93.85        102.46        13.30 o                         
  10   9   3         96.63         90.63        11.79 o                         
  11   9   3         18.43         19.20        10.24 o                         
 -11  10   3         15.83         11.52         7.24 o                         
 -10  10   3         21.10         26.33         9.45 o                         
  -9  10   3         12.50          9.94         7.84 o                         
  -8  10   3         16.29          7.87         5.62 o                         
  -7  10   3         72.11         84.06         8.10 o                         
  -6  10   3         85.44         80.87         6.84 o                         
  -5  10   3        149.82        175.80         9.92 o                         
  -4  10   3        129.01        136.80        11.66 o                         
  -3  10   3        531.51        558.06        19.93 o                         
  -2  10   3       1961.84       1844.95        51.47 o                         
  -1  10   3        538.30        547.95        18.95 o                         
   0  10   3        557.14        602.18        17.90 o                         
   1  10   3        288.41        303.63        11.15 o                         
   2  10   3        136.72        136.89         7.54 o                         
   3  10   3        160.21        165.53        12.80 o                         
   4  10   3        548.92        578.45        26.20 o                         
   5  10   3        246.66        245.84        13.06 o                         
   6  10   3        110.21        111.81        10.39 o                         
   7  10   3         53.68         48.39         6.74 o                         
   8  10   3         30.46         16.77         8.31 o                         
   9  10   3          3.96         -7.71         7.71 o                         
  10  10   3         52.98         49.14         9.77 o                         
  11  10   3         14.06         -1.28         8.96 o                         
 -11  11   3          9.34          2.11         7.65 o                         
 -10  11   3         13.77         15.46        26.88 o                         
  -9  11   3          0.37          2.30         6.39 o                         
  -8  11   3         16.07         17.85         5.82 o                         
  -7  11   3          4.80          3.37         5.91 o                         
  -6  11   3         15.64          8.88         6.50 o                         
  -5  11   3         48.01         34.31         6.30 o                         
  -4  11   3         27.92         35.83        10.24 o                         
  -3  11   3         24.77         24.32         7.68 o                         
  -2  11   3          4.26         -3.39         3.39 o                         
  -1  11   3         45.81         30.30         3.97 o                         
   0  11   3          4.52          7.46         3.33 o                         
   1  11   3         27.69         15.59         3.64 o                         
   2  11   3         45.70         41.81         6.14 o                         
   3  11   3         42.61         39.67        10.24 o                         
   4  11   3         45.77         37.29         9.60 o                         
   5  11   3         37.09         34.09         6.61 o                         
   6  11   3          2.00          1.77         4.98 o                         
   7  11   3          3.98          1.09         6.76 o                         
   8  11   3         18.70          6.20        10.71 o                         
   9  11   3          8.54          4.67         9.73 o                         
  10  11   3          1.64          9.31         7.72 o                         
  11  11   3          1.09         -2.56         8.96 o                         
 -11  12   3        583.34        702.12        72.24 o                         
 -10  12   3         46.12         56.60        11.66 o                         
  -9  12   3       2045.95       1955.42        50.26 o                         
  -8  12   3         57.21         57.40         7.32 o                         
  -7  12   3      11179.92      11017.67       240.35 o                         
  -6  12   3         71.38         66.90         7.56 o                         
  -5  12   3       7106.30       7153.75       171.78 o                         
  -4  12   3       1879.32       1979.76       111.92 o                         
  -3  12   3      72427.14      73479.86      2175.27 o                         
  -2  12   3       1361.01       1087.19        34.44 o                         
  -1  12   3      10743.06       9456.89       215.80 o                         
   0  12   3       2000.77       1814.24        45.41 o                         
   1  12   3      11603.75      11028.21       246.51 o                         
   2  12   3        190.21        185.35         8.53 o                         
   3  12   3      17321.99      17853.52       452.85 o                         
   4  12   3        428.39        446.63        19.64 o                         
   5  12   3       5113.26       6086.66       192.52 o                         
   6  12   3        237.75        248.07        13.03 o                         
   7  12   3        465.58        371.87        18.47 o                         
   8  12   3        288.11        270.28        30.11 o                         
   9  12   3        191.39        187.11        31.21 o                         
  10  12   3        284.65        288.41        20.92 o                         
  11  12   3        114.57         57.59        10.24 o                         
 -11  13   3          4.93          4.48         8.32 o                         
 -10  13   3          2.26         12.98         9.21 o                         
  -9  13   3         35.11         53.46         8.11 o                         
  -8  13   3         11.77         10.21         7.37 o                         
  -7  13   3        101.05         84.45        10.00 o                         
  -6  13   3         33.51         32.75         6.09 o                         
  -5  13   3         81.61         87.85        10.71 o                         
  -4  13   3         41.61         50.46         7.09 o                         
  -3  13   3         95.80        104.15        11.07 o                         
  -2  13   3        130.62        131.29         7.96 o                         
  -1  13   3         39.02         35.66         4.12 o                         
   0  13   3         34.30         34.14         5.39 o                         
   1  13   3        113.02        129.17        13.60 o                         
   2  13   3         47.28         43.41         4.64 o                         
   3  13   3         62.53         61.03         8.91 o                         
   4  13   3         45.08         33.68         5.69 o                         
   5  13   3         49.59         51.80         7.94 o                         
   6  13   3         10.56          4.52         5.83 o                         
   7  13   3          0.62         -5.79         5.79 o                         
   8  13   3          2.62          4.41         7.43 o                         
   9  13   3         28.46         42.55        10.64 o                         
  10  13   3          2.93          5.87         7.65 o                         
  11  13   3          4.06          1.28         7.68 o                         
 -11  14   3         16.26          7.68        10.24 o                         
 -10  14   3         29.20         23.23        17.28 o                         
  -9  14   3         16.26         19.42         8.60 o                         
  -8  14   3         22.75         26.88         6.84 o                         
  -7  14   3         25.02         19.08         6.02 o                         
  -6  14   3         17.02         16.37         6.14 o                         
  -5  14   3         73.43         77.90         7.76 o                         
  -4  14   3        188.26        179.89        11.24 o                         
  -3  14   3        240.50        279.29        14.27 o                         
  -2  14   3         80.52         71.73         5.71 o                         
  -1  14   3        766.83        747.51        38.61 o                         
   0  14   3        324.23        303.22        11.49 o                         
   1  14   3       1034.13       1120.06        42.92 o                         
   2  14   3        169.11        163.48         8.64 o                         
   3  14   3        387.96        366.54        16.12 o                         
   4  14   3        249.82        245.65        16.37 o                         
   5  14   3        126.83         91.15         8.18 o                         
   6  14   3          4.25         -5.01         5.29 o                         
   7  14   3         92.72         69.22         7.93 o                         
   8  14   3         47.12         42.27         7.94 o                         
   9  14   3         27.25         19.65         9.13 o                         
  10  14   3         13.61         17.28         7.24 o                         
 -11  15   3          9.51          1.28         8.32 o                         
 -10  15   3        777.09        755.25        83.18 o                         
  -9  15   3        104.81        106.14        11.30 o                         
  -8  15   3        279.46        261.18        15.21 o                         
  -7  15   3        645.51        591.54        20.75 o                         
  -6  15   3        259.75        294.53        15.06 o                         
  -5  15   3        371.03        395.41        18.21 o                         
  -4  15   3        232.51        227.68        14.00 o                         
  -3  15   3        793.19        857.12        29.78 o                         
  -2  15   3        635.51        652.51        19.76 o                         
  -1  15   3       4374.83       4252.15        98.19 o                         
   0  15   3        256.91        212.39         8.95 o                         
   1  15   3         84.01         68.41         6.72 o                         
   2  15   3       3007.49       3157.26        66.49 o                         
   3  15   3        633.98        661.59        21.76 o                         
   4  15   3       2797.40       2741.74        67.63 o                         
   5  15   3         30.50         32.30         7.90 o                         
   6  15   3        740.94        727.67        23.53 o                         
   7  15   3        134.27         85.96         8.89 o                         
   8  15   3        210.88        221.56        19.19 o                         
   9  15   3        223.96        226.13        41.59 o                         
  10  15   3         54.65         64.44         9.05 o                         
 -11  16   3         14.15          6.40        12.80 o                         
 -10  16   3         22.93         60.15        15.36 o                         
  -9  16   3          6.42          6.95         7.48 o                         
  -8  16   3         19.26         28.74         6.59 o                         
  -7  16   3          9.06         10.46         6.11 o                         
  -6  16   3         25.41         15.02         6.38 o                         
  -5  16   3          2.95         10.22         6.15 o                         
  -4  16   3         10.24         46.19         8.87 o                         
  -3  16   3         34.44         32.94         6.32 o                         
  -2  16   3         74.94        169.92         9.13 o                         
  -1  16   3         72.99         76.96         7.20 o                         
   0  16   3         82.24        137.92        10.59 o                         
   1  16   3         14.48         11.77         3.32 o                         
   2  16   3         16.96         39.64         4.74 o                         
   3  16   3          0.96          1.28         3.99 o                         
   4  16   3         23.19         57.59        14.08 o                         
   5  16   3          1.93         -2.54         9.61 o                         
   6  16   3          9.87         10.70         6.33 o                         
   7  16   3         13.89          5.44         5.73 o                         
   8  16   3          0.70          9.43         6.63 o                         
   9  16   3          0.35          7.80        10.88 o                         
  10  16   3          4.29         14.59        11.52 o                         
 -10  17   3        408.19        358.18        44.79 o                         
  -9  17   3         16.83          7.97         7.31 o                         
  -8  17   3        349.26        342.24        16.21 o                         
  -7  17   3        648.71        655.07        23.58 o                         
  -6  17   3        406.67        438.85        19.15 o                         
  -5  17   3        189.39        222.47        11.39 o                         
  -4  17   3        411.50        330.79        14.78 o                         
  -3  17   3        135.22        150.19        10.21 o                         
  -2  17   3       1187.66       1110.00        30.29 o                         
  -1  17   3        344.00        323.42        15.27 o                         
   0  17   3       2403.00       2498.91        54.20 o                         
   1  17   3        258.48        290.20        10.25 o                         
   2  17   3        785.11        935.13        23.28 o                         
   3  17   3        123.53        111.31         9.73 o                         
   4  17   3        598.64        624.13        26.93 o                         
   5  17   3        183.32        196.57        12.62 o                         
   6  17   3        387.28        370.36        16.47 o                         
   7  17   3        136.83        123.43        10.61 o                         
   8  17   3        394.48        341.64        18.42 o                         
   9  17   3        142.95        119.49        29.43 o                         
  10  17   3        466.88        523.42        33.27 o                         
 -10  18   3         50.11         40.27         7.68 o                         
  -9  18   3         44.96         50.26         7.90 o                         
  -8  18   3         11.23          0.84        11.57 o                         
  -7  18   3         87.40        104.79        10.22 o                         
  -6  18   3         47.75         37.40         7.43 o                         
  -5  18   3        124.77        135.22        10.56 o                         
  -4  18   3        206.79        216.62        14.02 o                         
  -3  18   3        395.73        453.18        21.45 o                         
  -2  18   3        148.72        120.28         8.31 o                         
  -1  18   3         54.18         43.83         4.90 o                         
   0  18   3        227.57        240.68        11.25 o                         
   1  18   3        696.55        724.60        19.16 o                         
   2  18   3        396.20        381.21        12.43 o                         
   3  18   3        352.21        372.59        13.89 o                         
   4  18   3        386.31        418.99        18.16 o                         
   5  18   3        152.41        143.99        10.60 o                         
   6  18   3         99.34        107.28        10.54 o                         
   7  18   3         24.02         15.18         7.20 o                         
   8  18   3        219.30        223.72        28.79 o                         
   9  18   3        120.71        143.33        23.04 o                         
  10  18   3         20.31         15.36         8.96 o                         
 -10  19   3          2.72          6.40         8.96 o                         
  -9  19   3         10.37          3.58         9.11 o                         
  -8  19   3         13.64         12.14         9.81 o                         
  -7  19   3        100.02        122.30        10.79 o                         
  -6  19   3         10.45         11.24         6.27 o                         
  -5  19   3        181.28        172.11        11.06 o                         
  -4  19   3         67.03         52.42         5.93 o                         
  -3  19   3        135.09        115.17         8.70 o                         
  -2  19   3         24.93         21.03         5.06 o                         
  -1  19   3         10.08         11.04         4.08 o                         
   0  19   3         29.10         40.22         4.81 o                         
   1  19   3         45.88         51.22         4.93 o                         
   2  19   3         51.58         46.45         4.63 o                         
   3  19   3          8.07         14.84         4.70 o                         
   4  19   3         32.72         30.58         8.13 o                         
   5  19   3          1.88         19.31         6.85 o                         
   6  19   3          8.92         12.09         5.73 o                         
   7  19   3         25.77         35.78        12.08 o                         
   8  19   3          1.44         -4.20         9.47 o                         
   9  19   3          0.53          8.62        18.56 o                         
  10  19   3         11.13         11.52         7.68 o                         
 -10  20   3        404.85        426.16        26.88 o                         
  -9  20   3        140.32        146.86        10.93 o                         
  -8  20   3        222.05        232.04        18.61 o                         
  -7  20   3      19507.28      19880.07       425.77 o                         
  -6  20   3        146.33        143.31        12.24 o                         
  -5  20   3      15278.18      15089.54       278.13 o                         
  -4  20   3         47.82         43.74         7.73 o                         
  -3  20   3      12784.86      12426.62       263.34 o                         
  -2  20   3         19.33         23.62         4.42 o                         
  -1  20   3      10012.92      10509.14       228.07 o                         
   0  20   3       1043.88       1200.20        28.35 o                         
   1  20   3      18883.43      19480.21       313.30 o                         
   2  20   3          8.92          9.36         3.46 o                         
   3  20   3       2611.83       2425.94        54.18 o                         
   4  20   3        945.37        883.56        29.39 o                         
   5  20   3       5785.69       6276.78       164.76 o                         
   6  20   3        338.52        341.25        18.45 o                         
   7  20   3       2885.60       3058.82        67.14 o                         
   8  20   3         49.77         32.99        11.08 o                         
   9  20   3       1235.67       1421.69        72.95 o                         
  10  20   3         10.22         -2.56         6.40 o                         
 -10  21   3          2.52          3.84         6.40 o                         
  -9  21   3          9.84         23.36         7.68 o                         
  -8  21   3         14.06         13.49         6.78 o                         
  -7  21   3         74.05        113.61        16.73 o                         
  -6  21   3         13.73         13.37         7.95 o                         
  -5  21   3        194.03        147.70        13.26 o                         
  -4  21   3         42.04         38.25         5.84 o                         
  -3  21   3         40.41         31.48         5.56 o                         
  -2  21   3         59.27         61.54         5.37 o                         
  -1  21   3        125.34        150.62         9.21 o                         
   0  21   3         29.97         31.66         5.00 o                         
   1  21   3        111.53        104.29         6.51 o                         
   2  21   3         10.08          2.52         3.37 o                         
   3  21   3        119.30        137.76        11.31 o                         
   4  21   3         97.16         79.94         9.03 o                         
   5  21   3          4.05          8.61         5.95 o                         
   6  21   3          7.80          3.50         7.49 o                         
   7  21   3         28.83         20.55        12.05 o                         
   8  21   3         27.29         33.51         8.91 o                         
   9  21   3         46.98         46.07        11.52 o                         
 -10  22   3         13.12         19.20         6.40 o                         
  -9  22   3         17.82          8.70        13.44 o                         
  -8  22   3        229.43        219.04        13.63 o                         
  -7  22   3         20.91          8.32         8.50 o                         
  -6  22   3         62.55         56.67         7.03 o                         
  -5  22   3          1.20          4.86         5.41 o                         
  -4  22   3         16.45         16.02         6.08 o                         
  -3  22   3         62.15         50.51         7.66 o                         
  -2  22   3          2.59         -0.41         4.62 o                         
  -1  22   3        177.36        221.19        10.49 o                         
   0  22   3         26.53         45.02         5.23 o                         
   1  22   3        234.44        267.55        10.11 o                         
   2  22   3         25.01         24.40         3.73 o                         
   3  22   3        247.90        188.55        11.24 o                         
   4  22   3         35.15         18.59         6.33 o                         
   5  22   3        218.09        228.43        14.31 o                         
   6  22   3         28.18         24.25         6.17 o                         
   7  22   3         17.03         10.82         7.39 o                         
   8  22   3         25.74         16.32         6.55 o                         
   9  22   3         34.70         46.07        10.24 o                         
  -9  23   3          6.51         -2.56         7.68 o                         
  -8  23   3         19.13         17.84         9.60 o                         
  -7  23   3        297.33        343.93        19.21 o                         
  -6  23   3         67.71         87.80         9.49 o                         
  -5  23   3        305.03        261.20        20.50 o                         
  -4  23   3        100.19        106.16         6.98 o                         
  -3  23   3        196.27        186.65         9.70 o                         
  -2  23   3        123.96        114.30         9.01 o                         
  -1  23   3        340.18        380.31        13.23 o                         
   0  23   3        156.33        163.62         9.20 o                         
   1  23   3        810.64        778.35        18.77 o                         
   2  23   3       1429.41       1319.05        29.61 o                         
   3  23   3         63.31         62.52         9.22 o                         
   4  23   3       2394.23       2299.19        56.47 o                         
   5  23   3        187.42        234.19        17.55 o                         
   6  23   3        988.21       1161.24        33.35 o                         
   7  23   3        224.60        263.49        15.00 o                         
   8  23   3          5.03          4.96         6.30 o                         
   9  23   3         88.51        115.18        15.36 o                         
  -9  24   3          4.14          5.12         7.68 o                         
  -7  24   3          9.45         15.65         6.78 o                         
  -6  24   3        125.33        165.73        14.27 o                         
  -5  24   3         10.24          2.58         6.14 o                         
  -4  24   3         87.83        315.59        22.05 o                         
  -3  24   3         15.00          6.77         4.18 o                         
  -2  24   3         58.55         52.40         6.96 o                         
  -1  24   3         38.69         32.07         4.82 o                         
   0  24   3         86.81        125.97        10.81 o                         
   1  24   3          2.02         -3.43         3.43 o                         
   2  24   3         48.78         26.34         8.08 o                         
   3  24   3         14.82         18.15         6.16 o                         
   4  24   3        185.28        456.38        22.39 o                         
   5  24   3         17.58         13.96         6.61 o                         
   6  24   3         36.55         30.67         6.44 o                         
   7  24   3          3.83          5.45         5.39 o                         
   8  24   3          4.99          9.49        23.68 o                         
   9  24   3          0.25         -3.84         6.40 o                         
  -9  25   3          3.12         -6.40         6.40 o                         
  -8  25   3        670.30        687.05        28.01 o                         
  -7  25   3        231.09        210.38        16.29 o                         
  -6  25   3        465.48        477.29        18.69 o                         
  -5  25   3         42.27         37.52         5.83 o                         
  -4  25   3        264.86        222.56        12.05 o                         
  -3  25   3        374.07        330.91        11.93 o                         
  -2  25   3         57.04         55.11         6.89 o                         
  -1  25   3         23.52         15.69         4.26 o                         
   0  25   3       1225.20       1170.97        27.87 o                         
   1  25   3        172.49        184.80         9.35 o                         
   2  25   3        177.93        127.71         8.66 o                         
   3  25   3         18.44          7.39         5.65 o                         
   4  25   3       1083.31       1067.02        32.91 o                         
   5  25   3         96.12         98.83         9.49 o                         
   6  25   3        124.61        107.32        10.35 o                         
   7  25   3         35.87         47.66         7.20 o                         
   8  25   3        142.76        172.77        19.20 o                         
  -8  26   3        106.90         84.15        10.14 o                         
  -7  26   3         14.51          7.73         5.39 o                         
  -6  26   3        112.86        114.02        15.18 o                         
  -5  26   3         27.56         20.93         5.99 o                         
  -4  26   3        219.09        237.63        10.79 o                         
  -3  26   3          7.41         -1.60         5.34 o                         
  -2  26   3         73.87         52.87         7.05 o                         
  -1  26   3         12.74          9.47         4.08 o                         
   0  26   3        439.88        474.48        15.41 o                         
   1  26   3         46.72         31.88         4.93 o                         
   2  26   3        336.08        386.38        16.14 o                         
   3  26   3          0.01          0.40         8.56 o                         
   4  26   3        212.84        220.19        14.26 o                         
   5  26   3         35.35         18.34         7.29 o                         
   6  26   3        296.64        288.41        15.38 o                         
   7  26   3         15.79          7.63         7.53 o                         
   8  26   3         59.45         55.03        11.52 o                         
  -8  27   3          6.02         -6.40         6.40 o                         
  -7  27   3          2.51          1.17         6.06 o                         
  -6  27   3         40.08         42.12         7.26 o                         
  -5  27   3         20.81         24.20         5.15 o                         
  -4  27   3        102.67         78.72         6.32 o                         
  -3  27   3         44.51         26.72         5.18 o                         
  -2  27   3         12.10         13.57         6.17 o                         
  -1  27   3          2.87         -0.37         3.58 o                         
   0  27   3          5.60          4.49         4.10 o                         
   1  27   3         13.36         16.02         4.07 o                         
   2  27   3         22.83         28.61         7.80 o                         
   3  27   3         11.69         14.43         6.44 o                         
   4  27   3         11.74          5.90         5.71 o                         
   5  27   3         14.30         11.20         5.53 o                         
   6  27   3          4.27          7.31         5.31 o                         
   7  27   3          8.37         14.72         5.43 o                         
   8  27   3          4.42          5.12         6.40 o                         
  -7  28   3       1154.97       1067.92        40.26 o                         
  -6  28   3         26.30          8.32         7.24 o                         
  -5  28   3        701.88        768.57        26.41 o                         
  -4  28   3         59.56         67.52         6.90 o                         
  -3  28   3       1830.39       2007.51        42.71 o                         
  -2  28   3          1.14         -3.87         3.87 o                         
  -1  28   3       1927.06       1980.59        47.45 o                         
   0  28   3          0.37         -4.33         4.73 o                         
   1  28   3       1626.87       1871.83        42.76 o                         
   2  28   3         57.59         62.52         7.35 o                         
   3  28   3       1542.54       1641.85        39.87 o                         
   4  28   3          3.88          8.43         5.80 o                         
   5  28   3        687.36        715.23        23.09 o                         
   6  28   3         53.13         50.29         8.56 o                         
   7  28   3       1122.99       1141.42        57.59 o                         
  -7  29   3          7.13          7.68         7.68 o                         
  -6  29   3         43.21         33.63         7.07 o                         
  -5  29   3         32.49         16.36        10.32 o                         
  -4  29   3         36.87         38.12         5.40 o                         
  -3  29   3         38.02         30.90         6.22 o                         
  -2  29   3         61.38         64.00         6.18 o                         
  -1  29   3         52.17         57.99         6.65 o                         
   0  29   3         12.42         20.54         4.89 o                         
   1  29   3         42.87         29.88         6.41 o                         
   2  29   3         53.61         33.40         7.14 o                         
   3  29   3         55.32         56.20         7.36 o                         
   4  29   3        122.16        136.68        11.52 o                         
   5  29   3         14.90         11.65         6.19 o                         
   6  29   3          9.00          0.62         4.24 o                         
   7  29   3          7.50          3.84         7.68 o                         
  -6  30   3         20.94         20.08         5.83 o                         
  -5  30   3         26.13         25.83         6.74 o                         
  -4  30   3         46.85         29.07         6.10 o                         
  -3  30   3          6.53          5.15         4.58 o                         
  -2  30   3          4.34          3.67         5.53 o                         
  -1  30   3         83.05         75.57         8.60 o                         
   0  30   3         43.68         24.76         4.70 o                         
   1  30   3         48.60         60.96         7.20 o                         
   2  30   3         16.50         -3.11        11.52 o                         
   3  30   3         27.61         12.88         4.98 o                         
   4  30   3          4.59         -1.07         6.08 o                         
   5  30   3         30.28         19.47         7.18 o                         
   6  30   3          1.20         -0.88         4.14 o                         
  -6  31   3        121.64        114.38        10.75 o                         
  -5  31   3        148.83        149.73        17.92 o                         
  -4  31   3        106.33         89.62         8.06 o                         
  -3  31   3         56.51         56.76         6.93 o                         
  -2  31   3        291.93        313.04        12.41 o                         
  -1  31   3         33.86         36.33         7.73 o                         
   0  31   3         11.07         16.36         7.32 o                         
   1  31   3         50.36         45.15         9.61 o                         
   2  31   3        190.57        222.71        13.19 o                         
   3  31   3        314.67        337.42        18.04 o                         
   4  31   3        282.92        324.60        18.40 o                         
   5  31   3         53.77         59.18         6.92 o                         
   6  31   3        575.12        559.15        22.16 o                         
  -5  32   3          0.47          3.20         4.52 o                         
  -4  32   3         35.42        216.28        23.04 o                         
  -3  32   3          4.26         -4.31         4.31 o                         
  -2  32   3         20.33         16.17         4.89 o                         
  -1  32   3         13.73         10.35         4.54 o                         
   0  32   3         27.53         52.47        11.52 o                         
   1  32   3         18.88          9.82         5.96 o                         
   2  32   3         62.11         53.98         6.72 o                         
   3  32   3         12.95         16.64         5.83 o                         
   4  32   3         97.32        369.85        39.67 o                         
   5  32   3         19.76         16.38         4.64 o                         
  -5  33   3          3.77          3.27        12.16 o                         
  -4  33   3         97.60         94.58        12.16 o                         
  -3  33   3         31.85         35.03         5.20 o                         
  -2  33   3        190.75        182.25         9.51 o                         
  -1  33   3         27.25         25.89         6.87 o                         
   0  33   3        646.21        727.74        31.60 o                         
   1  33   3         62.42         43.04         7.65 o                         
   2  33   3        794.99        830.45        26.74 o                         
   3  33   3         27.67         34.55        10.24 o                         
   4  33   3        141.54        148.98         9.29 o                         
   5  33   3        236.51        238.63        13.10 o                         
  -5  34   3         59.10         46.07        10.24 o                         
  -4  34   3         27.95         24.32         6.40 o                         
  -3  34   3         23.79         11.68         4.14 o                         
  -2  34   3          7.74          6.06         4.04 o                         
  -1  34   3          8.28         -2.01        12.80 o                         
   0  34   3          2.11         -8.32         8.32 o                         
   1  34   3         17.81         17.72         5.07 o                         
   2  34   3         54.64         45.73         5.59 o                         
   3  34   3         29.12         11.70         4.31 o                         
   4  34   3        138.35        164.71         9.62 o                         
  -2  35   3         13.20          0.00         8.96 o                         
  -1  35   3         18.32         26.88         7.68 o                         
   0  35   3          2.11         -0.83         4.64 o                         
   1  35   3          5.15         -4.99         6.67 o                         
   2  35   3          7.05         -1.63         4.92 o                         
   3  35   3         44.12         45.08        15.36 o                         
  -3  36   3       4717.92       5433.36       222.68 o                         
  -2  36   3         53.65         70.91         8.91 o                         
  -1  36   3       2358.48       2792.80        88.20 o                         
   0  36   3         61.04         52.47         6.33 o                         
   1  36   3        943.58        861.39        72.31 o                         
   2  36   3         46.46         52.47         8.96 o                         
   3  36   3       1155.50       1314.19        61.43 o                         
  -2  37   3         11.68          1.28         5.12 o                         
  -1  37   3          9.23          4.55         4.00 o                         
   0  37   3          0.26         -5.12         5.12 o                         
   1  37   3          7.30          7.68         5.12 o                         
   2  37   3          7.76          0.00         5.12 o                         
  -1 -37   4        214.21        167.65        15.36 o                         
   0 -37   4         39.12         28.15         8.96 o                         
  -3 -36   4         39.26        186.85        16.64 o                         
  -2 -36   4         10.34         -3.84         6.40 o                         
  -1 -36   4          6.83         24.32         8.96 o                         
   0 -36   4          1.11         -1.28         6.40 o                         
   1 -36   4         34.97         29.43         7.68 o                         
   2 -36   4          1.40         -6.40         6.40 o                         
  -4 -35   4        118.78        130.54        15.36 o                         
  -3 -35   4        141.84        184.29        30.71 o                         
  -2 -35   4         41.50         44.79        10.24 o                         
  -1 -35   4          9.54          3.84         7.68 o                         
   0 -35   4        134.37        113.90        16.64 o                         
   1 -35   4        320.37        342.98        25.60 o                         
   2 -35   4        250.42        310.98        21.76 o                         
   3 -35   4        946.61        798.44        51.19 o                         
  -5 -34   4          2.95         17.92        11.52 o                         
  -4 -34   4         46.81         37.93         7.07 o                         
  -3 -34   4          5.08         -1.92         5.21 o                         
  -2 -34   4          9.23          9.98         6.39 o                         
  -1 -34   4          2.35         -6.40         8.96 o                         
   0 -34   4         50.24         33.77        13.44 o                         
   1 -34   4         20.28         12.66         9.60 o                         
   2 -34   4        190.76        186.06        17.92 o                         
   3 -34   4         23.16         10.88         7.24 o                         
   4 -34   4         26.14         10.24         6.33 o                         
  -6 -33   4         12.67          3.20         3.62 o                         
  -5 -33   4          5.48          6.40         7.68 o                         
  -4 -33   4         31.73         32.93         7.34 o                         
  -3 -33   4          7.14         -0.73        11.52 o                         
  -2 -33   4         19.08         22.64         6.95 o                         
  -1 -33   4         31.12         10.24        10.24 o                         
   0 -33   4          2.60          8.96         8.96 o                         
   1 -33   4         60.26         59.89        15.36 o                         
   2 -33   4         60.04         57.41         7.31 o
[truncated: 2,493,748 more chars]
