# Supplementary material for: Plasticity in zwitterionic drugs: the bending properties of Pregabalin and Gabapentin and their hydrates
Source: IUCrJ. 2019 May 22;6(Pt 4):630–4. doi: 10.1107/S2052252519004755 (PMC6608624; doi:10.1107/S2052252519004755)
Supplement: Supplementary file 3 [file m-06-00630-sup3.hkl]

  -2   0   0  143.26    3.97
   2   0   0  148.07    4.06
   2   0   0  144.60    3.96
  -2   0   0  151.82    4.06
  -2   0   0  145.80    3.96
  -4   0   0  191.48    5.24
   4   0   0  193.17    5.49
   4   0   0  185.42    5.43
  -6   0   0   14.24    0.82
   6   0   0   15.31    1.10
  -6   0   0   17.30    1.06
   6   0   0   14.51    1.02
   8   0   0   41.03    2.06
  -8   0   0   39.19    2.06
  -8   0   0   41.43    1.68
   8   0   0   38.89    2.08
  10   0   0    6.22    1.30
 -10   0   0    5.52    1.24
  10   0   0    3.96    1.19
  -1  -1   0   45.97    1.39
  -1  -1   0   47.76    1.35
   1  -1   0   45.53    1.36
   1  -1   0   46.86    1.48
   1  -1   0   47.15    1.35
   1   1   0   47.63    1.43
  -1   1   0   46.00    1.38
  -1   1   0   46.42    1.34
  -1   1   0   51.86    1.38
   1   1   0   44.47    1.32
   1   1   0   41.37    1.47
  -3  -1   0  306.67    8.27
  -3  -1   0  298.18    7.98
   3  -1   0  302.02    8.19
   3  -1   0  301.82    8.22
   3  -1   0  302.30    8.23
   3   1   0  302.77    8.37
   3   1   0  305.65    8.10
   3   1   0  308.62    8.38
  -5  -1   0    6.32    0.54
   5  -1   0    6.53    0.65
   5  -1   0    7.06    0.82
  -5  -1   0    7.47    0.78
   5  -1   0    6.29    0.74
   5   1   0    7.97    0.96
  -5   1   0    6.93    0.64
   5   1   0    7.77    0.85
   7  -1   0   38.03    1.89
   7  -1   0   38.76    1.86
  -7  -1   0   39.09    1.41
  -7   1   0   40.77    1.74
   7   1   0   42.53    2.09
   7   1   0   38.02    2.10
   9  -1   0   10.67    1.45
   9  -1   0   14.77    2.06
  -9  -1   0    9.02    0.79
   9   1   0   11.61    2.18
   9   1   0   11.61    1.43
  -9   1   0   13.77    1.60
  -9   1   0    9.82    1.06
  11  -1   0    0.56    1.08
 -11  -1   0   -0.16    0.95
  11  -1   0    1.28    0.95
 -11   1   0    1.92    1.08
  11   1   0    0.71    1.04
   0  -2   0  215.57    5.69
   0  -2   0  211.26    5.90
   0   2   0  218.34    5.83
   0   2   0  210.69    5.72
   2  -2   0   21.19    0.85
   2  -2   0   20.76    1.05
  -2  -2   0   21.56    0.82
  -2  -2   0   20.31    0.87
   2   2   0   21.30    0.98
   2   2   0   20.50    0.77
  -2   2   0   19.50    0.80
   4  -2   0   56.78    2.12
  -4  -2   0   58.09    1.71
   4  -2   0   58.94    2.01
   4  -2   0   56.48    1.96
  -4  -2   0   57.67    2.07
   4   2   0   58.48    2.20
   4   2   0   61.04    1.75
  -6  -2   0   10.78    0.58
   6  -2   0    9.89    0.92
   6  -2   0    9.56    0.92
   6  -2   0   10.61    1.16
  -6  -2   0   10.15    0.98
   6   2   0   10.97    1.09
  -8  -2   0   11.93    0.78
  -8  -2   0   11.24    1.29
   8  -2   0   12.71    1.29
   8  -2   0   13.78    1.30
  -8   2   0   11.99    1.21
   8   2   0   14.27    1.48
  10  -2   0    1.80    0.99
  10  -2   0    2.57    0.95
 -10  -2   0    2.18    0.95
 -10   2   0    1.97    1.06
 -10   2   0    2.76    0.91
  10   2   0    4.71    1.45
  -1  -3   0  758.97   19.37
   1  -3   0  696.12   19.32
  -1  -3   0  754.59   19.58
   1  -3   0  733.97   19.69
   1   3   0  729.90   19.57
  -1   3   0  744.04   19.48
   3  -3   0  177.87    5.02
  -3  -3   0  180.60    4.98
  -3  -3   0  175.87    5.10
   3  -3   0  175.06    5.33
  -3   3   0  177.07    4.91
   3   3   0  170.35    5.15
   5  -3   0   16.24    1.03
   5  -3   0   18.37    1.04
  -5  -3   0   14.43    1.04
   5  -3   0   17.74    1.23
  -5   3   0   14.67    0.89
   5   3   0   14.45    0.90
   7  -3   0    3.22    0.92
  -7  -3   0    2.97    0.86
   7  -3   0    3.74    0.81
  -7  -3   0    2.51    0.32
   7  -3   0    1.98    0.82
  -7  -3   0    3.60    0.33
  -7   3   0    2.63    0.81
   7   3   0    3.26    0.97
  -7   3   0    2.70    0.67
  -9  -3   0    8.88    1.39
   9  -3   0    7.28    1.29
   9  -3   0    7.01    1.38
   9   3   0    8.44    1.64
  -9   3   0    9.45    1.37
  11  -3   0   -1.00    0.95
 -11  -3   0    0.09    1.03
 -11   3   0    0.73    1.05
  11   3   0    2.14    1.44
 -11   3   0   -1.13    0.86
   0  -4   0  166.87    4.60
   0  -4   0  161.76    4.98
   0   4   0  164.72    4.83
  -2  -4   0   39.25    1.64
   2  -4   0   43.08    2.73
   2  -4   0   38.10    1.41
  -2  -4   0   40.93    1.49
  -2   4   0   38.86    1.53
   2   4   0   39.91    1.70
  -4  -4   0   13.79    0.85
   4  -4   0   14.57    0.94
   4  -4   0   15.83    1.27
  -4  -4   0   13.80    0.94
  -4   4   0   14.36    0.91
   4   4   0   15.41    1.19
  -6  -4   0    3.86    0.48
   6  -4   0    3.93    1.05
   6  -4   0    3.72    0.77
  -6   4   0    3.92    0.76
  -6   4   0    4.25    1.05
   6   4   0    3.54    0.99
   8  -4   0    9.24    1.16
   8  -4   0   10.77    1.57
   8  -4   0    9.64    1.26
  -8  -4   0   13.51    1.72
   8   4   0   13.25    1.69
  -8   4   0   11.49    1.37
  -8   4   0    9.43    1.04
  10  -4   0    4.05    1.09
 -10  -4   0    3.73    1.20
  10  -4   0    4.01    1.03
 -10   4   0    3.75    0.95
  10   4   0    5.97    1.50
 -10   4   0    3.22    1.06
   1  -5   0   13.30    0.76
  -1  -5   0   12.64    1.04
   1  -5   0   12.23    1.17
  -1  -5   0   12.91    0.79
   1   5   0   12.04    1.02
   3  -5   0   16.69    0.98
  -3  -5   0   18.54    1.18
   3  -5   0   18.51    1.44
  -3  -5   0   19.12    1.08
   3   5   0   16.88    1.30
  -5  -5   0   27.86    1.31
   5  -5   0   27.04    1.86
   5  -5   0   26.47    1.45
   5   5   0   27.33    1.81
  -5   5   0   28.45    1.44
  -7  -5   0   11.18    1.24
   7  -5   0    8.70    1.62
   7  -5   0   10.80    1.10
  -7   5   0    8.34    0.99
   7   5   0    9.38    1.55
  -9  -5   0    0.55    0.94
   9  -5   0    2.98    1.22
   9  -5   0    3.98    0.96
   9   5   0    2.35    1.44
  -9   5   0    0.51    1.01
  -9   5   0    1.23    0.76
   0  -6   0   71.68    2.93
   0   6   0   70.74    2.70
   2  -6   0   11.90    0.85
  -2  -6   0   12.00    1.33
   2  -6   0   10.61    1.44
  -2  -6   0   12.17    0.86
  -2   6   0   10.27    1.12
   2   6   0   13.05    1.49
   4  -6   0    4.37    1.23
  -4  -6   0    4.63    1.33
  -4  -6   0    4.55    0.91
   4  -6   0    7.31    0.84
  -4   6   0    8.88    1.05
   6  -6   0   13.66    1.85
  -6  -6   0   11.91    0.98
  -6  -6   0   11.26    1.14
   6   6   0   11.39    1.64
   8  -6   0    2.80    1.24
  -8  -6   0    1.85    0.90
   8  -6   0    1.17    0.81
   8   6   0    0.08    1.06
  -8   6   0    3.94    1.36
  -8   6   0    1.27    0.80
   1  -7   0    6.66    0.82
   1  -7   0    7.17    1.35
  -1  -7   0    7.53    0.87
  -1  -7   0    6.79    1.26
   1   7   0    6.94    1.30
  -1   7   0    6.62    1.19
  -3  -7   0    2.95    0.93
   3  -7   0    2.60    0.65
   3  -7   0    2.57    1.41
  -3   7   0    1.76    0.76
   3   7   0    3.19    1.87
  -5  -7   0    1.26    0.78
   5  -7   0    2.26    1.17
   5  -7   0    0.46    0.66
  -5  -7   0    0.47    0.65
  -5   7   0    1.39    0.82
   5   7   0    0.15    0.91
   7  -7   0    1.62    0.80
   7  -7   0    1.27    1.27
  -7  -7   0    0.64    0.78
   7   7   0   -0.10    1.10
  -7   7   0    0.22    1.16
  -7   7   0    0.38    0.83
   0  -8   0   11.25    1.71
   0  -8   0   10.10    1.00
   0   8   0   12.19    2.54
   2  -8   0    4.98    1.37
  -2  -8   0    1.72    0.79
   2  -8   0    2.55    0.67
  -2  -8   0    1.84    0.96
  -2   8   0    0.86    1.00
   2   8   0    2.21    1.06
  -4  -8   0    6.78    1.15
   4  -8   0    6.01    1.58
  -4  -8   0    4.36    0.89
  -4   8   0    4.06    1.13
   4   8   0    4.40    1.29
   6  -8   0    3.86    0.90
  -6  -8   0    1.86    0.82
  -1  -9   0    4.65    0.92
   1  -9   0    1.99    0.89
   1  -9   0    3.72    1.43
  -1  -9   0    5.05    1.42
   1   9   0    4.30    1.28
  -1   9   0    3.99    1.34
  -3  -9   0    8.50    1.37
   3  -9   0   11.20    1.09
 -10   0   1   15.29    1.39
  10   0  -1   15.68    1.59
 -10   0   1   13.23    1.04
  10   0  -1   15.51    1.61
   8   0  -1   11.21    1.28
  -8   0   1    9.87    0.83
  -8   0   1   10.79    1.18
   8   0  -1   10.71    1.36
   6   0  -1   14.92    1.15
   6   0  -1   16.50    1.15
  -6   0   1   15.99    0.80
  -6   0   1   16.59    1.10
   4   0  -1  438.53   12.07
   4   0  -1  427.96   12.08
  -4   0   1  428.20   12.03
  -4   0   1  486.63   12.04
  -2   0  -1  291.10    7.83
  -2   0  -1  294.85    7.84
   2   0   1  289.63    7.85
  -2   0  -1  294.10    7.84
   2   0   1  294.49    7.84
   2   0   1  301.29    7.92
  -4   0  -1   79.22    2.34
   4   0   1   73.49    2.44
   4   0   1   74.54    2.50
   6   0   1    0.12    0.61
  -6   0  -1    0.54    0.39
   6   0   1    1.35    0.68
  -8   0  -1   34.04    1.54
   8   0   1   31.91    1.81
  -8   0  -1   33.23    1.82
   8   0   1   35.54    1.88
  10   0   1    4.81    1.10
 -10   0  -1    5.58    0.94
 -10   0  -1    6.40    1.35
  10   0   1    6.05    1.17
 -11  -1   1    2.30    1.05
  11  -1  -1    4.15    1.25
  11  -1  -1    4.03    1.14
 -11   1   1    2.02    0.79
 -11   1   1    4.51    1.25
  11   1  -1    3.58    1.32
   9  -1  -1   21.02    1.61
  -9  -1   1   17.45    1.81
   9  -1  -1   19.88    1.56
  -9  -1   1   20.30    0.97
   9   1  -1   20.59    1.73
   9   1  -1   19.54    1.72
  -9   1   1   22.16    1.34
  -9   1   1   22.60    1.66
   7  -1  -1   38.93    1.81
   7  -1  -1   40.05    1.69
   7  -1  -1   38.89    1.89
  -7  -1   1   39.12    1.35
  -7  -1   1   38.86    1.91
  -7   1   1   36.74    1.79
   7   1  -1   39.60    1.97
  -7   1   1   38.61    1.65
   7   1  -1   38.76    1.96
  -5  -1   1    7.67    0.44
  -5  -1   1    8.43    0.44
   5  -1  -1    8.54    0.83
   5  -1  -1    7.89    0.73
  -5  -1   1    8.25    0.79
   5  -1  -1    8.40    0.83
  -5   1   1    9.00    0.73
   5   1  -1    7.28    0.86
   5   1  -1    7.98    0.86
  -3  -1   1  699.55   17.98
   3  -1  -1  692.00   18.32
  -3  -1   1  679.21   18.32
   3  -1  -1  693.52   18.31
   3   1  -1  674.00   17.94
   1  -1  -1  294.36    7.88
  -1  -1   1  307.06    7.87
   1  -1  -1  266.01    7.85
   1  -1  -1  303.35    7.96
  -1  -1   1  300.53    7.90
   1  -1  -1  302.62    7.79
  -1  -1   1  302.91    7.80
   1   1  -1  289.67    7.84
  -1   1   1  280.18    7.84
   1   1  -1  305.20    7.88
  -1   1   1  298.83    7.91
   1   1  -1  294.12    7.76
  -1   1   1  307.39    7.76
  -1   1   1  291.77    7.83
  -1  -1  -1  712.93   18.67
  -1   1  -1  711.60   18.71
   3  -1   1   77.74    2.41
   3  -1   1   82.17    2.48
   3  -1   1   80.29    2.48
  -3  -1  -1   78.20    2.49
  -3  -1  -1   77.54    2.28
  -3   1  -1   77.55    2.42
   3   1   1   77.02    2.23
   3   1   1   75.63    2.43
   3   1   1   78.43    2.48
   5  -1   1   15.13    1.03
   5  -1   1   15.51    0.95
  -5  -1  -1   15.97    0.77
  -5  -1  -1   15.48    1.16
   5   1   1   15.42    1.08
   5   1   1   14.26    1.06
  -5   1  -1   16.77    0.97
   7  -1   1    3.69    0.92
  -7  -1  -1    3.85    0.57
  -7   1  -1    3.91    0.76
   7   1   1    3.45    0.90
   9  -1   1    7.62    1.46
  -9  -1  -1    6.06    0.78
  -9  -1  -1    5.67    1.21
  -9   1  -1    5.92    0.99
   9   1   1    7.25    1.38
   9   1   1    4.66    1.58
 -11  -1  -1    0.83    1.04
  11  -1   1    1.58    1.13
 -11  -1  -1    0.16    0.82
  11   1   1   -0.27    0.87
  11   1   1    1.11    1.08
 -11   1  -1    0.72    1.05
 -11   1  -1    0.98    0.81
 -10  -2   1    2.02    1.06
  10  -2  -1    1.48    0.96
  10  -2  -1    2.64    1.09
  10   2  -1    1.12    1.21
 -10   2   1    1.97    0.92
 -10   2   1    1.90    0.76
   8  -2  -1    9.99    1.20
  -8  -2   1    7.95    1.17
   8  -2  -1    7.26    1.15
   8  -2  -1    8.89    1.19
  -8   2   1    8.07    1.12
   8   2  -1    8.82    1.40
  -6  -2   1   13.96    1.09
   6  -2  -1   17.02    1.12
  -6  -2   1   16.47    0.53
   6  -2  -1   16.88    1.08
   6  -2  -1   14.27    1.11
  -6   2   1   14.76    1.05
   6   2  -1   15.53    1.20
  -4  -2   1   66.88    1.85
   4  -2  -1   66.03    2.21
   4  -2  -1   66.80    2.26
  -4  -2   1   66.23    2.30
   4  -2  -1   68.41    2.38
   4   2  -1   66.13    1.79
   4   2  -1   63.94    2.35
  -2  -2   1   37.80    1.30
   2  -2  -1   36.81    1.49
  -2  -2   1   36.87    1.20
   2  -2  -1   39.45    1.50
   2   2  -1   36.64    1.16
  -2   2   1   35.24    1.15
   2   2  -1   37.71    1.39
  -2   2   1   36.62    1.27
   0  -2  -1  705.06   18.59
   0  -2   1  699.10   18.56
   2  -2   1   35.79    1.37
   2  -2   1   34.96    1.24
  -2  -2  -1   32.83    1.22
  -2   2  -1   40.85    1.37
   2   2   1   34.94    1.39
   4  -2   1  121.03    3.75
   4  -2   1  118.92    3.63
  -4  -2  -1  115.14    3.66
  -4  -2  -1  122.39    3.40
   4  -2   1  116.32    3.50
  -4   2  -1  115.36    3.70
   4   2   1  117.97    3.71
   4   2   1  119.79    3.71
  -6  -2  -1   23.11    0.96
   6  -2   1   22.99    1.52
   6  -2   1   19.88    1.18
  -6  -2  -1   24.17    1.37
   6  -2   1   21.65    1.31
   6   2   1   23.29    1.36
   6   2   1   22.74    1.42
  -6   2  -1   22.47    1.31
   8  -2   1    2.25    0.94
   8  -2   1    1.55    0.77
  -8  -2  -1    2.13    0.47
  -8  -2  -1    2.04    0.84
   8   2   1    1.32    0.93
   8   2   1    3.17    0.96
  -8   2  -1    0.69    0.69
 -10  -2  -1    2.43    1.10
  10  -2   1    2.38    1.07
 -10  -2  -1    2.76    0.48
  10  -2   1    3.41    0.98
 -10   2  -1    1.92    1.00
 -10   2  -1    1.58    0.87
  10   2   1    1.24    1.29
  11  -3  -1    0.63    1.02
 -11  -3   1   -0.42    0.96
  11  -3  -1   -1.21    0.75
  11   3  -1    0.62    1.24
 -11   3   1    0.12    0.88
 -11   3   1    1.80    1.03
   9  -3  -1   14.22    1.41
   9  -3  -1   14.74    1.41
  -9  -3   1   13.47    1.46
   9  -3  -1   14.04    1.43
  -9   3   1   13.05    1.34
   9   3  -1   15.21    1.62
   7  -3  -1    1.82    0.79
  -7  -3   1    2.29    0.75
   7  -3  -1    1.51    0.71
   7  -3  -1    1.21    0.68
  -7   3   1    0.94    0.70
  -7   3   1    1.39    0.61
   7   3  -1    1.24    0.87
   5  -3  -1   11.50    1.06
   5  -3  -1   11.50    0.86
  -5  -3   1   11.39    0.50
  -5  -3   1   12.30    0.95
   5  -3  -1   11.94    0.91
  -5   3   1   12.15    0.82
   5   3  -1   11.72    0.60
   5   3  -1   10.97    1.07
  -3  -3   1  158.65    4.56
   3  -3  -1  156.91    4.83
  -3  -3   1  156.35    4.57
   3  -3  -1  156.20    4.44
   3   3  -1  150.90    4.59
  -3   3   1  153.45    4.40
   1  -3  -1  989.88   26.26
  -1  -3   1  986.49   26.09
   1   3  -1 1000.00   25.21
  -1   3   1  908.36   25.00
   1  -3   1   25.43    1.29
  -1  -3  -1   25.44    1.18
  -1  -3  -1   29.12    0.99
   1  -3   1   26.93    1.02
  -1   3  -1   31.04    1.18
   1   3   1   31.77    1.32
  -3  -3  -1    2.29    0.51
  -3  -3  -1    1.01    0.41
   3  -3   1    1.06    0.62
   3  -3   1    1.72    0.46
  -3   3  -1    1.77    0.38
   3   3   1    2.14    0.63
  -5  -3  -1   30.11    1.45
   5  -3   1   29.96    1.32
   5  -3   1   26.41    1.68
  -5  -3  -1   30.59    1.16
   5  -3   1   28.79    1.49
   5   3   1   30.93    1.62
  -5   3  -1   28.74    1.50
  -5   3  -1   29.60    1.25
   7  -3   1   10.71    1.75
  -7  -3  -1   11.04    1.16
  -7  -3  -1   12.14    0.71
  -7   3  -1   11.27    1.16
   7   3   1   11.98    1.33
   9  -3   1    2.13    0.86
  -9  -3  -1    2.56    0.99
   9  -3   1    2.39    1.17
   9   3   1    0.94    0.99
  -9   3  -1    2.21    0.99
  11  -3   1    0.77    1.23
  10  -4  -1    2.01    0.97
  10  -4  -1    4.15    1.11
 -10  -4   1    3.98    1.20
  10  -4  -1    1.90    1.22
 -10   4   1    1.61    0.84
  10   4  -1    5.24    1.59
 -10   4   1    3.98    1.06
 -10   4   1    0.19    0.88
   8  -4  -1   13.67    1.29
   8  -4  -1   12.13    1.44
  -8  -4   1   13.39    1.44
   8  -4  -1   13.37    2.21
  -8   4   1   12.38    1.43
   8   4  -1   13.14    1.76
  -6  -4   1    5.98    0.41
  -6  -4   1    6.09    1.09
   6  -4  -1    5.80    0.90
   6   4  -1    5.62    1.10
   6   4  -1    5.16    0.38
   4  -4  -1   15.63    1.27
   4  -4  -1   14.11    0.88
  -4  -4   1   14.22    0.80
  -4  -4   1   14.82    0.96
  -4   4   1   15.16    0.96
   4   4  -1   13.63    1.17
  -2  -4   1  187.89    5.45
  -2  -4   1  190.24    5.34
   2  -4  -1  188.68    5.21
   2  -4  -1  184.91    6.05
  -2   4   1  187.43    5.44
   2   4  -1  190.10    5.59
   0  -4   1    0.99    0.60
   0  -4  -1    1.47    0.63
   0  -4  -1    3.57    0.39
   0  -4   1    2.73    0.43
   0   4   1    2.86    0.59
   0   4  -1    4.32    0.67
  -2  -4  -1   76.25    2.36
   2  -4   1   72.94    2.35
  -2  -4  -1   72.88    2.56
  -2   4  -1   71.98    2.32
   4  -4   1   21.83    1.13
  -4  -4  -1   20.83    1.07
  -4  -4  -1   19.76    1.13
   4  -4   1   19.68    1.41
   4   4   1   20.37    1.35
  -4   4  -1   19.84    1.00
   6  -4   1    3.13    0.76
  -6  -4  -1    2.20    0.48
   6  -4   1    2.90    0.97
  -6   4  -1    0.49    0.79
  -6   4  -1    1.80    0.61
   6   4   1    1.49    0.82
   8  -4   1   10.25    1.48
   8  -4   1   10.01    1.31
   8  -4   1   10.73    1.18
  -8  -4  -1   10.63    1.58
  -8   4  -1    9.74    1.47
   8   4   1   10.20    1.57
  -8   4  -1    9.81    1.05
 -10  -4  -1    0.01    1.04
  10  -4   1    2.13    0.92
  10  -4   1    2.99    1.11
 -10   4  -1    3.04    0.89
  10   4   1    3.25    1.41
 -10   4  -1    2.51    1.04
   9  -5  -1    6.52    1.39
  -9  -5   1    3.78    1.11
  -9   5   1    6.41    1.41
  -9   5   1    5.24    1.08
   9   5  -1    5.35    1.50
  -7  -5   1    1.81    0.84
   7  -5  -1    2.49    1.07
   7   5  -1    2.60    1.09
   5  -5  -1   27.31    1.83
  -5  -5   1   24.68    1.19
   5   5  -1   27.01    1.80
  -5   5   1   27.53    1.48
   3  -5  -1   77.58    3.10
  -3  -5   1   82.08    2.63
  -3  -5   1   75.19    2.68
   3  -5  -1   73.75    2.45
  -3   5   1   73.63    2.59
   3   5  -1   74.21    2.82
   1  -5  -1   19.48    0.89
  -1  -5   1   21.53    1.04
  -1  -5   1   20.20    1.25
   1  -5  -1   19.89    1.40
   1   5  -1   18.46    1.19
  -1   5   1   21.75    1.25
  -1  -5  -1   22.81    2.13
   1  -5   1   21.04    1.42
  -1  -5  -1   24.82    1.03
   1  -5   1   23.09    1.09
   1   5   1   21.33    1.31
  -1   5  -1   23.27    1.23
   3  -5   1   17.87    1.01
  -3  -5  -1   18.90    1.23
   3  -5   1   18.20    1.44
   3   5   1   20.33    1.39
  -3   5  -1   18.55    1.11
  -5  -5  -1   87.42    2.88
   5  -5   1   79.86    2.98
   5  -5   1   87.49    3.48
  -5  -5  -1   84.70    3.07
  -5   5  -1   78.49    3.27
   5   5   1   83.11    3.29
  -7  -5  -1    6.80    1.13
  -7  -5  -1    7.20    0.70
   7  -5   1    6.70    1.06
  -7   5  -1    5.69    0.91
  -7   5  -1    7.51    1.27
   7   5   1    5.42    1.27
  -9  -5  -1    2.51    1.09
   9  -5   1    3.11    1.29
   9  -5   1    3.00    0.98
  -9   5  -1    2.73    0.80
   9   5   1    1.23    1.14
  -9   5  -1    2.13    1.15
   8  -6  -1    4.75    0.99
   8  -6  -1    4.81    1.42
  -8  -6   1    6.89    1.22
  -8   6   1    7.17    1.50
   8   6  -1    6.02    1.55
  -8   6   1    6.20    1.14
  -6  -6   1    3.86    0.62
  -6  -6   1    4.83    0.96
   6  -6  -1    3.43    1.25
   6  -6  -1    5.14    0.86
   6   6  -1    2.21    1.12
  -6   6   1    4.84    1.02
   4  -6  -1   59.51    2.91
  -4  -6   1   58.35    2.33
   4  -6  -1   58.47    2.24
   4   6  -1   55.86    2.65
  -4   6   1   58.43    2.39
  -2  -6   1    8.24    0.91
  -2  -6   1    8.03    1.09
   2  -6  -1    6.72    1.23
   2  -6  -1    7.90    0.67
  -2   6   1    7.74    1.03
   0  -6  -1   26.57    1.74
   0  -6   1   29.52    1.74
   0  -6  -1   28.04    1.21
   0   6  -1   28.49    1.60
   0   6   1   25.70    1.55
   2  -6   1    2.07    0.61
   2  -6   1    2.12    0.95
  -2  -6  -1    3.27    0.88
  -2   6  -1    2.25    0.77
   2   6   1    2.58    0.93
   4  -6   1   23.12    1.86
  -4  -6  -1   24.19    1.53
  -4  -6  -1   26.28    1.36
   4  -6   1   23.25    1.30
   4   6   1   25.39    1.92
  -4   6  -1   25.12    1.45
  -6  -6  -1    7.69    0.97
  -6  -6  -1    6.18    1.00
   6  -6   1    6.41    1.43
   6  -6   1    5.50    0.99
   6   6   1    7.00    1.43
  -6   6  -1    7.77    1.05
  -6   6  -1   11.05    1.67
   8  -6   1    1.30    1.17
  -8  -6  -1    0.16    0.95
   8  -6   1    0.37    0.88
  -8   6  -1   -1.60    0.70
  -8   6  -1   -0.21    0.99
   8   6   1   -0.15    1.10
   7  -7  -1    4.63    0.92
   7  -7  -1    3.71    1.42
  -7  -7   1    2.01    0.91
  -7   7   1    4.21    1.15
   7   7  -1    3.78    1.41
  -7   7   1    2.36    1.34
  -5  -7   1    1.38    0.77
  -5  -7   1    0.98    0.67
   5  -7  -1    2.28    1.21
   5  -7  -1    1.21    0.62
   5   7  -1    0.99    1.01
  -5   7   1    2.18    0.95
  -3  -7   1    3.55    0.89
   3  -7  -1    3.29    1.43
  -3  -7   1    3.27    0.76
  -3   7   1    4.66    1.05
   3   7  -1    4.73    1.15
  -1  -7   1    0.48    0.59
  -1  -7   1    0.79    0.86
   1  -7  -1    0.11    0.47
   1  -7  -1    0.91    1.01
  -1   7   1    0.30    0.80
   1   7  -1    0.97    0.84
  -1  -7  -1    5.87    0.80
   1  -7   1    5.76    0.77
  -1  -7  -1    7.22    1.25
   1  -7   1    6.27    1.30
  -1   7  -1    6.41    1.15
   1   7   1    5.61    1.18
  -3  -7  -1    2.77    0.71
   3  -7   1    2.61    0.63
   3  -7   1    1.94    1.11
   3   7   1    4.69    1.49
   5  -7   1    5.56    0.95
  -5  -7  -1    6.89    1.07
  -5  -7  -1    7.36    1.09
   5  -7   1    6.00    1.45
   5   7   1    7.88    1.50
  -5   7  -1    6.32    1.53
  -5   7  -1    4.81    1.04
  -7  -7  -1    1.09    0.86
   7  -7   1    0.15    1.28
   7  -7   1    0.60    1.21
   7   7   1    1.69    1.28
  -7   7  -1    1.01    1.26
  -7   7  -1   -0.19    0.84
  -6  -8   1    3.72    0.98
   6  -8  -1    7.32    1.00
   6  -8  -1    3.98    1.38
   6   8  -1    5.19    1.66
  -6   8   1    4.56    1.20
   4  -8  -1   15.48    1.13
  -4  -8   1   13.67    1.50
  -4  -8   1   11.64    1.35
   4  -8  -1   13.64    1.98
   4   8  -1   14.04    1.88
  -2  -8   1    2.63    1.03
   2  -8  -1    2.29    1.19
   2  -8  -1    2.76    0.63
  -2  -8   1    2.75    0.81
   2   8  -1    1.41    1.04
   0  -8   1   11.33    2.00
   0  -8  -1    7.28    0.88
   0  -8  -1   10.33    1.63
   0   8   1   10.41    1.49
   0   8  -1    9.96    1.41
  -2  -8  -1    1.97    1.07
   2  -8   1    4.83    1.36
   2   8   1    0.42    1.10
  -2   8  -1    2.75    1.04
  -4  -8  -1   15.30    1.54
   4  -8   1   16.25    1.27
  -4  -8  -1   16.98    1.30
   4  -8   1   14.75    1.99
   4   8   1   17.81    2.04
  -4   8  -1   15.91    1.49
  -3  -9   1   16.22    1.47
   3  -9  -1   16.84    1.14
  -3   9   1   15.09    1.87
   3   9  -1   17.83    2.12
  -1  -9   1    3.87    0.88
  -1  -9   1    4.65    1.37
   1  -9  -1    6.96    1.66
   1  -9  -1    2.87    0.72
   1   9  -1    2.73    1.30
  -1   9   1    0.54    1.06
  -1  -9  -1    4.16    1.45
  -1  -9  -1    2.14    0.94
   1  -9   1    3.80    1.40
   1  -9   1    2.65    0.80
  -1   9  -1    1.42    1.03
   1   9   1    3.99    1.41
  10   0  -2   12.22    1.62
  10   0  -2    7.17    1.37
 -10   0   2   10.59    1.46
 -10   0   2    6.70    0.84
  -8   0   2    6.74    0.71
   8   0  -2    4.57    1.03
   8   0  -2    7.11    1.69
  -8   0   2    7.64    1.13
   6   0  -2    0.91    0.98
   6   0  -2    2.40    0.43
  -6   0   2    2.79    0.44
   6   0  -2    1.10    0.64
  -6   0   2    1.21    0.59
   4   0  -2  123.87    3.45
  -4   0   2  117.91    3.63
  -4   0   2  122.70    3.44
   4   0  -2  125.87    3.71
   4   0  -2  119.29    3.73
  -2   0   2  323.59    8.83
   2   0  -2  321.30    8.87
   2   0  -2  341.84    9.03
   2   0  -2  339.63    8.81
  -2   0   2  341.10    8.93
   0   0   2  126.28    3.37
   2   0   2  191.08    5.18
   2   0   2  186.58    5.08
  -2   0  -2  187.23    5.15
  -2   0  -2  185.57    5.06
   4   0   2  117.21    3.57
   4   0   2  114.26    3.44
  -4   0  -2  111.91    3.37
  -6   0  -2   51.49    1.91
   6   0   2   53.39    2.22
   6   0   2   54.49    2.10
  -8   0  -2    1.92    0.92
   8   0   2    3.29    1.01
   8   0   2    3.29    0.93
  10   0   2   19.97    1.83
 -10   0  -2   17.50    1.36
 -10   0  -2   20.98    1.82
  10   0   2   24.98    1.86
 -11  -1   2    0.64    0.99
  11  -1  -2    0.74    1.00
  11  -1  -2    1.42    1.08
 -11   1   2    1.61    0.98
 -11   1   2   -0.50    0.58
  11   1  -2    1.38    1.16
   9  -1  -2   13.47    1.38
   9  -1  -2   13.66    1.39
  -9  -1   2   10.53    0.73
  -9  -1   2   15.79    1.43
   9   1  -2   12.56    1.48
  -9   1   2   13.33    1.34
  -9   1   2   14.41    1.34
   7  -1  -2   10.55    1.18
   7  -1  -2    9.61    0.88
  -7  -1   2   10.45    1.03
  -7  -1   2   11.04    0.60
   7  -1  -2    8.81    1.10
   7   1  -2   10.00    1.14
  -7   1   2    8.68    0.94
  -7   1   2    8.92    0.85
   5  -1  -2   68.26    2.25
   5  -1  -2   66.26    2.38
  -5  -1   2   65.78    1.85
  -5  -1   2   65.65    2.36
   5  -1  -2   67.39    2.34
   5   1  -2   66.36    2.46
  -5   1   2   65.07    2.27
   3  -1  -2  357.73    9.52
  -3  -1   2  348.42    9.57
   3  -1  -2  357.68    9.57
   3  -1  -2  350.73    9.61
   3   1  -2  349.68    9.56
  -1  -1   2  688.26   18.06
  -1   1   2  702.18   18.47
   1  -1   2   46.59    1.55
  -1  -1  -2   50.56    1.52
   1  -1   2   48.25    1.52
  -1  -1  -2   48.92    1.50
  -1  -1  -2   49.05    1.47
  -1   1  -2   49.49    1.27
   1   1   2   47.90    1.45
  -1   1  -2   45.62    1.28
  -1   1  -2   46.85    1.54
   1   1   2   46.21    1.46
   3  -1   2   17.88    0.92
   3  -1   2   16.49    0.75
  -3  -1  -2   18.70    0.79
   3   1   2   18.67    1.03
  -3   1  -2   17.77    0.91
   3   1   2   17.91    0.96
  -3   1  -2   17.73    0.76
   5  -1   2   14.05    0.88
   5  -1   2   14.78    1.57
  -5  -1  -2   15.53    0.81
  -5   1  -2   13.16    0.89
   5   1   2   14.06    1.04
  -7  -1  -2   11.07    0.83
   7  -1   2   11.69    1.05
  -7  -1  -2    9.51    1.12
   7   1   2   12.67    1.83
   7   1   2    9.96    1.14
  -7   1  -2   12.03    0.98
   9  -1   2    0.75    0.78
  -9  -1  -2    1.55    0.64
   9  -1   2   -0.23    0.91
  -9  -1  -2    1.46    0.91
  -9   1  -2    1.00    0.78
   9   1   2    3.07    1.06
   9   1   2    0.45    0.94
 -11  -1  -2    1.32    0.95
 -11  -1  -2   -0.05    0.60
  11  -1   2    4.37    1.23
  11  -1   2    2.08    1.17
 -11   1  -2    1.97    0.93
  11   1   2    2.41    1.06
 -11   1  -2    2.21    1.15
  11   1   2    1.12    1.16
  10  -2  -2    2.18    0.96
 -10  -2   2    3.03    0.95
  10  -2  -2    2.51    0.99
  10   2  -2    5.44    1.43
 -10   2   2    1.90    0.93
  -8  -2   2    4.68    1.02
   8  -2  -2    4.63    1.05
   8  -2  -2    4.57    1.01
   8   2  -2    4.23    1.13
  -8   2   2    5.00    0.95
  -8   2   2    5.18    0.95
   6  -2  -2   61.37    2.37
   6  -2  -2   70.11    3.05
   6  -2  -2   62.75    3.10
  -6  -2   2   61.62    2.41
   6   2  -2   57.21    2.41
   4  -2  -2  213.03    6.07
  -4  -2   2  208.18    6.06
   4  -2  -2  209.51    5.95
   4  -2  -2  217.01    6.15
   4   2  -2  211.82    6.19
   2  -2  -2   75.46    2.35
   2  -2  -2   76.26    2.50
  -2  -2   2   76.17    2.31
  -2  -2   2   75.23    2.17
   2  -2  -2   75.24    2.16
  -2   2   2   71.75    2.27
  -2   2   2   74.45    2.08
   2   2  -2   74.07    2.36
   2   2  -2   75.24    2.14
   0  -2   2  136.83    3.72
   0  -2   2  132.07    3.83
   0  -2  -2  133.34    3.88
   0  -2   2  135.81    3.68
   0  -2  -2  130.14    3.56
   0   2  -2  134.72    3.77
   0   2   2  137.73    3.87
  -2  -2  -2   19.15    0.87
   2  -2   2   21.43    1.07
   2  -2   2   22.38    0.92
  -2  -2  -2   20.92    0.91
  -2   2  -2   21.21    0.73
   2   2   2   20.55    0.93
   2   2   2   20.76    0.99
  -2   2  -2   21.11    1.07
  -2   2  -2   20.79    0.76
  -4  -2  -2  167.43    4.62
  -4  -2  -2  160.59    4.84
   4  -2   2  160.73    4.60
   4  -2   2  163.58    4.91
   4  -2   2  161.88    4.81
   4   2   2  162.76    4.85
  -4   2  -2  164.62    4.89
   4   2   2  157.33    4.84
   6  -2   2   15.99    1.03
   6  -2   2   13.77    1.03
  -6  -2  -2   14.42    1.07
  -6  -2  -2   15.73    0.86
   6   2   2   15.84    1.21
  -6   2  -2   11.50    1.02
   6   2   2   16.20    1.14
  -8  -2  -2    2.16    0.55
   8  -2   2    2.29    0.73
  -8  -2  -2    1.96    0.93
   8  -2   2    2.33    0.90
   8   2   2    1.90    0.93
   8   2   2    0.75    0.95
 -10  -2  -2    3.49    0.61
  10  -2   2    0.90    0.83
  10  -2   2    2.11    1.08
  10   2   2    1.09    1.13
  10   2   2    1.66    1.25
 -10   2  -2    1.69    0.88
 -11  -3   2    0.14    1.02
  11  -3  -2    2.46    1.09
  11  -3  -2    0.87    0.85
 -11   3   2    1.98    1.00
  11   3  -2    2.55    1.43
 -11   3   2    1.50    1.05
   9  -3  -2    6.67    1.16
   9  -3  -2    5.15    1.56
   9  -3  -2    7.43    1.28
  -9  -3   2    6.80    1.29
  -9   3   2    5.57    1.10
  -9   3   2    7.22    1.19
   9   3  -2    4.85    1.33
   7  -3  -2   18.10    1.26
   7  -3  -2   18.37    1.39
   7  -3  -2   17.19    1.28
  -7  -3   2   18.34    1.33
  -7   3   2   16.77    1.16
   7   3  -2   18.64    1.52
  -5  -3   2   70.27    2.56
   5  -3  -2   70.53    2.42
   5  -3  -2   72.79    2.78
   5  -3  -2   72.72    2.55
   5   3  -2   70.99    2.72
  -5   3   2   69.93    2.43
   3  -3  -2   59.25    2.33
   3  -3  -2   60.83    1.91
  -3  -3   2   62.38    2.08
   3   3  -2   60.78    2.22
  -3   3   2   61.22    2.06
   3   3  -2   57.15    1.93
   1  -3  -2   44.97    1.81
  -1  -3   2   47.66    1.72
  -1  -3   2   47.93    1.58
   1  -3  -2   47.57    1.39
  -1   3   2   45.63    1.40
  -1   3   2   48.38    1.71
   1   3  -2   51.79    1.75
   1  -3   2   39.23    1.36
  -1  -3  -2   37.80    1.24
   1  -3   2   35.53    1.56
  -1  -3  -2   37.88    1.51
   1   3   2   38.85    1.53
  -1   3  -2   38.99    1.34
   3  -3   2   67.11    2.45
   3  -3   2   64.89    2.19
  -3  -3  -2   63.12    2.18
  -3  -3  -2   66.12    2.19
   3   3   2   64.92    2.33
  -3   3  -2   63.39    1.97
  -3   3  -2   64.98    2.43
   5  -3   2    6.03    0.69
   5  -3   2    7.84    0.92
  -5  -3  -2    6.36    0.89
  -5  -3  -2    6.69    0.62
   5  -3   2    7.14    1.00
   5   3   2    6.01    0.95
  -5   3  -2    7.19    0.63
  -5   3  -2    7.28    1.00
   7  -3   2   10.46    1.01
  -7  -3  -2   11.88    0.80
   7  -3   2   11.57    1.33
  -7  -3  -2   10.92    1.31
  -7   3  -2   10.25    1.29
  -7   3  -2    9.80    0.89
   7   3   2   10.42    1.43
   9  -3   2   12.53    1.45
   9  -3   2   13.88    1.28
  -9  -3  -2   13.82    1.52
  -9  -3  -2   16.61    0.89
   9   3   2   16.22    1.62
  -9   3  -2   14.90    1.61
  10  -4  -2    1.35    1.11
 -10  -4   2    2.52    1.09
  10  -4  -2    2.41    1.63
  10  -4  -2    1.12    0.98
  10   4  -2    2.89    1.46
 -10   4   2    0.81    0.91
 -10   4   2    2.94    1.14
 -10   4   2    0.91    0.87
   8  -4  -2    5.51    1.05
   8  -4  -2    5.36    1.22
  -8  -4   2    8.15    1.53
   8  -4  -2    6.64    1.20
  -8   4   2    6.67    1.04
   8   4  -2    4.53    1.27
  -8   4   2    6.00    1.19
   6  -4  -2    0.25    0.59
  -6  -4   2    1.07    0.70
   6  -4  -2    0.25    0.67
  -6   4   2    0.04    0.61
   6   4  -2    0.55    0.85
  -4  -4   2   96.75    2.96
  -4  -4   2  104.00    3.26
   4  -4  -2   99.51    3.58
   4  -4  -2   97.13    3.04
   4   4  -2   93.90    3.32
   2  -4  -2   73.02    2.17
  -2  -4   2   69.03    2.42
  -2  -4   2   77.13    2.39
   2   4  -2   74.14    2.57
  -2   4   2   73.03    2.48
   0  -4   2   97.93    3.31
   0  -4  -2  101.73    3.39
   0  -4   2  101.87    3.05
   0  -4  -2  102.41    2.87
   0   4  -2   97.04    3.01
   0   4   2   96.80    3.12
  -2  -4  -2   22.77    1.22
   2  -4   2   23.53    1.33
   2  -4   2   23.70    1.09
  -2  -4  -2   24.24    1.03
   2   4   2   22.36    1.26
  -2   4  -2   23.72    1.04
   4  -4   2    8.96    1.18
  -4  -4  -2   10.19    1.03
  -4  -4  -2    8.79    0.85
   4  -4   2    8.93    0.82
  -4   4  -2   10.29    1.25
  -4   4  -2    9.79    0.69
   4   4   2    9.33    1.07
  -6  -4  -2   10.89    1.26
  -6  -4  -2   11.75    0.87
   6  -4   2   12.26    1.32
   6  -4   2   16.39    2.20
  -6   4  -2   12.98    1.34
  -6   4  -2   12.95    0.92
   6   4   2   13.13    1.54
   8  -4   2    3.04    0.94
  -8  -4  -2    5.41    0.65
  -8  -4  -2    3.44    1.04
   8  -4   2    3.61    0.87
   8  -4   2    2.13    1.20
   8   4   2    1.25    1.00
  -8   4  -2    2.27    0.71
  10  -4   2    0.70    0.86
  10  -4   2    0.47    0.98
 -10  -4  -2    2.73    1.10
  10   4   2    2.44    1.44
 -10   4  -2    2.58    0.79
 -10   4  -2    0.64    1.04
   9  -5  -2    4.80    1.33
  -9  -5   2    4.45    1.09
   9  -5  -2    5.06    1.07
  -9   5   2    6.14    1.15
   9   5  -2    6.91    1.57
  -9   5   2    5.32    1.35
   7  -5  -2   32.39    2.13
   7  -5  -2   28.33    1.59
  -7  -5   2   26.84    1.94
   7   5  -2   27.77    2.03
  -7   5   2   30.66    1.66
   5  -5  -2   95.43    3.70
  -5  -5   2   90.95    2.88
   5  -5  -2   93.02    3.06
  -5  -5   2   95.63    3.56
  -5   5   2   92.08    3.18
   5   5  -2   89.01    3.55
   3  -5  -2   45.01    1.62
   3  -5  -2   50.01    2.37
  -3  -5   2   46.72    1.89
  -3  -5   2   50.19    1.88
  -3   5   2   45.24    1.88
   3   5  -2   45.91    2.06
  -1  -5   2   59.91    2.05
   1  -5  -2   55.75    2.39
   1  -5  -2   57.55    1.82
  -1  -5   2   58.14    2.30
  -1   5   2   55.40    2.15
   1   5  -2   55.46    2.23
  -1  -5  -2   31.44    1.74
   1  -5   2   31.82    1.35
   1  -5   2   32.52    1.72
  -1  -5  -2   33.57    1.25
   1   5   2   30.99    1.61
  -1   5  -2   35.00    1.50
  -3  -5  -2   87.50    2.89
   3  -5   2   86.10    2.90
  -3  -5  -2   90.15    3.12
  -3   5  -2   83.00    2.71
   5  -5   2   48.86    2.07
   5  -5   2   47.43    2.47
  -5  -5  -2   45.07    2.01
  -5  -5  -2   48.74    2.00
   5   5   2   46.98    2.38
  -5   5  -2   49.31    2.50
  -5   5  -2   48.23    1.85
   7  -5   2    1.18    1.02
  -7  -5  -2    0.01    0.69
   7  -5   2    0.57    0.78
  -7  -5  -2    1.41    0.53
  -7   5  -2    0.33    0.61
  -7   5  -2    1.24    0.99
   7   5   2   -0.20    0.95
  -9  -5  -2    1.55    0.99
   9  -5   2    2.65    1.02
   9   5   2    3.16    1.33
  -9   5  -2    3.11    1.25
   8  -6  -2    1.88    1.16
   8  -6  -2    1.64    0.92
  -8  -6   2    1.12    0.87
   8   6  -2    1.05    1.20
  -8   6   2    1.43    0.91
   6  -6  -2   12.02    1.74
   6  -6  -2   11.15    1.01
  -6  -6   2   10.61    0.75
  -6  -6   2   11.67    1.17
  -6   6   2   10.81    1.24
   6   6  -2   11.97    1.71
   6   6  -2    9.93    0.71
  -4  -6   2  100.10    3.37
  -4  -6   2  107.15    3.53
   4  -6  -2   96.28    3.93
   4  -6  -2  100.15    3.18
   4   6  -2   98.25    3.75
   2  -6  -2    5.72    1.14
  -2  -6   2    6.55    0.77
   2  -6  -2    5.97    0.58
  -2  -6   2    5.89    1.03
  -2   6   2    6.15    1.21
   2   6  -2    7.85    1.86
   0  -6   2    4.20    0.93
   0  -6   2    5.42    0.72
   0  -6  -2    7.39    1.21
   0  -6  -2    4.61    0.54
   0   6  -2    4.08    0.82
  -2  -6  -2    6.05    0.69
  -2  -6  -2    7.40    1.14
   2  -6   2    7.12    0.79
   2  -6   2    8.20    1.28
   2   6   2    7.74    1.18
  -2   6  -2    7.91    0.98
  -4  -6  -2   35.82    1.84
  -4  -6  -2   32.25    1.61
   4  -6   2   33.46    1.64
   4  -6   2   31.84    2.11
  -4   6  -2   35.97    2.20
   4   6   2   30.88    1.98
  -4   6  -2   34.70    1.60
   6  -6   2    2.30    1.08
  -6  -6  -2    0.46    0.77
   6  -6   2    1.39    0.86
   6   6   2    0.73    1.05
  -6   6  -2    1.19    1.06
  -6   6  -2   -0.19    0.66
   8  -6   2    2.72    0.99
  -8  -6  -2    2.58    1.09
   8  -6   2    2.76    1.35
  -8   6  -2    2.22    1.29
   8   6   2    0.99    1.21
   7  -7  -2    1.69    1.29
  -7  -7   2    2.21    1.00
   7  -7  -2    2.26    1.00
  -7   7   2    1.47    1.01
   7   7  -2    3.72    1.43
  -5  -7   2    1.07    0.89
   5  -7  -2    0.10    1.02
   5  -7  -2    1.90    0.63
  -5  -7   2    2.08    0.89
  -5   7   2    1.90    0.97
   5   7  -2    1.77    1.18
  -3  -7   2   -0.18    0.56
   3  -7  -2    0.09    1.13
   3  -7  -2    0.77    0.45
  -3  -7   2    0.24    0.73
   3   7  -2    1.63    0.94
  -3   7   2    0.69    0.81
   1  -7  -2    3.93    0.59
  -1  -7   2    2.54    0.71
   1  -7  -2    2.69    1.15
  -1  -7   2    3.70    1.03
   1   7  -2    4.74    1.05
  -1   7   2    4.93    1.09
   1  -7   2    2.18    1.08
   1  -7   2    2.85    0.73
  -1  -7  -2    2.72    1.04
   1   7   2    1.75    1.02
  -3  -7  -2    3.88    1.28
   3  -7   2    6.46    1.42
  -3  -7  -2    4.25    0.76
  -3   7  -2    4.63    0.95
   3   7   2    3.64    1.15
  -5  -7  -2    7.02    1.07
   5  -7   2    7.97    1.61
  -5  -7  -2    8.05    1.17
   5  -7   2    6.16    1.01
   5   7   2    8.90    1.65
  -5   7  -2    7.33    1.07
  -5   7  -2    9.16    1.60
   7  -7   2   -0.25    1.16
  -7  -7  -2    1.09    0.74
   7  -7   2   -0.74    0.67
  -7  -7  -2    1.21    0.79
   7   7   2    2.47    1.37
  -7   7  -2    1.57    1.31
  -7   7  -2   -0.92    0.85
  -6  -8   2   10.91    1.43
  -6  -8   2    6.09    1.39
   6  -8  -2    9.78    1.37
   6  -8  -2    7.65    1.88
   6   8  -2    9.28    1.78
   6   8  -2   11.82    1.15
  -6   8   2    8.31    1.37
   4  -8  -2   25.04    2.08
   4  -8  -2   27.80    1.39
  -4  -8   2   27.58    1.85
  -4  -8   2   29.19    1.88
  -4   8   2   27.87    1.96
   4   8  -2   26.85    2.11
   2  -8  -2    1.70    0.57
  -2  -8   2    0.86    0.77
  -2  -8   2    1.55    1.03
   2  -8  -2    1.55    1.20
  -2   8   2    0.91    0.96
   2   8  -2    0.44    1.07
   0  -8   2    0.90    0.72
   0  -8  -2    0.99    0.66
   0  -8  -2    1.22    1.02
   0  -8   2    3.77    1.24
   0   8   2    2.04    1.11
   0   8  -2    2.44    0.97
   2  -8   2   -0.46    0.60
  -2  -8  -2   -0.67    0.53
  -2  -8  -2    1.22    1.17
   2  -8   2    0.27    1.04
   2   8   2    0.59    1.07
  -2   8  -2    1.11    0.96
  -4  -8  -2   17.25    1.33
   4  -8   2   15.75    1.34
  -4  -8  -2   18.23    1.69
   4  -8   2   17.43    2.00
   4   8   2   17.86    2.20
  -4   8  -2   16.02    1.43
  -4   8  -2   17.03    2.03
   3  -9  -2    9.58    0.89
  -3  -9   2    8.36    1.30
   1  -9  -2    2.22    1.30
  -1  -9   2    4.25    1.32
   1  -9  -2    2.51    0.64
  -1  -9   2    0.03    0.78
  -1   9   2    1.11    1.09
   1   9  -2    0.53    0.97
   1  -9   2    2.74    0.86
   1  -9   2    1.78    1.18
  -1  -9  -2    0.42    1.21
  -1  -9  -2   -0.27    0.60
   1   9   2    0.11    1.23
  -1   9  -2    0.35    1.21
  -1   9  -2    0.15    1.00
 -10   0   3    0.60    0.53
 -10   0   3    0.70    0.89
   8   0  -3   46.21    2.31
  -8   0   3   44.12    2.05
  -8   0   3   44.34    1.65
   6   0  -3   10.10    0.97
   6   0  -3   10.32    1.48
   6   0  -3   10.23    0.65
  -6   0   3    9.81    0.86
  -6   0   3   10.41    0.63
  -4   0   3   98.13    3.06
   4   0  -3  102.44    2.91
  -4   0   3  101.78    2.88
   4   0  -3   99.63    3.21
   2   0  -3  174.72    4.93
  -2   0   3  177.73    4.89
  -2   0   3  171.71    4.75
   2   0  -3  174.58    4.77
   2   0  -3  181.34    4.89
  -2   0  -3   99.25    2.77
   2   0   3   98.58    2.79
   2   0   3  101.12    2.94
  -2   0  -3   98.52    2.93
  -4   0  -3    1.43    0.43
   4   0   3    0.84    0.44
   4   0   3    0.95    0.52
  -6   0  -3   72.54    2.54
   6   0   3   75.32    2.65
   6   0   3   72.68    2.78
   8   0   3   64.87    2.68
   8   0   3   57.07    2.67
  -8   0  -3   62.88    2.42
  10   0   3    8.42    1.44
  10   0   3   11.70    1.43
 -10   0  -3    7.21    1.36
  11  -1  -3    1.99    1.02
 -11  -1   3    3.53    1.22
 -11   1   3    0.38    0.90
  11   1  -3    2.43    1.24
 -11   1   3    0.45    0.68
  -9  -1   3    6.14    1.15
   9  -1  -3    7.20    1.26
  -9  -1   3    4.98    0.52
   9  -1  -3    6.98    1.22
  -9   1   3    3.62    1.01
   9   1  -3    6.41    1.29
  -7  -1   3   10.60    0.48
   7  -1  -3   10.45    1.07
  -7  -1   3   11.54    0.49
   7  -1  -3   12.24    1.07
   7  -1  -3   11.24    0.95
  -7  -1   3   10.10    1.01
  -7   1   3   11.57    0.88
  -7   1   3   10.53    0.97
   7   1  -3   10.65    1.19
  -5  -1   3  137.02    3.68
  -5  -1   3  135.44    3.68
  -5  -1   3  140.25    4.24
   5  -1  -3  138.86    4.21
   5  -1  -3  143.14    4.15
   5  -1  -3  139.68    4.33
   5   1  -3  138.72    4.35
  -5   1   3  134.40    4.09
  -3  -1   3   31.42    1.23
   3  -1  -3   32.03    1.16
   3  -1  -3   30.76    1.29
  -3  -1   3   31.87    0.90
   3  -1  -3   32.17    1.27
  -3   1   3   31.58    1.11
   3   1  -3   30.41    0.90
   3   1  -3   31.47    1.32
   1  -1  -3    1.28    0.36
  -1  -1   3    1.03    0.24
   1  -1  -3    0.86    0.14
  -1  -1   3    0.96    0.25
   1  -1  -3    1.02    0.40
  -1  -1   3    0.52    0.29
   1   1  -3    1.09    0.26
   1   1  -3    0.69    0.36
  -1   1   3    0.96    0.12
  -1   1   3    0.39    0.33
  -1  -1  -3  735.14   19.27
   1   1   3  708.58   18.60
   3  -1   3   72.35    2.33
  -3  -1  -3   73.37    2.28
   3  -1   3   70.83    2.12
   3   1   3   74.13    2.33
  -3   1  -3   72.72    2.39
  -3   1  -3   69.59    2.09
   3   1   3   72.81    2.38
   5  -1   3   32.73    1.56
  -5  -1  -3   34.20    1.36
   5  -1   3   31.28    1.34
   5   1   3   30.61    1.47
   5   1   3   31.08    1.53
  -5   1  -3   31.20    1.42
  -7  -1  -3   10.87    1.15
   7  -1   3   11.25    1.03
  -7  -1  -3   10.94    0.93
   7  -1   3   10.20    1.18
  -7   1  -3   12.72    1.05
   7   1   3   11.74    1.29
   7   1   3   11.29    1.17
   9  -1   3    0.95    0.81
   9  -1   3   -0.83    0.74
  -9  -1  -3    0.67    0.65
  -9  -1  -3    1.02    0.90
   9   1   3    1.24    1.00
   9   1   3   -0.99    0.87
  11  -1   3    4.42    1.10
  11  -1   3   -0.07    1.01
 -11  -1  -3    1.84    0.76
 -11  -1  -3    2.86    1.23
 -11   1  -3    0.03    0.85
  11   1   3    1.29    1.09
  11   1   3    2.25    1.17
 -11   1  -3    2.97    1.26
 -10  -2   3    4.32    1.14
  10  -2  -3    6.11    1.33
  10  -2  -3    5.72    1.33
  10  -2  -3    5.10    1.20
 -10   2   3    6.87    1.19
  10   2  -3   10.22    1.71
   8  -2  -3   12.43    2.01
  -8  -2   3   10.24    1.20
   8  -2  -3   11.95    1.21
  -8   2   3   12.12    1.16
   8   2  -3   13.16    1.50
   6  -2  -3   57.32    2.29
   6  -2  -3   58.03    2.26
   6  -2  -3   57.00    2.19
  -6  -2   3   54.73    2.22
  -6   2   3   55.49    2.12
   6   2  -3   55.18    2.38
   4  -2  -3   22.24    1.16
   4  -2  -3   22.51    1.21
   4  -2  -3   21.98    1.03
  -4  -2   3   23.34    1.13
   4   2  -3   21.10    1.22
  -2  -2   3   16.05    0.75
   2  -2  -3   15.98    0.89
   2  -2  -3   16.28    0.85
   2  -2  -3   16.52    0.60
   2   2  -3   15.54    0.65
  -2   2   3   15.69    0.81
   2   2  -3   15.62    0.66
   2   2  -3   15.40    0.86
  -2   2   3   16.16    0.55
   0  -2  -3  376.47   10.20
   0  -2   3  379.33    9.95
   0  -2   3  375.77   10.14
   0  -2   3  381.73   10.05
   0  -2  -3  377.59    9.92
   0  -2  -3  365.35    9.84
   0   2  -3  370.64   10.12
   0   2   3  398.10   10.29
   0   2  -3  377.91   10.30
  -2  -2  -3   12.16    0.76
  -2  -2  -3   10.25    0.65
   2  -2   3   11.53    0.84
   2  -2   3   10.55    0.64
   2   2   3   10.72    0.68
  -2   2  -3   10.98    0.83
   2   2   3   12.54    0.78
  -2   2  -3   11.97    0.45
  -2   2  -3   10.28    0.48
   4  -2   3   48.60    1.90
  -4  -2  -3   48.64    1.90
  -4  -2  -3   50.97    1.77
   4  -2   3   50.63    1.62
   4   2   3   50.45    1.94
   4   2   3   46.92    1.90
  -4   2  -3   50.35    1.98
  -6  -2  -3    7.65    0.74
  -6  -2  -3    9.20    1.10
   6  -2   3    7.69    0.76
   6  -2   3    8.95    1.08
  -6   2  -3    7.64    0.93
   6   2   3    8.64    1.15
   6   2   3    9.20    1.11
  -8  -2  -3    3.76    0.72
   8  -2   3    3.17    1.00
  -8  -2  -3    5.53    1.11
   8  -2   3    6.24    1.18
   8   2   3    3.24    0.93
  -8   2  -3    4.66    0.97
   8   2   3    5.16    1.16
 -10  -2  -3    0.31    0.95
  10  -2   3   -0.94    0.91
  10   2   3   -0.27    1.04
  10   2   3    0.54    1.02
 -10   2  -3    0.87    0.94
  11  -3  -3    0.47    0.89
  11  -3  -3   -0.17    1.12
 -11  -3   3    0.34    1.01
  11  -3  -3    1.12    1.04
 -11   3   3    0.35    0.95
 -11   3   3    1.24    1.61
  11   3  -3    1.51    1.27
   9  -3  -3    1.10    0.89
   9  -3  -3    0.83    0.87
  -9  -3   3    1.81    0.94
   9  -3  -3    1.31    0.88
  -9   3   3    0.62    0.72
   9   3  -3    2.29    1.15
  -9   3   3    0.67    0.88
  -7  -3   3   30.07    1.68
   7  -3  -3   29.02    1.53
   7  -3  -3   28.59    1.69
   7  -3  -3   26.85    1.62
   7   3  -3   30.24    1.90
  -7   3   3   29.01    1.52
  -7   3   3   28.60    1.49
   5  -3  -3   53.12    1.94
   5  -3  -3   52.82    2.24
  -5  -3   3   55.21    2.25
   5   3  -3   51.62    2.31
  -5   3   3   62.11    2.41
   3  -3  -3   49.95    1.59
   3  -3  -3   48.71    2.05
  -3  -3   3   50.58    1.80
   3   3  -3   48.09    1.95
  -3   3   3   49.47    1.80
  -1  -3   3   65.53    2.18
   1  -3  -3   65.50    2.39
   1  -3  -3   66.23    1.82
  -1  -3   3   68.14    2.12
  -1   3   3   60.01    1.86
   1   3  -3   64.11    2.12
  -1   3   3   66.64    2.16
   1   3  -3   64.22    2.09
   1  -3   3   65.39    2.09
  -1  -3  -3   64.08    1.94
   1  -3   3   64.60    2.30
  -1  -3  -3   63.90    2.24
   1   3   3   64.02    2.19
  -1   3  -3   64.80    1.94
  -1   3  -3   60.64    2.26
   3  -3   3   62.29    2.43
   3  -3   3   63.26    2.20
  -3  -3  -3   61.45    2.15
  -3  -3  -3   67.02    2.22
  -3   3  -3   60.66    2.55
  -3   3  -3   65.06    1.93
   3   3   3   65.96    2.35
  -5  -3  -3   27.52    1.25
   5  -3   3   26.09    1.54
  -5  -3  -3   24.56    1.38
   5  -3   3   25.34    1.41
   5  -3   3   25.90    1.10
  -5   3  -3   26.69    1.55
  -5   3  -3   27.40    1.09
   5   3   3   26.76    1.53
   5   3   3   24.07    1.44
  -7  -3  -3    2.29    0.59
  -7  -3  -3    2.34    0.89
   7  -3   3    2.34    0.86
   7  -3   3    2.23    0.67
   7   3   3    0.34    0.80
  -7   3  -3    3.24    0.62
   7   3   3    2.70    1.01
  -7   3  -3    3.31    0.96
   9  -3   3   17.47    1.36
  -9  -3  -3   18.11    1.10
   9  -3   3   17.25    1.63
  -9  -3  -3   17.96    1.64
  -9   3  -3   19.73    3.07
   9   3   3   17.97    1.74
  10  -4  -3    4.89    1.30
 -10  -4   3    1.28    1.05
  10  -4  -3    3.18    1.03
  10  -4  -3    4.00    1.13
 -10   4   3    3.14    0.99
  10   4  -3    2.59    1.43
 -10   4   3    2.60    1.02
 -10   4   3    1.82    1.11
  -8  -4   3    2.71    0.95
   8  -4  -3    2.04    0.93
   8  -4  -3    2.69    1.19
   8   4  -3    2.27    1.19
  -8   4   3    2.13    0.88
   6  -4  -3    4.18    0.93
  -6  -4   3    4.86    0.90
   6  -4  -3    3.87    0.74
   6   4  -3    5.36    1.10
  -6   4   3    4.76    0.92
   4  -4  -3   78.77    2.52
  -4  -4   3   80.79    2.46
  -4  -4   3   84.08    2.78
   4  -4  -3   79.82    3.09
   4   4  -3   81.39    2.97
  -4   4   3   79.42    2.74
   4   4  -3   79.19    2.42
  -2  -4   3    2.41    0.54
  -2  -4   3    2.61    0.51
   2  -4  -3    1.51    0.82
   2  -4  -3    2.34    0.45
  -2   4   3    1.39    0.25
  -2   4   3    2.00    0.55
   2   4  -3    2.71    0.64
   0  -4  -3   69.73    2.62
   0  -4   3   71.28    2.55
   0  -4   3   71.58    2.33
   0  -4  -3   74.09    2.13
   0   4  -3   70.77    2.35
   0   4   3   72.84    2.53
  -2  -4  -3   34.65    1.31
  -2  -4  -3   34.12    1.57
   2  -4   3   34.85    1.43
   2  -4   3   35.29    1.71
   2   4   3   33.97    1.58
  -2   4  -3   34.88    1.27
  -2   4  -3   29.54    1.63
  -4  -4  -3    6.27    0.82
  -4  -4  -3    5.53    0.87
   4  -4   3    4.96    1.01
   4  -4   3    6.56    0.85
  -4   4  -3    5.89    0.62
  -4   4  -3    6.35    1.06
   4   4   3    6.60    1.01
   6  -4   3    6.75    1.05
  -6  -4  -3    8.59    0.88
   6  -4   3    9.19    1.29
  -6  -4  -3    6.56    1.05
  -6   4  -3    6.64    0.72
  -6   4  -3    6.41    1.21
   6   4   3    7.59    1.25
  -8  -4  -3    2.25    0.60
   8  -4   3    3.45    1.11
  -8  -4  -3    2.96    0.97
   8   4   3    2.73    1.10
  -8   4  -3    2.17    0.62
  -8   4  -3    2.85    1.00
 -10  -4  -3    0.85    1.01
  10  -4   3    1.26    1.17
 -10   4  -3    0.63    1.15
  10   4   3    1.56    1.33
   9  -5  -3    0.41    0.78
  -9  -5   3    0.01    0.79
   9  -5  -3    1.22    1.11
  -9   5   3    0.05    0.83
   9   5  -3    0.45    1.32
  -9   5   3    0.69    0.74
  -9   5   3    1.28    1.05
   7  -5  -3   52.97    2.26
   7  -5  -3   56.94    2.71
  -7   5   3   57.85    2.49
   7   5  -3   55.04    2.85
   5  -5  -3   55.21    2.04
   5  -5  -3   57.16    2.72
  -5  -5   3   57.68    2.30
  -5  -5   3   56.49    1.89
   5   5  -3   52.49    1.78
   5   5  -3   54.66    2.53
  -5   5   3   53.81    2.21
   3  -5  -3    7.04    0.54
  -3  -5   3    7.09    0.78
   3  -5  -3    6.85    1.18
  -3  -5   3    7.84    0.79
  -3   5   3    7.70    0.91
   3   5  -3    7.35    1.02
  -1  -5   3   25.11    1.52
   1  -5  -3   22.21    1.43
  -1  -5   3   24.95    1.23
   1  -5  -3   24.43    0.90
  -1   5   3   24.21    1.35
   1  -5   3   22.58    1.34
   1  -5   3   22.91    1.45
  -1  -5  -3   22.65    1.41
  -1  -5  -3   23.91    0.97
   1   5   3   20.66    1.34
  -1   5  -3   23.15    1.18
   3  -5   3   67.97    2.47
  -3  -5  -3   69.93    2.37
  -3   5  -3   70.92    2.37
  -5  -5  -3    3.57    0.82
   5  -5   3    2.59    0.90
  -5  -5  -3    2.13    0.76
  -5   5  -3    2.51    0.92
   5   5   3    4.33    1.06
  -5   5  -3    2.94    0.61
   7  -5   3   -0.37    0.94
  -7  -5  -3    0.92    0.59
  -7  -5  -3   -0.38    0.68
   7  -5   3   -0.59    0.75
  -7   5  -3   -0.38    0.88
   7   5   3   -2.36    0.87
   9  -5   3    1.97    0.99
  -9  -5  -3    0.13    0.91
  -9   5  -3   -0.08    1.05
   9   5   3    1.31    1.32
  -9   5  -3    0.35    0.62
   8  -6  -3   11.06    1.76
   8  -6  -3   12.83    1.29
  -8  -6   3    8.87    1.35
   8   6  -3   11.03    1.89
  -8   6   3   10.99    1.47
   6  -6  -3   11.87    1.73
   6  -6  -3    8.75    0.91
  -6   6   3   10.39    1.28
   6   6  -3   10.02    0.67
   6   6  -3   12.94    1.70
   4  -6  -3   68.67    2.38
   4  -6  -3   72.73    3.31
  -4  -6   3   73.92    2.63
  -4  -6   3   76.31    2.75
   4   6  -3   68.09    2.96
  -4   6   3   70.60    2.80
   4   6  -3   68.62    2.50
  -2  -6   3   -0.02    0.51
   2  -6  -3    0.79    0.31
   2  -6  -3    0.04    0.86
  -2  -6   3    0.85    0.70
   2   6  -3    0.87    0.79
   0  -6  -3    1.41    0.43
   0  -6   3    2.34    0.66
   0  -6   3    1.51    0.74
   0   6   3    1.22    0.80
   0   6  -3    1.82    0.75
   2  -6   3   17.44    1.52
   2  -6   3   17.93    1.13
  -2  -6  -3   16.51    0.97
  -2  -6  -3   16.61    1.41
  -2   6  -3   15.60    1.51
   2   6   3   14.81    1.43
  -2   6  -3   14.29    1.39
  -4  -6  -3   10.23    1.31
   4  -6   3    8.48    1.33
  -4  -6  -3    9.72    0.95
  -4   6  -3   11.02    1.51
   4   6   3    8.98    1.41
  -4   6  -3   10.37    1.67
  -6  -6  -3    3.97    0.84
   6  -6   3    4.97    0.97
   6  -6   3    3.55    1.03
  -6  -6  -3    4.08    0.87
   6   6   3    3.34    1.35
  -6   6  -3    1.87    0.95
  -6   6  -3    3.50    0.78
   8  -6   3    4.47    1.46
   8  -6   3    3.10    1.06
  -8  -6  -3    2.17    1.06
  -8   6  -3    1.25    0.77
  -8   6  -3    1.22    1.22
   8   6   3    1.77    1.18
   7  -7  -3    1.84    0.72
   7  -7  -3   -1.32    1.13
  -7  -7   3   -0.27    0.81
   7   7  -3    0.58    1.26
  -7   7   3   -0.63    0.86
   5  -7  -3    3.57    0.66
   5  -7  -3    3.83    1.33
  -5  -7   3    4.75    1.09
  -5   7   3    2.67    1.15
   5   7  -3    3.99    1.30
   3  -7  -3    5.54    1.43
  -3  -7   3    3.98    0.93
   3  -7  -3    5.81    0.63
  -3  -7   3    4.50    0.88
   3   7  -3    4.56    1.22
  -3   7   3    3.44    1.00
   1  -7  -3    7.22    0.63
   1  -7  -3    9.01    1.50
  -1  -7   3    8.56    1.27
  -1  -7   3   10.33    1.38
   1   7  -3    8.83    1.24
  -1   7   3    7.72    1.27
  -1  -7  -3    2.15    0.56
  -1  -7  -3    2.80    0.99
   1  -7   3    1.90    1.02
  -1   7  -3    1.41    0.82
   1   7   3    1.68    0.98
  -1   7  -3    0.05    0.97
   3  -7   3    1.03    0.75
  -3  -7  -3    1.40    0.61
   3  -7   3    1.24    0.89
  -3  -7  -3    0.79    0.83
   3   7   3    2.12    1.09
  -3   7  -3    1.52    1.01
  -3   7  -3    1.11    0.72
   5  -7   3    2.37    0.88
  -5  -7  -3    1.06    0.71
   5  -7   3    1.40    1.16
  -5   7  -3    1.21    0.71
   5   7   3    1.77    1.03
  -5   7  -3    1.50    1.25
   7  -7   3    0.33    0.91
  -7  -7  -3    0.80    0.75
   7  -7   3    2.23    1.36
  -7  -7  -3    2.90    0.79
   7   7   3    2.48    1.38
  -7   7  -3    1.61    1.35
  -6  -8   3    6.95    1.19
   6  -8  -3    8.22    0.96
   6  -8  -3    6.01    1.80
  -6   8   3    9.44    1.51
   6   8  -3    5.62    1.61
   4  -8  -3   17.80    1.04
   4  -8  -3   19.05    2.08
  -4  -8   3   18.01    1.88
  -4  -8   3   17.87    1.41
  -4   8   3   16.55    1.71
   4   8  -3   15.99    1.78
  -2  -8   3    6.27    1.27
  -2  -8   3    6.00    1.01
   2  -8  -3    3.92    1.39
   2  -8  -3    5.90    0.65
   2   8  -3    9.37    1.50
  -2   8   3    7.31    1.35
   2   8  -3    7.92    1.31
   0  -8  -3    8.10    0.77
   0  -8   3    8.86    1.11
   0  -8   3    9.35    1.60
   0  -8  -3    8.95    1.56
   0   8  -3   10.14    1.26
   0   8  -3    8.12    1.42
   0   8   3   11.88    1.60
   2  -8   3    0.56    0.64
  -2  -8  -3    0.90    0.63
   2  -8   3    2.70    1.21
  -2  -8  -3    3.64    1.92
   2   8   3    2.24    1.17
  -2   8  -3    3.68    0.98
  -2   8  -3    3.20    1.15
  -4  -8  -3    5.10    0.88
   4  -8   3    5.35    1.52
   4  -8   3    7.24    1.13
  -4  -8  -3    7.90    1.32
  -4   8  -3    8.65    1.81
   4   8   3    5.63    1.48
  -4   8  -3    7.67    1.13
  -1  -9   3    0.17    0.73
  -1  -9   3    1.74    1.26
   1  -9  -3    1.06    1.31
  -1   9   3    1.39    1.23
   1   9  -3    4.82    1.35
   1   9  -3    3.49    1.18
  -1  -9  -3    3.09    0.70
   1  -9   3    9.68    1.74
  -1  -9  -3    5.51    1.46
   1   9   3    5.05    1.57
  -1   9  -3    5.29    1.27
  -1   9  -3    6.27    1.55
 -10   0   4    2.70    0.98
  10   0  -4    1.01    1.04
 -10   0   4    0.80    0.47
  -8   0   4   65.55    2.15
   8   0  -4   62.13    2.81
  -8   0   4   66.79    2.67
   6   0  -4   11.97    0.71
   6   0  -4   12.48    1.09
  -6   0   4   11.18    0.90
   4   0  -4    1.20    0.56
   4   0  -4    1.03    0.41
  -4   0   4    1.02    0.40
  -2   0   4  568.75   15.17
   2   0  -4  585.02   15.32
  -2   0   4  571.11   15.13
   2   0   4  226.63    6.21
  -2   0  -4  225.09    6.25
  -2   0  -4  226.13    6.01
   2   0   4  219.69    6.03
  -4   0  -4   93.93    2.91
   4   0   4   86.73    2.96
   4   0   4   88.85    2.77
  -6   0  -4    0.31    0.60
   6   0   4    0.88    0.58
   6   0   4   -0.63    0.56
  -8   0  -4   53.51    2.26
   8   0   4   52.85    2.39
   8   0   4   48.40    2.50
  10   0   4    0.63    1.05
 -10   0  -4   -0.86    0.72
  10   0   4    1.41    0.90
 -10   0  -4   -0.13    0.96
  11  -1  -4    7.77    1.49
 -11  -1   4    7.69    1.41
 -11   1   4    6.53    0.93
  11   1  -4    7.63    1.56
 -11   1   4   10.48    1.49
   9  -1  -4   31.98    1.59
   9  -1  -4   29.88    1.95
  -9  -1   4   31.24    1.89
   9   1  -4   29.12    2.06
  -9   1   4   33.13    1.60
  -9   1   4   31.46    1.84
   7  -1  -4    3.50    0.80
  -7  -1   4    2.66    0.75
  -7  -1   4    2.40    0.23
   7  -1  -4    2.05    0.75
   7  -1  -4    2.72    0.66
  -7   1   4    2.27    0.67
   7   1  -4    2.30    0.82
  -5  -1   4   28.04    1.02
  -5  -1   4   31.54    1.37
   5  -1  -4   28.17    1.29
   5  -1  -4   30.49    1.36
   5  -1  -4   29.20    1.46
   5   1  -4   31.42    1.57
   5   1  -4   29.91    0.91
  -5   1   4   29.09    1.27
  -3  -1   4   30.49    0.95
   3  -1  -4   29.25    1.28
  -3  -1   4   31.33    1.16
   3  -1  -4   28.73    1.21
  -3   1   4   30.06    1.06
   3   1  -4   30.24    0.97
   3   1  -4   30.52    1.34
   1  -1  -4  115.05    3.49
   1  -1  -4  119.16    3.45
  -1  -1   4  118.80    3.37
  -1  -1   4  127.69    3.57
  -1   1   4  121.02    3.17
   1   1  -4  119.53    3.36
  -1   1   4  116.68    3.38
   1   1  -4  115.72    3.43
  -1  -1  -4  476.03   12.97
   1  -1   4  494.10   12.91
   1   1   4  507.70   12.93
   1   1   4  475.70   12.91
  -1   1  -4  477.07   13.03
   3  -1   4  175.01    4.93
   3  -1   4  184.01    5.26
  -3  -1  -4  188.12    5.21
  -3   1  -4  183.35    5.24
   3   1   4  186.15    5.21
   3   1   4  180.42    5.10
  -3   1  -4  170.51    4.84
  -5  -1  -4   31.77    1.41
   5  -1   4   32.19    1.29
   5  -1   4   29.69    1.47
   5   1   4   31.40    1.43
  -5   1  -4   31.87    1.52
   5   1   4   28.87    1.53
   7  -1   4   11.79    1.38
   7  -1   4    9.61    1.00
   7   1   4    9.11    1.13
  -7   1  -4   10.64    1.07
   7   1   4   10.53    1.24
  -9  -1  -4    2.32    1.02
   9  -1   4   -0.26    0.73
  -9  -1  -4    0.67    0.67
   9  -1   4    1.07    0.74
   9   1   4   -0.13    0.78
  -9   1  -4    1.29    0.87
   9   1   4    0.15    1.01
  11  -1   4   -0.06    1.04
  11   1   4    0.87    1.12
  10  -2  -4    4.93    1.09
 -10  -2   4    6.22    1.28
 -10   2   4    3.88    1.24
  10   2  -4    4.94    1.39
 -10   2   4    5.97    1.10
   8  -2  -4   17.62    1.43
   8  -2  -4   19.17    1.54
  -8  -2   4   19.42    1.46
   8  -2  -4   19.70    1.42
   8   2  -4   17.96    1.65
   6  -2  -4    5.02    0.85
   6  -2  -4    4.18    0.82
  -6  -2   4    4.54    0.80
   6  -2  -4    4.52    0.73
   6   2  -4    4.78    0.95
  -6   2   4    4.10    0.65
   4  -2  -4    4.17    0.54
  -4  -2   4    4.77    0.66
   4  -2  -4    3.85    0.70
   4  -2  -4    4.82    0.74
   4   2  -4    4.00    0.77
  -4   2   4    3.91    0.66
  -4   2   4    4.81    0.53
   2  -2  -4   38.95    1.60
  -2  -2   4   40.30    1.42
   2  -2  -4   40.40    1.52
   2   2  -4   37.58    1.47
  -2   2   4   38.45    1.11
   2   2  -4   39.86    1.37
  -2   2   4   37.26    1.16
  -2   2   4   40.49    1.46
   0  -2   4  112.83    3.23
   0  -2  -4  108.60    3.00
   0  -2  -4  112.81    3.39
   0  -2   4  109.94    3.08
   0   2   4  117.02    3.33
   0   2   4  109.79    3.03
   0   2  -4  109.88    3.13
   0   2  -4  111.72    3.35
  -2  -2  -4  108.98    3.31
   2  -2   4  106.64    3.26
  -2   2  -4   97.94    2.75
  -2   2  -4  104.58    3.28
  -2   2  -4   99.95    2.76
   2   2   4  107.65    3.13
   2   2   4  110.82    3.21
   4  -2   4    5.96    0.53
  -4  -2  -4    7.49    0.75
   4  -2   4    7.61    1.12
  -4  -2  -4    9.19    0.76
   4   2   4    7.05    0.81
   4   2   4    6.89    0.78
  -4   2  -4    7.54    0.53
  -6  -2  -4    9.64    1.05
   6  -2   4   10.14    0.79
  -6  -2  -4    9.54    0.88
   6   2   4   10.38    1.14
  -6   2  -4    8.57    1.00
   6   2   4    9.72    1.18
   8  -2   4    6.00    1.28
   8  -2   4    4.81    0.87
  -8  -2  -4    4.89    1.30
   8   2   4    5.57    1.22
   8   2   4    5.19    1.18
  -8   2  -4    6.37    1.05
  10  -2   4    0.42    1.06
 -10  -2  -4    2.53    0.70
 -10  -2  -4   -0.15    1.05
  10  -2   4    1.18    1.10
  10   2   4   -0.26    1.05
  10   2   4    2.48    1.22
 -10   2  -4   -0.20    0.80
  11  -3  -4    0.47    1.09
  11  -3  -4    0.59    1.05
 -11  -3   4   -0.16    0.95
  11  -3  -4   -0.06    0.99
  11   3  -4    1.36    1.09
 -11   3   4    0.22    0.94
 -11   3   4    0.63    0.95
   9  -3  -4   13.66    1.45
  -9  -3   4   12.20    1.40
   9  -3  -4   14.79    1.30
   9  -3  -4   11.19    1.35
  -9   3   4   11.16    1.18
   9   3  -4   14.49    1.88
   7  -3  -4   15.43    1.40
  -7  -3   4   16.76    1.29
   7  -3  -4   16.65    1.16
   7   3  -4   17.17    1.53
  -7   3   4   15.84    1.16
   5  -3  -4   18.77    1.31
   5  -3  -4   19.47    1.05
   5  -3  -4   18.63    1.21
  -5  -3   4   21.85    1.21
  -5   3   4   19.02    1.15
  -5   3   4   19.47    0.99
   5   3  -4   18.79    1.33
   3  -3  -4    1.92    0.32
   3  -3  -4    2.23    0.63
  -3  -3   4    1.74    0.50
  -3   3   4    2.08    0.55
   3   3  -4    2.53    0.37
   3   3  -4    2.29    0.62
  -3   3   4    2.29    0.26
  -1  -3   4  283.42    7.81
   1  -3  -4  280.31    8.02
  -1  -3   4  282.91    7.75
  -1   3   4  272.76    7.69
   1   3  -4  276.30    7.66
   1   3  -4  280.46    7.63
  -1  -3  -4   14.40    0.65
  -1  -3  -4   14.42    0.96
   1  -3   4   15.40    1.00
   1  -3   4   13.12    0.82
  -1   3  -4   14.53    0.93
   1   3   4   14.61    0.95
  -3  -3  -4    8.21    0.67
   3  -3   4    8.25    0.92
  -3  -3  -4    7.03    0.72
   3  -3   4    8.64    0.83
  -3   3  -4    8.22    0.45
  -3   3  -4    8.23    0.91
   3   3   4    7.74    0.71
  -3   3  -4    7.37    0.45
   3   3   4   11.13    1.76
  -5  -3  -4   49.46    2.07
  -5  -3  -4   49.65    1.94
   5  -3   4   47.65    2.08
   5   3   4   49.00    2.14
  -5   3  -4   47.45    2.16
   5   3   4   43.62    2.03
  -5   3  -4   49.97    1.58
  -7  -3  -4   11.03    1.36
  -7  -3  -4    8.35    0.96
   7  -3   4    9.27    1.05
   7  -3   4    9.08    0.84
   7   3   4    8.48    1.32
  -7   3  -4    9.50    0.76
   7   3   4   10.13    1.37
  -7   3  -4    9.64    1.28
   9  -3   4    5.76    0.97
  -9  -3  -4    4.45    1.14
   9  -3   4    3.41    1.07
  -9   3  -4    2.48    1.05
   9   3   4    4.11    1.22
   9   3   4    6.34    1.41
  10  -4  -4    6.41    1.72
  10  -4  -4    8.46    1.42
  10  -4  -4    7.80    1.43
 -10  -4   4    9.01    1.43
 -10   4   4    9.01    1.48
 -10   4   4    8.21    1.44
 -10   4   4   10.69    1.40
  10   4  -4    8.94    1.89
   8  -4  -4    6.99    1.31
  -8  -4   4    9.94    1.25
   8  -4  -4    9.29    1.40
   8  -4  -4    7.48    1.05
  -8   4   4    9.07    1.26
  -8   4   4    6.65    1.19
   8   4  -4    8.60    1.57
   6  -4  -4   11.18    1.22
   6  -4  -4   10.61    0.91
  -6  -4   4   11.74    1.08
  -6   4   4    9.71    1.21
   6   4  -4    9.27    1.35
   4  -4  -4    0.90    0.36
  -4  -4   4    1.17    0.56
   4  -4  -4    0.89    0.76
  -4   4   4    1.47    0.53
   4   4  -4    1.23    0.34
   4   4  -4    1.75    0.68
  -2  -4   4    5.47    0.69
   2  -4  -4    4.80    0.29
   2  -4  -4    5.90    0.95
  -2   4   4    6.53    0.82
   2   4  -4    5.56    0.70
   2   4  -4    6.45    0.75
   0  -4  -4   64.43    1.80
   0  -4   4   60.47    2.31
   0  -4   4   63.29    2.13
   0  -4  -4   62.51    2.43
   0  -4  -4   60.19    1.83
   0   4   4   59.03    2.27
   0   4  -4   63.03    2.07
   0   4  -4   62.09    2.31
   2  -4   4   53.48    2.29
  -2  -4  -4   53.82    1.84
  -2  -4  -4   59.55    2.22
   2  -4   4   54.32    2.23
  -2   4  -4   55.83    2.28
   2   4   4   56.13    2.22
  -2   4  -4   57.21    1.82
   4  -4   4    1.54    0.65
  -4  -4  -4    1.67    0.54
   4  -4   4    2.32    0.93
  -4  -4  -4    1.72    0.65
   4   4   4    1.85    0.76
  -4   4  -4    1.94    0.42
  -6  -4  -4   18.14    1.20
  -6  -4  -4   16.17    1.29
   6  -4   4   16.01    1.37
  -6   4  -4   16.83    0.89
   6   4   4   15.85    1.48
  -6   4  -4   17.31    1.51
   8  -4   4    3.73    1.09
  -8  -4  -4    7.87    1.37
  -8  -4  -4    3.39    1.08
   8   4   4    3.37    1.17
  -8   4  -4    3.00    1.12
  -8   4  -4    4.39    0.69
   9  -5  -4   10.25    1.65
   9  -5  -4    8.92    1.25
  -9  -5   4   10.59    1.51
   9   5  -4   10.16    1.78
  -9   5   4    9.87    1.35
  -9   5   4    9.24    1.23
   7  -5  -4   10.08    1.03
   7  -5  -4   12.93    1.73
  -7   5   4   11.10    1.31
   7   5  -4   10.76    1.64
  -5  -5   4   16.97    1.21
   5  -5  -4   16.90    1.62
   5  -5  -4   15.02    0.94
   5   5  -4   15.41    0.80
   5   5  -4   15.71    1.47
   3  -5  -4   12.67    0.73
  -3  -5   4   15.01    1.01
  -3  -5   4   13.15    0.95
  -3   5   4   14.66    1.14
   3   5  -4   14.81    0.98
   3   5  -4   13.24    1.17
   1  -5  -4   30.19    1.78
   1  -5  -4   30.77    1.03
  -1  -5   4   30.92    1.40
   1   5  -4   31.42    1.51
  -1   5   4   29.60    1.53
  -1   5   4   26.65    0.94
   1  -5   4   10.46    0.94
  -1  -5  -4   11.36    1.20
   1  -5   4   10.87    0.99
  -1  -5  -4   12.79    0.64
  -1   5  -4   12.70    0.88
  -1   5  -4   10.89    1.13
   1   5   4   11.61    1.12
   3  -5   4   28.39    1.78
  -3  -5  -4   27.71    1.28
   3  -5   4   30.09    1.49
  -3  -5  -4   29.20    1.63
   3   5   4   27.58    1.70
  -3   5  -4   26.70    1.79
  -3   5  -4   28.96    1.23
   5  -5   4   14.38    1.25
  -5  -5  -4   14.94    1.27
  -5  -5  -4   13.85    1.13
   5  -5   4   15.74    1.57
   5   5   4   12.85    1.44
  -5   5  -4   15.00    1.57
  -5   5  -4   13.36    0.89
  -7  -5  -4    0.90    0.93
  -7  -5  -4    1.19    0.71
   7  -5   4   -0.19    0.78
  -7   5  -4    0.63    0.98
  -7   5  -4   -0.93    0.47
   7   5   4    0.12    1.00
  -9  -5  -4    1.06    1.04
   9  -5   4    2.08    0.98
   9   5   4    1.34    1.36
  -9   5  -4    1.63    1.19
   8  -6  -4   13.70    1.72
  -8  -6   4   12.61    1.45
   8  -6  -4   13.49    1.72
   8   6  -4   10.65    1.78
  -8   6   4   18.28    1.60
  -6  -6   4   11.73    1.55
   6  -6  -4   10.64    0.97
   6  -6  -4   13.00    1.77
   6   6  -4    8.42    0.58
   6   6  -4   11.98    1.70
  -6   6   4    9.86    1.23
   4  -6  -4   14.66    1.67
  -4  -6   4   10.86    1.02
  -4  -6   4   14.70    1.26
   4  -6  -4   11.95    0.74
  -4   6   4   13.03    1.26
   4   6  -4   12.83    1.54
   4   6  -4   13.91    1.06
  -2  -6   4    9.35    1.02
   2  -6  -4    7.85    0.69
   2  -6  -4   10.30    1.43
  -2   6   4    9.79    1.22
   2   6  -4    9.10    1.21
   2   6  -4    8.78    1.03
   0  -6   4   36.68    1.64
   0  -6   4   34.81    2.10
   0  -6  -4   34.34    1.24
   0  -6  -4   34.87    2.46
   0   6  -4   36.84    2.25
   0   6  -4   35.67    1.72
   0   6   4   32.10    1.84
  -2  -6  -4   16.20    0.91
   2  -6   4   16.34    1.51
   2  -6   4   16.23    1.35
  -2  -6  -4   17.00    1.52
   2   6   4   15.61    1.45
  -2   6  -4   15.61    1.55
  -2   6  -4   15.57    1.12
   4  -6   4    6.26    2.24
   4  -6   4    4.66    0.88
  -4  -6  -4    4.45    0.77
  -4  -6  -4    5.35    1.07
  -4   6  -4    6.66    0.82
   4   6   4    8.50    2.22
  -6  -6  -4    8.62    1.14
   6  -6   4    7.73    1.49
  -6  -6  -4    7.25    1.09
  -6   6  -4    6.43    0.83
   6   6   4    7.43    1.43
  -6   6  -4   10.55    1.66
  -8  -6  -4    0.96    0.67
  -8  -6  -4   -0.17    0.97
   8  -6   4   -0.68    0.84
   8   6   4    1.95    1.15
  -8   6  -4    0.03    1.06
   7  -7  -4    2.12    0.68
  -7  -7   4    1.22    0.88
   7  -7  -4    0.74    1.28
  -7   7   4    1.09    1.06
   7   7  -4    0.09    1.31
   5  -7  -4    2.46    1.31
  -5  -7   4    3.47    0.95
   5  -7  -4    3.87    0.58
  -5   7   4    3.91    1.37
   5   7  -4    6.17    1.28
   5   7  -4    2.82    1.10
  -3  -7   4    9.00    1.04
  -3  -7   4   11.00    1.26
   3  -7  -4    9.54    1.60
   3  -7  -4    9.57    0.61
  -3   7   4    8.30    1.29
   3   7  -4    9.61    1.18
   3   7  -4    9.77    1.42
  -1  -7   4    1.66    0.73
   1  -7  -4    4.78    1.22
  -1  -7   4    2.43    0.92
   1  -7  -4    3.46    0.44
  -1   7   4    3.71    1.02
   1   7  -4    5.76    1.16
   1   7  -4    3.92    1.03
  -1  -7  -4    6.60    1.29
   1  -7   4    6.87    1.04
  -1  -7  -4    5.39    0.66
   1  -7   4    5.15    1.19
  -1   7  -4    7.98    1.09
  -1   7  -4    6.49    1.34
  -3  -7  -4    8.42    1.32
   3  -7   4    6.83    1.04
   3  -7   4    7.05    1.44
  -3  -7  -4    5.67    0.79
  -3   7  -4    6.65    0.97
  -3   7  -4    4.25    1.37
   3   7   4    5.11    1.31
   5  -7   4    1.40    1.17
  -5  -7  -4    1.65    0.91
  -5  -7  -4   -0.30    0.65
  -5   7  -4    0.40    1.20
  -5   7  -4    1.21    0.67
   5   7   4    1.39    1.11
  -6  -8   4    8.45    1.32
  -4  -8   4    1.41    1.06
   4  -8  -4    0.99    1.33
  -4  -8   4    3.50    0.90
   4   8  -4    3.33    1.25
  -4   8   4    2.39    1.17
   2  -8  -4    4.69    0.48
   2  -8  -4    3.49    1.45
  -2  -8   4    3.81    1.08
  -2   8   4    2.35    1.10
   2   8  -4    1.77    1.36
   2   8  -4    2.91    1.00
   0  -8   4   13.08    1.70
   0  -8  -4    9.60    0.73
   0  -8  -4   13.19    1.79
   0  -8   4   10.79    1.14
   0   8  -4   12.07    1.43
   0   8  -4   13.10    1.72
   0   8   4    8.51    1.53
   2  -8   4    5.03    1.35
   2  -8   4    3.89    0.95
  -2  -8  -4    6.56    1.37
  -2  -8  -4    2.51    0.65
   2   8   4    2.70    1.23
  -2   8  -4    4.77    1.32
  -2   8  -4    3.93    0.93
   4  -8   4    2.41    0.80
   4  -8   4    1.47    1.31
  -4  -8  -4    1.56    0.72
  -4  -8  -4    4.56    1.26
  -4   8  -4    1.64    1.29
   4   8   4    2.43    1.28
  -1  -9   4    3.65    1.03
   1  -9  -4    4.22    1.57
  -1  -9   4    5.34    1.37
   1   9  -4    6.20    1.43
  -1   9   4    2.05    1.30
   1   9  -4    2.52    1.06
   1  -9   4   12.87    1.39
  -1  -9  -4   14.19    2.01
   1  -9   4   13.91    1.98
   1   9   4   13.78    1.94
  -1   9  -4   15.20    1.65
  -1   9  -4   13.23    1.94
 -10   0   5    0.98    0.87
  10   0  -5    1.59    1.05
 -10   0   5    1.01    0.47
  -8   0   5   38.96    1.47
   8   0  -5   40.91    2.15
  -8   0   5   36.22    1.89
   8   0  -5   37.17    1.47
   6   0  -5    2.73    0.50
  -6   0   5    3.26    0.64
   6   0  -5    2.50    0.79
   4   0  -5   17.69    1.10
   4   0  -5   18.51    0.84
  -4   0   5   17.55    0.89
   2   0  -5  336.71    9.16
  -2   0   5  338.57    8.96
   2   0  -5  332.69    9.06
   0   0   5   72.89    2.25
   0   0  -5   75.00    2.34
   0   0   5   73.02    2.19
   0   0   5   74.37    2.18
  -2   0  -5    0.31    0.45
  -2   0  -5   -0.11    0.23
   2   0   5   -0.21    0.29
   2   0   5   -0.08    0.38
  -4   0  -5   27.88    1.32
   4   0   5   25.97    1.14
   4   0   5   27.54    1.45
   6   0   5   12.95    1.04
  -6   0  -5   16.38    1.12
   8   0   5    4.34    1.81
   8   0   5    4.21    0.95
  -8   0  -5    3.71    0.96
 -10   0  -5    2.34    1.11
  10   0   5    2.71    1.25
  10   0   5    3.08    1.03
 -10   0  -5    1.54    0.94
 -11  -1   5   12.24    1.69
  11  -1  -5   12.20    1.90
 -11   1   5   14.33    1.76
 -11   1   5   11.45    1.09
  11   1  -5   12.13    1.87
   9  -1  -5   27.24    1.44
   9  -1  -5   26.46    1.85
  -9  -1   5   27.57    1.77
  -9   1   5   27.22    1.41
   9   1  -5   27.55    2.00
  -9   1   5   25.07    1.65
  -7  -1   5    4.08    0.27
  -7  -1   5    4.10    0.81
   7  -1  -5    3.61    0.72
   7  -1  -5    4.04    0.90
  -7   1   5    4.09    0.76
   7   1  -5    5.50    1.13
   5  -1  -5   18.02    1.17
   5  -1  -5   17.41    1.03
  -5  -1   5   17.80    0.65
  -5  -1   5   18.59    1.06
   5   1  -5   20.36    1.78
  -5   1   5   17.17    0.92
   5   1  -5   17.47    0.68
  -3  -1   5   51.63    1.60
   3  -1  -5   53.14    1.92
  -3  -1   5   54.00    1.77
   3  -1  -5   50.50    1.83
  -3   1   5   52.06    1.65
   3   1  -5   52.17    1.94
   3   1  -5   55.19    1.72
   1  -1  -5  114.79    3.44
   1  -1  -5  116.58    3.37
   1  -1  -5  112.85    3.11
  -1  -1   5  114.59    3.27
   1   1  -5  110.94    3.30
   1   1  -5  114.67    3.28
  -1   1   5  116.86    3.09
  -1   1   5  111.24    3.29
  -1  -1  -5  190.83    5.40
   1  -1   5  195.20    5.31
   1  -1   5  189.69    4.98
   1  -1   5  183.23    5.00
  -1   1  -5  189.18    5.47
   1   1   5  192.56    5.30
   1   1   5  196.01    5.33
  -3  -1  -5    1.26    0.50
   3  -1   5    0.86    0.25
   3  -1   5    0.84    0.41
  -3   1  -5    0.89    0.22
   3   1   5    0.72    0.45
   3   1   5    0.80    0.51
  -3   1  -5   -0.03    0.48
   5  -1   5   59.41    2.35
  -5  -1  -5   58.95    2.18
   5  -1   5   59.27    1.98
  -5   1  -5   58.96    2.25
   5   1   5   52.67    2.19
   5   1   5   59.18    2.19
   7  -1   5   -0.21    0.61
  -7  -1  -5    2.32    0.78
   7  -1   5    0.95    0.61
   7   1   5    0.91    0.72
   7   1   5    0.53    0.81
  -7   1  -5    0.93    0.70
   9  -1   5   -0.01    0.74
  -9  -1  -5   -0.19    0.77
   9  -1   5    0.91    0.76
  -9  -1  -5    1.38    0.97
   9   1   5    1.53    1.00
   9   1   5    1.02    0.99
  -9   1  -5    0.75    0.80
  10  -2  -5    4.36    1.26
 -10  -2   5    2.54    1.00
  10  -2  -5    3.15    0.97
  10   2  -5    3.79    1.35
 -10   2   5    4.48    0.92
   8  -2  -5   15.53    1.39
  -8  -2   5   12.52    1.27
   8  -2  -5   14.93    1.28
   8   2  -5   13.54    1.53
  -8   2   5   14.13    1.22
   6  -2  -5    1.95    0.72
   6  -2  -5    2.86    0.74
  -6  -2   5    2.36    0.65
  -6   2   5    2.99    0.61
   6   2  -5    4.17    0.94
   4  -2  -5    8.22    0.83
  -4  -2   5    9.16    0.75
   4  -2  -5    9.49    0.87
   4   2  -5    8.66    0.41
   4   2  -5    8.90    0.41
   4   2  -5    8.70    0.88
  -4   2   5    8.34    0.56
  -4   2   5    7.74    0.79
   2  -2  -5   19.39    1.12
   2  -2  -5   21.03    1.05
  -2  -2   5   20.76    0.90
   2   2  -5   20.55    0.87
  -2   2   5   20.19    0.62
  -2   2   5   19.91    1.00
   2   2  -5   20.09    1.01
   0  -2   5   33.70    1.27
   0  -2   5   31.76    1.07
   0  -2  -5   33.08    1.42
   0  -2  -5   33.58    1.00
   0   2   5   34.77    1.33
   0   2  -5   31.05    1.09
   0   2  -5   32.91    1.35
   0   2   5   33.64    1.05
  -2  -2  -5  176.63    5.15
   2  -2   5  174.57    5.06
   2   2   5  183.12    5.12
  -2   2  -5  174.94    5.23
   2   2   5  170.89    5.00
  -4  -2  -5   50.70    1.91
   4  -2   5   48.96    1.99
   4  -2   5   50.18    1.49
  -4   2  -5   46.57    1.44
   4   2   5   50.72    1.98
  -4   2  -5   50.96    2.07
   4   2   5   48.30    1.95
   6  -2   5    0.07    0.53
  -6  -2  -5   -0.07    0.53
   6  -2   5    0.40    0.39
   6   2   5    0.81    0.72
  -6   2  -5    0.85    0.69
   8  -2   5    1.14    0.94
  -8  -2  -5    1.42    0.69
   8  -2   5    2.47    0.68
  -8  -2  -5   -0.27    0.90
  -8   2  -5    0.17    0.80
   8   2   5    0.91    0.81
 -10  -2  -5    1.00    0.79
  10  -2   5    0.81    0.76
 -10  -2  -5    0.93    1.01
  10  -2   5    0.92    1.13
  10   2   5    2.29    1.16
 -10   2  -5    0.63    0.89
  10   2   5   -0.61    1.02
 -11  -3   5    2.15    1.15
  11  -3  -5    3.60    1.09
  11  -3  -5    2.52    1.24
  11   3  -5    4.05    1.30
 -11   3   5    2.18    0.98
 -11   3   5    0.61    0.99
   9  -3  -5   11.25    1.26
  -9  -3   5    9.87    1.13
   9  -3  -5   12.07    1.43
   9  -3  -5   10.88    1.52
  -9   3   5   11.95    1.22
   9   3  -5    8.27    1.62
   7  -3  -5    2.88    0.91
   7  -3  -5    2.21    0.73
  -7  -3   5    3.39    0.85
  -7   3   5    2.92    0.81
   7   3  -5    2.54    1.01
  -7   3   5    3.20    0.73
   5  -3  -5   16.89    0.93
  -5  -3   5   17.42    1.11
   5  -3  -5   16.26    1.27
   5  -3  -5   17.89    1.20
   5   3  -5   15.45    1.27
  -5   3   5   17.72    0.88
  -5   3   5   16.46    1.10
  -3  -3   5   17.20    1.08
   3  -3  -5   14.50    1.13
   3   3  -5   13.52    1.00
  -3   3   5   14.53    0.52
  -3   3   5   14.14    0.55
   3   3  -5   14.98    0.73
  -3   3   5   16.12    1.00
  -1  -3   5  335.48    9.23
   1  -3  -5  340.04    9.53
  -1   3   5  332.62    9.15
   1   3  -5  327.78    9.03
   1   3  -5  331.73    9.11
   1  -3   5   15.43    0.60
  -1  -3  -5   14.34    0.68
   1  -3   5   14.74    0.89
  -1  -3  -5   15.68    1.04
   1   3   5   15.99    1.00
  -1   3  -5   15.09    0.95
  -1   3  -5   14.64    0.65
  -3  -3  -5   -0.19    0.45
  -3  -3  -5    0.39    0.39
   3  -3   5    0.83    0.54
   3   3   5    1.71    0.49
   3   3   5   -0.12    0.54
  -3   3  -5    0.22    0.59
  -3   3  -5    0.51    0.17
  -5  -3  -5   13.71    1.06
  -5  -3  -5   10.22    1.02
   5  -3   5   15.23    2.04
   5   3   5   12.06    1.13
   5   3   5   11.88    1.14
   7  -3   5    3.38    0.97
  -7  -3  -5    2.67    0.94
   7  -3   5    3.40    0.55
  -7  -3  -5    5.62    0.91
   7   3   5    2.97    1.02
  -7   3  -5    4.80    0.60
   7   3   5    3.84    1.04
  -7   3  -5    3.05    0.98
   9  -3   5    1.31    0.81
  -9  -3  -5    2.90    0.77
  -9  -3  -5    1.28    0.99
   9  -3   5   -0.24    0.91
   9   3   5    1.62    1.11
   9   3   5    1.75    0.99
  -9   3  -5    0.95    0.99
  10  -4  -5    9.48    1.58
  10  -4  -5   13.16    1.72
  10  -4  -5   10.29    1.31
 -10  -4   5    9.11    1.52
 -10   4   5   11.28    1.58
 -10   4   5   12.08    1.48
  10   4  -5   10.13    1.83
   8  -4  -5   -0.55    0.89
   8  -4  -5    1.57    0.99
   8  -4  -5    1.11    0.71
  -8  -4   5    0.39    0.84
   8   4  -5    1.74    1.14
  -8   4   5    0.77    0.63
  -8   4   5    1.10    0.84
  -6  -4   5    3.95    0.85
   6  -4  -5    3.01    0.62
   6   4  -5    3.52    1.04
  -6   4   5    3.11    0.60
  -6   4   5    2.82    0.91
   4  -4  -5   36.87    1.32
   4  -4  -5   39.91    2.04
  -4  -4   5   41.26    1.72
  -4   4   5   36.03    1.25
   4   4  -5   37.66    1.84
   4   4  -5   36.16    1.31
  -4   4   5   39.07    1.75
  -2  -4   5    4.97    0.66
   2  -4  -5    3.64    0.84
  -2  -4   5    4.19    0.66
  -2   4   5    5.37    0.78
   2   4  -5    4.46    0.76
   2   4  -5    5.01    0.67
   0  -4  -5   35.37    1.78
   0  -4   5   35.90    1.49
   0  -4  -5   34.61    1.09
   0  -4   5   35.44    1.63
   0  -4  -5   35.14    1.06
   0   4  -5   35.72    1.65
   0   4   5   34.76    1.59
   0   4  -5   34.94    1.39
  -2  -4  -5   25.02    1.10
   2  -4   5   27.35    1.31
   2  -4   5   28.00    1.55
   2   4   5   25.99    1.43
  -2   4  -5   25.31    1.51
  -2   4  -5   25.87    0.99
  -4  -4  -5   11.13    1.27
   4  -4   5   10.55    1.46
  -4  -4  -5   11.23    0.90
   4  -4   5    9.96    1.03
   4   4   5   17.43    2.33
  -4   4  -5   11.73    1.59
   6  -4   5   15.00    1.35
  -6  -4  -5   14.97    1.29
  -6  -4  -5   16.80    1.27
   6   4   5   15.65    1.60
  -6   4  -5   16.34    1.51
  -6   4  -5   14.66    0.77
   8  -4   5    0.17    0.91
  -8  -4  -5   -0.33    0.79
  -8  -4  -5    1.94    0.75
  -8   4  -5    1.01    1.00
  -8   4  -5    1.28    0.48
   8   4   5    1.23    1.09
  -9  -5   5    9.86    1.44
   9  -5  -5   11.26    1.22
   9  -5  -5    9.58    1.56
  -9   5   5    9.44    1.06
   9   5  -5   10.74    1.85
  -9   5   5   10.70    1.42
  -7  -5   5    6.98    1.15
   7  -5  -5   11.71    1.71
  -7   5   5    6.26    1.10
   7   5  -5    9.57    1.54
  -7   5   5    8.63    0.84
   5  -5  -5    6.46    0.64
   5  -5  -5    7.19    1.23
  -5  -5   5    5.06    0.94
  -5   5   5    8.86    1.07
   5   5  -5    6.70    1.24
  -5   5   5    6.43    0.57
   5   5  -5    4.63    0.56
   3  -5  -5   17.03    0.61
  -3  -5   5   16.96    1.12
  -3  -5   5   18.16    1.09
  -3   5   5   15.28    1.37
   3   5  -5   17.42    1.27
   3   5  -5   17.06    1.05
  -1  -5   5   76.31    2.78
  -1  -5   5   75.82    2.63
   1  -5  -5   75.15    3.04
  -1   5   5   74.84    2.82
   1   5  -5   75.54    2.70
   1   5  -5   79.52    2.82
  -1  -5  -5    5.27    0.98
   1  -5   5    6.37    1.01
  -1  -5  -5    4.85    0.45
   1  -5   5    4.15    0.76
  -1   5  -5    4.98    0.69
   1   5   5    4.85    1.11
  -1   5  -5    5.13    0.98
  -3  -5  -5   68.99    2.50
   3  -5   5   89.81    3.82
   3  -5   5   71.23    3.07
  -3  -5  -5   75.32    2.94
  -3   5  -5   70.31    2.97
  -3   5  -5   68.62    2.22
   3   5   5   70.18    2.84
  -5  -5  -5   19.57    1.38
   5  -5   5   15.91    1.36
  -5  -5  -5   18.32    1.35
   5  -5   5   17.95    1.68
  -5   5  -5   16.70    0.87
  -5   5  -5   18.52    1.67
   5   5   5   16.87    1.56
   7  -5   5    0.01    0.78
  -7  -5  -5    1.73    0.79
  -7   5  -5    1.85    1.10
   7   5   5    0.23    0.97
  -7   5  -5   -0.85    0.44
   8  -6  -5    3.81    0.77
  -8  -6   5    3.05    1.05
   8  -6  -5    2.07    1.18
   8   6  -5    2.91    1.23
  -8   6   5    3.25    1.00
  -8   6   5    4.87    0.74
   6  -6  -5    6.98    0.77
  -6  -6   5    8.01    1.15
   6  -6  -5    4.67    1.33
  -6   6   5    5.85    1.24
  -6   6   5    8.61    0.73
   6   6  -5    5.38    0.72
   6   6  -5    6.50    1.36
  -4  -6   5   62.93    2.52
   4  -6  -5   62.10    3.04
  -4   6   5   59.79    2.55
   4   6  -5   57.18    2.19
   4   6  -5   56.33    2.63
   2  -6  -5    4.42    1.20
  -2  -6   5    4.56    0.92
  -2  -6   5    5.13    1.00
   2   6  -5    6.30    1.08
  -2   6   5    6.29    1.09
   2   6  -5    5.47    1.05
   0  -6  -5   38.47    2.14
   0  -6  -5   34.11    1.18
   0   6   5   33.54    1.89
   0   6  -5   35.31    1.68
  -2  -6  -5    8.54    0.72
   2  -6   5    9.08    1.27
   2  -6   5    9.77    1.00
  -2   6  -5    8.93    0.89
   2   6   5    9.58    1.33
  -2   6  -5    9.31    1.29
   4  -6   5   18.21    1.74
   4  -6   5   20.43    1.43
  -4  -6  -5   20.13    1.24
  -4   6  -5   18.61    1.77
   4   6   5   20.15    1.83
  -4   6  -5   19.39    1.07
  -6  -6  -5    4.39    0.92
   6  -6   5    4.23    1.09
  -6   6  -5    6.65    1.46
   6   6   5    6.00    1.42
  -6   6  -5    5.36    0.69
   7  -7  -5    3.59    1.41
  -7  -7   5    3.83    1.07
  -7   7   5    1.53    1.18
   7   7  -5    2.69    1.42
   5  -7  -5    0.27    1.18
  -5  -7   5    1.66    0.80
   5  -7  -5    3.00    0.42
   5   7  -5    1.12    0.96
   5   7  -5    3.25    1.15
  -5   7   5    0.17    0.98
  -3  -7   5    8.65    1.14
  -3  -7   5    9.22    1.18
   3  -7  -5   10.98    1.74
   3   7  -5    7.79    1.37
   3   7  -5   10.66    1.29
  -1  -7   5    0.60    0.69
   1  -7  -5    0.03    1.07
  -1  -7   5    1.52    0.84
   1   7  -5    0.59    0.96
   1   7  -5    1.20    0.83
   1  -7   5    4.64    0.94
   1  -7   5    5.26    1.21
  -1  -7  -5    5.26    0.60
  -1  -7  -5    5.39    1.26
  -1   7  -5    6.44    1.43
   1   7   5    4.14    1.22
  -1   7  -5    6.05    0.98
  -3  -7  -5    3.55    0.67
  -3  -7  -5    6.13    1.30
   3  -7   5    2.38    0.82
   3  -7   5    4.13    1.29
  -3   7  -5    7.97    1.02
  -3   7  -5    4.08    1.34
   3   7   5    6.11    1.32
   5  -7   5   -1.33    1.12
  -5  -7  -5    0.45    0.73
  -5  -7  -5    1.11    0.92
   5  -7   5   -0.25    0.76
  -5   7  -5    0.64    0.62
  -5   7  -5    1.20    1.26
   5   7   5    0.09    1.08
   4  -8  -5   14.17    2.13
  -4  -8   5   13.53    1.39
  -4  -8   5   13.76    1.59
  -4   8   5   13.79    1.73
   4   8  -5   13.59    1.66
   4   8  -5   10.71    1.90
  -2  -8   5    1.48    0.94
   2  -8  -5    2.75    1.31
  -2  -8   5    4.02    1.17
  -2   8   5    2.76    1.09
   2   8  -5    3.39    0.97
   0  -8   5   10.48    1.60
   0  -8  -5   10.74    1.70
   0  -8  -5    7.05    0.55
   0   8  -5   13.79    1.38
   0   8  -5   11.20    1.59
   0   8   5    6.99    1.50
   2  -8   5    6.80    1.21
   2  -8   5   11.93    1.78
  -2  -8  -5   12.54    1.76
   2   8   5   12.38    1.78
  -2   8  -5   10.80    1.74
   4  -8   5    5.97    1.59
  -4  -8  -5    9.65    1.64
   4  -8   5    7.57    1.22
  -4  -8  -5    5.35    0.91
   4   8   5    7.42    1.67
  -4   8  -5    8.81    1.67
  -4   8  -5   10.40    1.08
  -1  -9   5   10.81    1.38
 -10   0   6    2.51    0.50
 -10   0   6    1.99    0.89
  10   0  -6    0.87    1.01
   8   0  -6    1.82    0.51
   8   0  -6    3.73    1.00
  -8   0   6    1.72    0.76
  -6   0   6    1.38    0.54
   6   0  -6    1.63    0.73
   6   0  -6    2.00    0.48
   4   0  -6   45.36    1.61
  -4   0   6   47.08    1.64
   4   0  -6   46.17    1.89
   2   0  -6  394.67   10.80
  -2   0   6  401.69   10.65
   2   0  -6  403.76   10.86
   0   0   6    6.92    0.46
   0   0  -6    7.20    0.69
   0   0   6    6.97    0.52
   2   0   6  152.88    4.47
   2   0   6  161.21    4.61
  -2   0  -6  162.77    4.73
  -4   0  -6   -0.16    0.49
   4   0   6    0.11    0.36
   4   0   6    0.33    0.55
   6   0   6    1.94    0.65
  -6   0  -6    2.06    0.71
   6   0   6    2.30    0.84
   8   0   6    8.61    1.41
   8   0   6   11.61    1.29
  -8   0  -6   12.23    1.31
 -10   0  -6    0.10    0.80
  10   0   6    3.64    0.99
  10   0   6    0.00    1.04
 -10   0  -6    0.04    0.93
 -11  -1   6    5.05    1.25
  11  -1  -6    6.25    1.48
 -11   1   6    7.54    1.36
 -11   1   6    6.36    0.87
  11   1  -6    9.29    1.82
   9  -1  -6    1.44    0.71
  -9  -1   6    0.94    0.81
   9  -1  -6    0.28    0.81
   9   1  -6    0.09    1.00
  -9   1   6    0.42    0.61
   7  -1  -6    4.98    0.78
  -7  -1   6    3.63    0.36
   7  -1  -6    6.36    1.55
  -7  -1   6    5.15    0.85
   7   1  -6    4.13    0.33
  -7   1   6    4.62    0.76
   5  -1  -6   81.25    2.89
  -5  -1   6   78.00    2.32
   5  -1  -6   79.53    2.66
   5   1  -6   78.41    2.38
  -5   1   6   79.69    2.54
   5   1  -6   74.79    2.86
   3  -1  -6   56.82    2.05
   3  -1  -6   53.64    1.96
  -3  -1   6   56.48    1.87
  -3   1   6   54.86    1.68
   3   1  -6   54.16    2.01
   3   1  -6   54.29    1.76
  -1  -1   6  105.63    3.04
   1  -1  -6  101.07    2.87
   1  -1  -6  105.83    3.13
   1  -1  -6  101.64    3.22
  -1   1   6   99.59    3.02
   1   1  -6  103.62    3.00
   1   1  -6  100.57    3.10
  -1  -1  -6   98.05    3.09
   1  -1   6   95.42    2.63
   1  -1   6   98.31    2.96
  -1   1  -6   96.65    3.08
   1   1   6   96.87    2.87
   1   1   6   97.97    2.89
   3  -1   6   41.03    1.61
   3  -1   6   35.84    1.16
  -3  -1  -6   38.11    1.60
   3   1   6   38.68    1.57
  -3   1  -6   38.36    1.17
  -3   1  -6   37.24    1.65
   3   1   6   37.88    1.46
  -5  -1  -6   15.09    1.06
   5  -1   6   14.76    0.79
   5  -1   6   14.52    1.17
   5   1   6   14.89    1.05
   5   1   6   13.29    1.13
  -5   1  -6   15.53    1.15
   7  -1   6    0.21    0.53
   7  -1   6    0.84    0.81
  -7  -1  -6   -0.31    0.68
   7   1   6   -0.43    0.60
   7   1   6   -0.43    0.77
  -7   1  -6    0.31    0.88
  -9  -1  -6    1.39    0.78
  -9  -1  -6   -0.28    0.85
   9  -1   6    0.94    0.75
   9  -1   6    0.50    1.01
   9   1   6    0.21    0.96
  -9   1  -6    0.21    0.81
   9   1   6    2.29    0.95
 -10  -2   6    8.11    1.38
  10  -2  -6    6.78    1.14
  10  -2  -6    3.77    1.21
 -10   2   6    7.43    1.39
  10   2  -6    6.64    1.47
 -10   2   6    6.95    1.09
   8  -2  -6    5.68    1.13
  -8  -2   6    4.82    1.02
   8  -2  -6    6.07    1.00
   8   2  -6    4.12    1.15
  -8   2   6    4.15    0.89
  -6  -2   6    0.74    0.58
   6  -2  -6    0.23    0.65
   6  -2  -6    0.94    0.70
   6   2  -6    0.65    0.76
  -6   2   6   -0.05    0.43
  -4  -2   6   45.76    1.49
   4  -2  -6   48.00    1.94
   4  -2  -6   50.22    2.15
  -4   2   6   45.35    1.51
   4   2  -6   43.92    1.96
   4   2  -6   47.55    1.52
   2  -2  -6  202.31    5.97
  -2  -2   6  205.72    5.74
   2   2  -6  204.56    5.66
  -2   2   6  208.14    5.35
   2   2  -6  199.89    5.78
  -2   2   6  196.18    5.78
   0  -2   6   11.42    0.75
   0  -2  -6   10.48    0.90
   0  -2  -6   12.44    0.50
   0  -2   6   10.98    0.54
   0   2  -6   10.98    0.82
   0   2  -6   11.52    0.58
   0   2   6   11.49    0.80
   0   2   6   11.11    0.54
  -2  -2  -6  134.51    4.12
   2  -2   6  131.99    4.02
  -2   2  -6  129.74    4.10
   2   2   6  131.53    3.94
   2   2   6  131.24    3.88
   4  -2   6   20.56    1.26
  -4  -2  -6   19.20    1.15
   4   2   6   20.17    1.22
   4   2   6   17.73    1.50
  -4   2  -6   20.11    1.29
   6  -2   6    1.75    0.84
   6  -2   6    2.46    0.46
  -6  -2  -6    2.31    0.70
   6   2   6    1.40    0.88
   6   2   6    1.28    0.76
  -6   2  -6    3.73    0.99
  -8  -2  -6    1.96    0.76
   8  -2   6    1.57    0.96
  -8  -2  -6   -0.53    0.77
   8  -2   6    1.92    0.64
   8   2   6    1.69    0.93
   8   2   6    1.28    1.05
  -8   2  -6    1.60    0.94
  10  -2   6    1.59    1.16
 -10  -2  -6    0.32    0.98
  10  -2   6    1.56    0.74
 -10  -2  -6    0.57    0.77
  10   2   6    3.28    1.18
  10   2   6    0.22    1.07
 -10   2  -6    0.28    1.09
  11  -3  -6    3.38    1.20
 -11  -3   6    2.65    1.19
  11  -3  -6    2.05    1.00
 -11   3   6    3.94    1.08
 -11   3   6    3.00    0.90
 -11   3   6    2.87    0.98
  11   3  -6    3.70    1.30
   9  -3  -6    2.51    1.02
  -9  -3   6    3.41    0.99
  -9   3   6    2.44    0.81
   9   3  -6    2.19    1.09
  -9   3   6    1.77    0.89
  -7  -3   6    1.36    0.74
   7  -3  -6    0.94    0.92
   7  -3  -6    2.32    0.99
  -7   3   6    0.35    0.51
   7   3  -6    1.92    0.95
  -7   3   6    1.12    0.84
   5  -3  -6  102.25    3.53
  -5  -3   6  101.39    3.37
   5  -3  -6  100.05    3.58
   5   3  -6   89.54    2.55
  -5   3   6   96.94    3.25
  -5   3   6   95.30    2.84
   5   3  -6   91.76    3.39
  -3  -3   6   10.22    0.71
   3   3  -6    9.82    0.63
   3   3  -6    9.39    0.86
  -3   3   6    8.19    0.80
  -3   3   6    9.52    0.36
   1  -3  -6   49.75    2.05
  -1  -3   6   50.47    1.82
   1   3  -6   48.47    1.73
   1   3  -6   49.87    1.83
  -1   3   6   48.18    1.87
   1  -3   6   50.86    2.44
   1  -3   6   44.49    1.37
  -1  -3  -6   44.99    1.51
  -1  -3  -6   48.71    1.96
   1   3   6   45.74    1.51
  -1   3  -6   46.30    1.93
  -1   3  -6   44.42    1.39
   1   3   6   45.53    1.79
   3  -3   6    0.65    0.54
  -3  -3  -6    0.64    0.59
  -3  -3  -6    0.53    0.48
   3   3   6    0.45    0.53
  -3   3  -6    0.77    0.63
   3   3   6    0.63    0.58
  -5  -3  -6    4.18    0.87
  -5  -3  -6    4.91    0.86
   5  -3   6    3.58    0.88
   5   3   6    4.08    0.90
  -5   3  -6    3.36    0.92
  -5   3  -6    3.11    0.25
   5   3   6    3.71    0.91
  -7  -3  -6   -0.23    0.65
  -7  -3  -6   -0.45    0.77
  -7   3  -6    0.37    0.33
  -7   3  -6   -0.06    0.80
   7   3   6    0.73    0.91
   7   3   6   -0.37    0.86
  -9  -3  -6    3.64    1.13
   9  -3   6    4.44    1.30
   9  -3   6    3.36    0.66
   9   3   6    4.82    1.26
  -9   3  -6    2.22    1.26
   9   3   6    4.22    1.28
  10  -4  -6    2.79    1.22
 -10  -4   6    0.76    1.00
  10  -4  -6    2.16    1.24
  10   4  -6    3.28    1.41
 -10   4   6    3.16    1.15
 -10   4   6    3.88    0.87
   8  -4  -6    2.87    1.19
   8  -4  -6    2.19    0.95
  -8  -4   6    2.80    0.93
  -8   4   6    1.50    0.94
   8   4  -6    1.94    1.18
  -8   4   6    2.48    0.70
   6  -4  -6   14.16    1.44
  -6  -4   6   17.38    1.30
   6  -4  -6   17.12    1.48
  -6   4   6   14.98    1.25
  -6   4   6   15.50    0.90
   6   4  -6   14.68    1.47
   4  -4  -6   62.69    2.77
  -4  -4   6   69.59    2.47
  -4   4   6   65.77    2.48
  -4   4   6   55.79    1.77
   4   4  -6   65.16    2.56
   4   4  -6   63.98    2.01
   2  -4  -6    7.97    1.10
  -2  -4   6    8.10    0.77
   2   4  -6    8.47    0.88
  -2   4   6    9.09    0.90
   2   4  -6    7.56    0.78
   0  -4  -6   12.43    1.14
   0  -4  -6   10.97    0.43
   0  -4   6   12.81    0.90
   0   4  -6   11.01    1.13
   0   4  -6   11.84    0.77
   0   4   6   12.64    1.01
   2  -4   6    2.37    0.29
  -2  -4  -6    1.40    0.66
   2  -4   6    1.46    0.60
  -2  -4  -6    1.32    0.41
   2   4   6    1.63    0.71
  -2   4  -6   -0.24    0.64
  -2   4  -6    1.61    0.39
  -4  -4  -6   23.36    1.27
  -4  -4  -6   23.21    1.45
   4  -4   6   22.41    1.46
  -4   4  -6   23.59    1.61
  -6  -4  -6    2.66    0.92
   6  -4   6    4.43    0.96
  -6  -4  -6    2.68    0.86
  -6   4  -6    4.00    1.01
   6   4   6    4.16    1.04
  -8  -4  -6    1.25    0.80
   8  -4   6    1.74    1.02
  -8  -4  -6    3.23    1.03
   8   4   6    1.12    1.01
  -8   4  -6    0.10    0.92
  -9  -5   6    6.60    1.30
   9  -5  -6    5.98    1.37
  -9   5   6    6.80    1.01
   9   5  -6    4.03    1.49
  -9   5   6    5.96    1.20
   7  -5  -6   11.67    0.97
  -7  -5   6   11.13    1.27
   7  -5  -6   11.11    1.87
   7   5  -6   14.04    1.78
  -7   5   6   12.17    1.50
  -7   5   6   10.13    0.85
  -5  -5   6   24.15    1.46
   5  -5  -6   20.74    1.61
   5   5  -6   19.01    1.58
  -5   5   6   21.17    1.48
   5   5  -6   17.93    0.89
  -5   5   6   20.98    0.84
   3  -5  -6   50.98    2.53
  -3   5   6   46.11    2.37
   3   5  -6   50.40    1.94
   3   5  -6   51.42    2.26
  -1  -5   6   89.14    3.08
  -1  -5   6   89.04    3.21
   1  -5  -6   97.62    3.87
   1   5  -6   90.52    3.18
   1   5  -6   89.68    3.06
   1  -5   6   69.41    2.60
   1  -5   6   74.87    2.94
  -1  -5  -6   70.95    2.92
  -1  -5  -6   73.18    2.17
   1   5   6   67.56    3.12
  -1   5  -6   68.85    2.33
  -1   5  -6   73.62    2.96
  -3  -5  -6   50.01    2.29
  -3  -5  -6   45.60    1.81
   3  -5   6   47.39    2.09
  -3   5  -6   45.81    2.35
  -3   5  -6   45.03    1.54
   3   5   6   47.91    2.28
   5  -5   6    0.83    0.78
  -5  -5  -6    0.46    0.65
  -5   5  -6    1.63    0.94
   5   5   6    0.40    0.85
   7  -5   6    1.83    0.96
  -7  -5  -6    3.41    1.46
  -7  -5  -6    0.64    0.88
   7   5   6    1.49    1.04
  -7   5  -6    0.15    1.02
   8  -6  -6    1.92    1.29
  -8  -6   6    2.17    1.01
  -8   6   6    0.45    1.03
  -8   6   6    2.14    0.57
   8   6  -6    4.00    1.42
   6  -6  -6   14.63    1.78
  -6  -6   6   14.41    1.33
   6   6  -6   11.81    0.89
   6   6  -6   13.41    1.82
  -6   6   6   16.29    1.59
  -6   6   6   16.28    0.80
   4  -6  -6   56.28    2.96
  -4  -6   6   54.14    2.34
   4   6  -6   54.25    2.57
   4   6  -6   53.71    2.09
  -4   6   6   50.84    2.43
  -2  -6   6   25.13    1.50
  -2  -6   6   27.97    1.65
   2  -6  -6   27.54    1.96
   2   6  -6   27.74    1.63
  -2   6   6   27.17    1.74
   2   6  -6   27.63    1.58
   0  -6   6    1.16    0.82
   0  -6  -6    0.25    0.21
   0  -6   6    0.43    0.62
   0  -6  -6    1.87    0.39
   0  -6  -6    0.42    0.84
   0   6   6    1.22    0.84
   0   6  -6    1.30    0.81
  -2  -6  -6   19.56    1.59
   2  -6   6   17.76    1.62
   2  -6   6   17.14    1.29
  -2  -6  -6   17.29    0.93
  -2   6  -6   18.58    1.10
   2   6   6   16.74    1.55
  -2   6  -6   19.60    1.66
  -4  -6  -6   16.46    1.17
   4  -6   6   18.87    1.51
   4  -6   6   16.13    1.51
  -4  -6  -6   19.13    1.68
   4   6   6   20.98    1.74
  -4   6  -6   16.72    0.89
  -4   6  -6   15.94    1.52
   6  -6   6    0.61    0.88
  -6  -6  -6    0.54    0.79
  -6  -6  -6    2.87    0.96
  -6   6  -6    2.77    1.20
   6   6   6    2.87    1.21
   7  -7  -6   -0.97    1.16
  -7  -7   6    2.06    1.04
   7   7  -6    1.27    1.31
  -7   7   6   -0.39    1.12
   5  -7  -6    5.20    1.35
  -5  -7   6    4.67    1.05
   5   7  -6    3.64    1.28
  -5   7   6    4.93    1.20
   3  -7  -6    2.41    1.02
   3   7  -6    1.16    0.83
  -3   7   6    0.27    0.89
   3   7  -6    2.02    1.01
  -1  -7   6    1.97    0.83
  -1  -7   6    1.87    1.06
   1  -7  -6   -0.13    1.14
  -1   7   6    2.75    1.06
   1   7  -6    3.14    1.04
   1  -7   6   -0.99    1.50
   1  -7   6    0.76    0.69
  -1  -7  -6    0.91    1.12
  -1  -7  -6   -0.31    0.33
   1   7   6    0.02    0.95
  -1   7  -6    0.79    0.68
  -1   7  -6    0.18    1.60
   3  -7   6    3.88    1.25
   3  -7   6    2.48    0.96
  -3  -7  -6    3.97    1.18
  -3  -7  -6    4.16    0.72
   3   7   6    3.08    1.26
  -3   7  -6    3.57    1.28
  -3   7  -6    6.25    0.81
   5  -7   6   -0.75    0.89
  -5  -7  -6    0.63    0.88
  -5  -7  -6    0.45    0.66
  -5   7  -6    0.11    1.11
   5   7   6    0.62    1.30
  -4  -8   6   18.10    1.59
   4  -8  -6   19.06    2.13
  -4   8   6   16.82    1.90
   4   8  -6   20.37    1.48
   4   8  -6   18.86    1.81
  -2  -8   6   15.34    1.71
  -2  -8   6   14.55    1.50
   2  -8  -6   17.96    1.96
   2   8  -6   16.90    1.89
  -2   8   6   16.65    1.72
   0  -8  -6    0.13    1.08
   0  -8   6    1.45    1.17
   0  -8   6    0.77    0.75
   0   8  -6    1.43    1.14
   0   8  -6    2.79    0.92
   0   8   6    1.13    1.04
   2  -8   6    9.72    1.70
  -2  -8  -6   11.40    1.74
  -2  -8  -6    5.93    0.73
   2  -8   6    7.88    1.21
  -2   8  -6    9.07    1.65
   2   8   6    8.82    1.70
  -2   8  -6    9.32    1.15
   4  -8   6    5.95    1.65
   4  -8   6    8.14    1.32
  -4  -8  -6    7.26    1.51
   4   8   6    6.61    1.77
  -4   8  -6    7.63    1.69
 -10   0   7    1.54    0.91
  10   0  -7    3.72    1.23
 -10   0   7    1.87    0.45
   8   0  -7   39.95    2.25
   8   0  -7   39.06    1.57
  -8   0   7   40.17    1.91
   6   0  -7    0.77    0.42
  -6   0   7    0.46    0.46
   6   0  -7    0.44    0.70
   4   0  -7   52.76    1.87
   4   0  -7   55.96    2.15
  -4   0   7   55.52    1.86
   2   0  -7   22.35    1.12
  -2   0   7   25.63    0.96
   2   0  -7   24.96    1.14
   0   0   7   47.08    1.56
   0   0  -7   44.58    1.71
   0   0   7   44.55    1.49
  -2   0  -7   39.98    1.69
   2   0   7   40.73    1.35
   2   0   7   38.70    1.55
   4   0   7    8.03    0.90
   4   0   7    8.97    0.69
  -4   0  -7    7.87    0.90
  -6   0  -7    1.69    0.81
   6   0   7    0.71    0.74
   6   0   7   -0.23    0.51
  -8   0  -7   16.48    1.44
   8   0   7   18.38    1.68
   8   0   7   20.40    1.49
  10   0   7    1.10    0.85
  10   0   7    1.45    1.20
 -10   0  -7   -0.80    0.96
  11  -1  -7   -0.42    0.98
 -11  -1   7   -0.39    0.93
 -11   1   7    0.48    0.94
  11   1  -7    1.50    1.36
 -11   1   7    0.92    0.63
  -9  -1   7   10.52    1.31
   9  -1  -7    8.97    1.61
   9  -1  -7    8.16    0.99
  -9   1   7    8.94    1.19
   7  -1  -7    0.44    0.58
  -7  -1   7   -0.72    0.43
   7  -1  -7   -0.01    0.93
   7   1  -7   -0.61    0.80
  -7   1   7    0.37    0.57
   5  -1  -7  143.48    4.38
   5  -1  -7  141.28    4.58
  -5  -1   7  146.37    4.39
   5   1  -7  143.94    4.59
  -5   1   7  143.05    4.17
   5   1  -7  137.47    4.01
  -3  -1   7   35.15    1.37
   3  -1  -7   35.54    1.55
   3  -1  -7   38.04    1.60
   3   1  -7   35.09    1.55
  -3   1   7   37.36    1.24
   3   1  -7   37.01    1.40
  -1  -1   7  454.55   12.39
   1  -1  -7  470.75   12.63
  -1   1   7  472.80   12.08
   1   1  -7  459.42   12.22
   1   1  -7  452.74   12.34
  -1   1   7  438.69   12.26
  -1  -1  -7   64.77    2.33
   1  -1   7   63.62    1.88
   1  -1   7   64.09    1.83
   1  -1   7   67.28    2.19
   1   1   7   63.88    2.04
   1   1   7   64.33    2.05
  -1   1  -7   62.58    2.25
  -3  -1  -7   18.74    1.22
   3  -1   7   18.72    1.11
   3  -1   7   17.16    0.63
   3   1   7   18.20    1.05
  -3   1  -7   18.42    1.19
   3   1   7   18.71    0.99
   5  -1   7    2.94    0.47
  -5  -1  -7    3.78    0.78
   5   1   7    2.28    0.75
   5   1   7    2.91    0.74
  -5   1  -7    2.65    0.78
   7  -1   7    0.55    0.81
   7  -1   7    0.06    0.50
   7   1   7    0.19    0.66
   7   1   7   -0.21    0.60
  -7   1  -7    0.68    0.75
   9  -1   7    1.72    0.75
   9  -1   7    1.67    1.12
  -9  -1  -7    2.10    0.87
  -9  -1  -7    1.52    1.01
   9   1   7    3.54    1.17
   9   1   7    2.78    1.04
  -9   1  -7    2.06    1.32
 -10  -2   7    0.40    0.94
  10  -2  -7    1.48    0.93
  10  -2  -7   -0.58    0.84
 -10   2   7    1.28    0.82
  10   2  -7    1.80    1.29
   8  -2  -7   12.05    1.39
   8  -2  -7   12.25    1.22
  -8  -2   7   12.86    1.11
  -8   2   7   14.58    1.15
   8   2  -7   14.75    1.77
   6  -2  -7    4.00    0.87
  -6  -2   7    2.68    0.72
   6  -2  -7    2.48    0.87
  -6   2   7    3.69    0.61
   6   2  -7    3.87    0.99
   4  -2  -7   49.56    2.07
  -4  -2   7   53.10    1.93
   4  -2  -7   51.75    2.10
   4   2  -7   51.09    1.66
  -4   2   7   48.12    1.58
  -4   2   7   49.13    1.97
   4   2  -7   50.24    2.09
   2  -2  -7  126.86    4.05
  -2  -2   7  135.05    3.86
   2  -2  -7  125.85    3.51
  -2   2   7  134.10    4.06
   2   2  -7  132.76    3.95
   2   2  -7  133.46    4.03
  -2   2   7  134.68    3.62
   0  -2  -7   22.10    1.19
   0  -2   7   22.73    1.09
   0  -2   7   22.67    0.85
   0   2  -7   23.38    0.88
   0   2   7   21.36    0.87
   0   2   7   23.00    1.12
   0   2  -7   23.88    1.14
  -2  -2  -7    5.28    0.79
   2  -2   7    4.28    0.60
   2   2   7    4.91    0.68
   2   2   7    4.41    0.60
  -2   2  -7    3.88    0.76
  -4  -2  -7    2.28    0.67
   4  -2   7    2.00    0.59
   4   2   7    1.01    0.65
  -4   2  -7    2.35    0.78
   4   2   7    1.96    1.14
  -6  -2  -7    0.96    0.70
   6  -2   7   -0.35    0.78
   6   2   7    0.80    0.77
  -6   2  -7    1.02    0.77
   6   2   7    0.45    0.74
   8  -2   7    3.52    0.63
  -8  -2  -7    2.88    1.09
  -8  -2  -7    4.58    1.02
   8  -2   7    2.92    1.03
   8   2   7    2.02    0.97
   8   2   7    4.57    1.08
  11  -3  -7    1.57    1.18
 -11  -3   7   -0.82    0.92
  11  -3  -7    1.90    1.04
 -11   3   7    0.31    0.71
 -11   3   7    2.20    1.03
 -11   3   7    3.35    0.98
  11   3  -7    2.07    1.39
   9  -3  -7    5.28    1.07
  -9  -3   7    3.54    1.07
   9  -3  -7    3.30    1.23
  -9   3   7    4.10    0.84
   9   3  -7    3.59    1.33
  -9   3   7    4.77    1.16
   7  -3  -7    5.85    1.16
   7  -3  -7    6.60    1.17
  -7  -3   7    6.19    0.92
   7   3  -7    6.17    1.29
  -7   3   7    3.87    0.93
  -5  -3   7   56.57    2.20
   5  -3  -7   59.19    2.39
   5  -3  -7   52.84    2.38
  -5   3   7   54.17    2.21
  -5   3   7   52.47    1.73
   5   3  -7   50.68    2.32
  -3  -3   7    0.93    0.50
   3  -3  -7    1.33    0.69
  -3   3   7    0.74    0.12
   3   3  -7   -0.05    0.53
  -3   3   7    0.75    0.11
  -3   3   7    0.63    0.52
   3   3  -7    1.15    0.41
   1  -3  -7    3.50    0.71
  -1  -3   7    4.02    0.62
   1   3  -7    3.19    0.55
  -1   3   7    3.04    0.72
   1   3  -7    2.46    0.59
   1  -3   7   57.50    2.09
   1  -3   7   55.30    1.71
  -1  -3  -7   57.47    2.27
   1   3   7   58.26    2.42
  -1   3  -7   58.04    1.70
  -1   3  -7   60.50    2.32
   1   3   7   58.30    1.89
   3  -3   7    2.29    0.60
  -3  -3  -7    2.22    0.69
  -3  -3  -7    1.94    0.56
  -3   3  -7    1.79    0.75
   3   3   7    2.26    0.67
   3   3   7    0.70    0.56
  -5  -3  -7    0.99    0.71
  -5  -3  -7    1.45    0.70
   5  -3   7    0.02    0.67
  -5   3  -7    2.16    0.91
   5   3   7    1.38    0.78
   5   3   7    2.06    0.87
  -7  -3  -7    3.30    1.00
  -7  -3  -7    3.35    0.97
   7  -3   7    3.41    1.11
   7   3   7    4.29    1.04
   7   3   7    3.74    1.08
  -9  -3  -7    2.63    0.90
   9  -3   7    1.31    1.12
  -9  -3  -7    5.55    1.35
   9   3   7    1.60    1.15
   9   3   7    2.76    1.06
  -9   3  -7    1.28    1.05
 -10  -4   7    0.47    0.93
  10  -4  -7    2.40    1.08
  10  -4  -7    1.57    1.14
 -10   4   7    1.99    0.76
  10   4  -7    0.61    1.29
 -10   4   7    2.34    1.06
  -8  -4   7   -0.20    0.75
   8  -4  -7    1.32    1.38
   8  -4  -7   -0.75    1.82
   8   4  -7    1.37    1.10
  -8   4   7    0.42    0.52
  -8   4   7    1.58    0.95
  -6  -4   7   32.83    1.73
   6  -4  -7   30.45    1.94
   6  -4  -7   31.52    1.87
  -6   4   7   33.15    1.80
   6   4  -7   30.84    1.96
  -6   4   7   31.60    1.28
   4  -4  -7   19.18    1.55
  -4   4   7   14.98    0.51
   4   4  -7   17.01    1.36
   4   4  -7   15.82    0.87
   2  -4  -7   49.08    2.28
  -2  -4   7   48.65    1.88
  -2   4   7   48.71    2.04
   2   4  -7   49.30    1.88
   2   4  -7   47.71    1.96
   0  -4   7   64.84    2.40
   0  -4  -7   65.62    1.85
   0  -4  -7   73.88    2.79
   0   4  -7   66.82    2.18
   0   4  -7   66.57    2.53
   0   4   7   65.05    2.49
  -2  -4  -7    5.54    0.94
   2  -4   7    4.13    0.79
  -2  -4  -7    4.02    0.56
   2   4   7    4.14    0.85
  -2   4  -7    4.21    0.28
  -2   4  -7    3.45    0.92
   4  -4   7    6.14    0.99
  -4  -4  -7    4.73    0.86
  -4  -4  -7    6.02    1.03
  -4   4  -7    4.20    1.04
   4   4   7    7.15    1.11
   4   4   7    4.74    0.89
  -6  -4  -7   -0.23    0.83
   6  -4   7    0.89    0.98
  -6  -4  -7   -0.70    0.70
  -6   4  -7    0.77    0.90
   6   4   7    0.13    0.83
   6   4   7    1.14    0.85
   8  -4   7    1.72    1.05
  -8  -4  -7    0.37    0.96
  -8  -4  -7    1.83    0.91
  -8   4  -7   -0.18    0.98
   8   4   7    0.93    1.01
   8   4   7    0.91    1.06
   9  -5  -7    8.48    1.61
  -9  -5   7    6.31    1.29
  -9   5   7   10.03    1.43
   9   5  -7    7.65    1.76
  -7  -5   7    0.21    0.79
   7  -5  -7    1.40    1.90
   7   5  -7    0.59    1.00
  -7   5   7    1.19    0.48
  -7   5   7    0.42    0.85
  -5  -5   7   32.58    1.66
   5  -5  -7   32.46    1.99
   5   5  -7   33.60    1.28
  -5   5   7   33.73    1.85
  -5   5   7   27.65    1.10
   5   5  -7   35.00    2.01
  -3  -5   7   50.73    2.09
   3  -5  -7   46.48    2.44
   3   5  -7   47.08    1.92
   3   5  -7   47.69    2.22
  -3   5   7   49.56    2.21
   1  -5  -7    1.15    1.03
  -1   5   7    3.64    0.91
   1   5  -7    3.40    0.89
   1   5  -7    2.68    0.67
  -1  -5  -7   30.62    1.06
   1  -5   7   26.86    1.77
   1   5   7   32.42    1.77
  -1   5  -7   28.05    1.24
   3  -5   7    9.37    1.08
  -3  -5  -7    9.63    0.86
  -3   5  -7    7.34    0.44
  -3   5  -7    8.52    0.48
  -3   5  -7   10.66    1.45
   3   5   7    9.61    1.33
  -5  -5  -7    2.15    1.17
  -5   5  -7    1.79    1.01
  -7  -5  -7    0.76    0.79
  -7  -5  -7    0.93    0.80
   7  -5   7   -0.20    0.81
  -7   5  -7    1.62    1.13
   7   5   7    0.61    0.96
   8  -6  -7    2.38    1.32
  -8  -6   7    1.93    1.06
   8   6  -7    2.43    1.41
  -8   6   7    2.45    1.10
   6  -6  -7   22.06    2.01
  -6  -6   7   22.75    1.62
   6   6  -7   18.39    0.89
  -6   6   7   21.09    1.76
   6   6  -7   23.48    1.87
  -4  -6   7   14.33    1.28
   4   6  -7   15.34    1.49
  -4   6   7   14.03    1.74
   2  -6  -7    9.23    1.50
  -2  -6   7    6.99    1.08
  -2   6   7    8.19    1.27
   2   6  -7    7.70    1.10
   2   6  -7    8.71    1.17
   0  -6  -7   21.26    1.76
   0  -6   7   18.41    1.35
   0   6   7   17.00    1.52
   0   6  -7   20.93    1.37
   0   6  -7   22.94    1.66
  -2  -6  -7    0.59    0.40
   2  -6   7    2.24    0.79
  -2  -6  -7    0.59    0.89
  -2   6  -7    1.74    0.93
   2   6   7    0.78    1.03
  -2   6  -7    2.08    0.55
   4  -6   7    3.78    0.97
  -4  -6  -7    3.71    0.78
  -4  -6  -7    5.32    1.22
  -4   6  -7    3.67    1.23
   4   6   7    4.88    1.23
  -6  -6  -7    3.20    0.92
   6  -6   7    3.17    1.10
  -6  -6  -7    4.61    1.15
  -6   6  -7    2.83    1.29
   6   6   7    3.88    1.19
   7  -7  -7    1.74    1.32
  -7  -7   7    0.37    0.94
   7   7  -7   -0.03    1.12
  -7   7   7    0.07    1.04
  -5  -7   7   -1.75    0.65
   5  -7  -7    0.84    1.18
  -5   7   7    0.01    0.88
   5   7  -7    1.86    1.08
   3  -7  -7   -0.21    1.16
  -3  -7   7    2.03    0.89
  -3   7   7    1.45    0.98
   3   7  -7    3.15    1.11
   1  -7  -7   14.04    1.51
   1   7  -7   13.58    1.38
  -1   7   7   12.30    1.61
   1   7  -7   11.59    1.32
  -1  -7  -7    2.10    1.29
   1   7   7   -0.69    0.92
  -1   7  -7    0.40    0.92
  -1   7  -7    1.44    0.69
   3  -7   7    5.45    1.06
  -3   7  -7    5.88    0.73
   3   7   7    3.37    1.26
  -3   7  -7    6.81    1.25
  -5  -7  -7    0.48    0.68
   5  -7   7    1.63    0.96
  -5   7  -7   -1.76    1.04
   5   7   7    0.12    1.11
  -4  -8   7    3.24    1.11
   4  -8  -7    4.36    1.46
   4   8  -7    6.20    1.41
   4   8  -7    6.73    1.09
  -4   8   7    2.29    1.24
   2  -8  -7   10.30    1.83
  -2  -8   7    9.44    1.34
   2   8  -7   11.40    1.42
  -2   8   7    8.56    1.53
   2   8  -7   15.80    1.55
   0  -8   7    4.97    1.07
   0  -8  -7    8.92    1.73
   0   8  -7    9.92    1.55
   0   8  -7    7.13    1.18
   0   8   7    5.52    1.47
  -2  -8  -7    3.45    1.29
   2  -8   7    2.46    0.94
   2   8   7    1.83    1.42
  -2   8  -7    2.03    1.17
 -10   0   8    3.28    0.53
 -10   0   8    2.95    0.96
  10   0  -8    3.48    1.24
  10   0  -8    2.08    0.53
  -8   0   8  123.56    4.09
   8   0  -8  115.16    3.67
   8   0  -8  122.01    4.47
   6   0  -8    5.88    1.03
  -6   0   8    7.11    0.76
   6   0  -8    6.79    0.72
   4   0  -8  150.64    4.84
   4   0  -8  142.09    4.34
  -4   0   8  146.21    4.25
   2   0  -8    6.21    0.74
  -2   0   8    8.27    0.56
   2   0  -8    7.52    0.77
   0   0   8   94.72    2.83
   0   0  -8   92.29    3.05
   0   0   8   90.17    2.73
  -2   0  -8    2.29    1.06
   2   0   8    1.84    0.38
   2   0   8    0.29    0.45
   4   0   8    5.98    0.88
  -4   0  -8    7.78    1.03
   4   0   8    5.81    0.65
  -6   0  -8    7.19    1.12
   6   0   8    6.33    1.04
   6   0   8    5.80    0.80
  -8   0  -8    5.04    1.12
   8   0   8    5.39    1.21
  11  -1  -8    4.09    1.50
  11  -1  -8    5.71    1.28
 -11  -1   8    4.59    1.18
 -11   1   8    5.07    1.19
  11   1  -8    5.64    1.68
 -11   1   8    9.00    0.95
  -9  -1   8    6.92    1.31
   9  -1  -8    7.15    1.50
   9   1  -8    7.26    1.47
  -9   1   8    7.67    1.11
   7  -1  -8    7.52    0.91
   7  -1  -8    9.75    1.35
  -7   1   8    7.14    0.87
   7   1  -8    6.75    0.59
   7   1  -8    8.34    1.31
   5  -1  -8   42.40    1.93
  -5  -1   8   41.77    1.68
   5  -1  -8   40.13    1.74
   5   1  -8   42.63    1.96
   5   1  -8   38.77    1.46
  -5   1   8   39.25    1.50
  -3  -1   8  112.93    3.39
   3  -1  -8  111.22    3.58
   3  -1  -8  112.20    3.61
  -3   1   8  111.20    3.23
  -3   1   8  114.09    3.58
   3   1  -8  111.25    3.59
   3   1  -8  113.68    3.45
   1  -1  -8  228.07    6.64
  -1  -1   8  229.83    6.40
  -1   1   8  231.43    6.25
   1   1  -8  230.56    6.56
  -1   1   8  221.01    6.42
   1   1  -8  234.09    6.38
   1  -1   8    5.74    0.67
   1  -1   8    6.70    0.42
  -1  -1  -8    6.77    0.87
   1  -1   8    6.40    0.39
   1   1   8    5.70    0.62
  -1   1  -8    5.81    0.69
   1   1   8    6.96    0.59
  -3  -1  -8    6.22    0.87
   3  -1   8    3.93    0.30
   3  -1   8    4.20    0.74
   3  -1   8    4.59    0.39
   3   1   8    3.59    1.04
   3   1   8    4.40    0.64
  -3   1  -8    4.21    0.81
   5  -1   8    4.68    0.95
  -5  -1  -8    6.82    1.02
   5  -1   8    6.33    0.57
   5   1   8    6.10    0.91
   7  -1   8    0.17    0.87
   7  -1   8    1.52    0.55
  -7  -1  -8    0.49    0.79
   7   1   8    0.70    0.74
   7   1   8   -0.71    1.21
  -7   1  -8   -0.19    0.92
   9  -1   8    2.13    1.14
  -9  -1  -8    0.90    0.98
   9   1   8    0.43    1.07
   9   1   8    3.00    0.99
  -9   1  -8    0.51    0.91
 -10  -2   8    1.96    1.03
  10  -2  -8    1.58    1.01
  10  -2  -8    1.46    1.07
  10   2  -8    2.00    1.25
 -10   2   8    1.66    0.81
   8  -2  -8   13.09    1.27
   8  -2  -8   12.46    1.45
  -8  -2   8   13.85    1.29
  -8   2   8   12.41    1.02
   8   2  -8   11.70    1.62
  -6  -2   8   18.53    0.79
   6  -2  -8   20.82    1.40
   6   2  -8   22.61    2.23
   6   2  -8   17.19    0.95
  -6   2   8   18.66    0.99
   4  -2  -8   18.54    1.23
  -4  -2   8   18.57    1.06
   4  -2  -8   15.03    1.79
  -4   2   8   16.34    1.11
   4   2  -8   17.90    0.90
   4   2  -8   16.34    1.54
  -4   2   8   16.20    0.73
   2  -2  -8    3.56    0.32
   2  -2  -8    4.37    0.79
  -2  -2   8    3.86    0.60
  -2   2   8    3.55    0.66
   2   2  -8    5.07    0.67
  -2   2   8    4.49    0.52
   2   2  -8    4.65    0.66
   0  -2   8   32.89    1.99
   0   2   8   27.26    1.04
   0   2  -8   29.63    1.42
   0   2   8   28.21    1.28
  -2  -2  -8    1.71    0.64
   2  -2   8    1.85    0.60
   2   2   8    2.39    0.63
   2   2   8    1.24    0.51
  -2   2  -8    2.09    0.68
  -4  -2  -8    5.65    0.93
   4   2   8    3.90    0.81
   4   2   8    5.99    0.93
   6  -2   8   -0.03    0.63
  -6   2  -8    0.39    0.63
   6   2   8    0.09    0.75
   6   2   8    0.11    0.64
  -8  -2  -8    2.71    1.11
   8  -2   8    2.64    1.00
  -8  -2  -8    3.24    0.92
  -8   2  -8    5.00    1.22
   8   2   8    2.14    1.05
   8   2   8    4.89    1.11
  11  -3  -8    1.68    1.27
 -11  -3   8    2.05    1.17
 -11   3   8    2.08    0.92
   9  -3  -8   23.38    1.65
  -9  -3   8   25.04    1.76
   9  -3  -8   26.31    1.96
  -9   3   8   17.85    1.59
   9   3  -8   20.87    2.03
  -9   3   8   21.04    1.38
   7  -3  -8    7.98    1.30
  -7  -3   8    7.25    1.06
  -7   3   8    8.24    1.19
   7   3  -8    7.05    1.36
  -7   3   8    7.58    0.93
   5  -3  -8   36.69    1.92
   5   3  -8   34.22    1.93
  -5   3   8   34.58    1.23
   5   3  -8   35.71    1.28
  -3  -3   8    6.55    0.81
   3  -3  -8    4.34    0.93
  -3   3   8    3.22    0.72
   3   3  -8    4.71    0.64
  -3   3   8    3.88    0.20
   3   3  -8    4.15    0.76
   1  -3  -8   15.79    1.21
  -1  -3   8   14.92    0.91
   1   3  -8   14.09    0.88
  -1   3   8   15.93    1.06
   1   3  -8   17.25    1.05
   1  -3   8    5.88    0.66
  -1  -3  -8    5.92    0.96
   1   3   8    5.10    0.79
   1   3   8    5.25    0.55
  -1   3  -8    6.11    0.95
  -1   3  -8    5.73    0.28
  -3  -3  -8    2.42    0.75
   3   3   8    2.76    0.76
   3   3   8    1.73    0.64
  -5  -3  -8    9.49    1.32
   5  -3   8    9.97    1.29
  -5  -3  -8   10.39    1.33
   5   3   8    8.71    1.34
  -5   3  -8    9.03    1.32
   7  -3   8    6.92    1.33
  -7  -3  -8    5.03    1.03
   7   3   8    5.12    1.15
  -7   3  -8    2.79    1.10
   9  -3   8    0.49    0.95
  -9  -3  -8    2.29    0.99
  -9  -3  -8    4.67    1.30
  -9   3  -8    0.51    1.09
   9   3   8    1.96    1.07
   9   3   8    0.54    1.03
  10  -4  -8    3.38    1.19
 -10  -4   8    5.91    1.27
  10  -4  -8    3.20    1.24
 -10   4   8    1.12    1.02
 -10   4   8    2.59    0.83
  10   4  -8    3.18    1.44
  -8  -4   8    0.76    0.83
   8  -4  -8    3.06    1.16
   8  -4  -8    2.27    1.15
  -8   4   8    2.05    0.60
  -8   4   8    1.04    1.00
   8   4  -8    3.35    1.40
   6  -4  -8   10.44    1.20
  -6  -4   8   12.57    1.19
   6  -4  -8   12.46    1.39
  -6   4   8   10.01    1.19
   6   4  -8    8.28    0.40
   6   4  -8   10.71    1.49
  -6   4   8   10.96    0.68
  -4  -4   8   15.66    1.16
   4   4  -8   14.04    0.86
   4   4  -8   15.30    1.27
  -4   4   8   13.44    1.20
   2  -4  -8   51.34    2.39
  -2  -4   8   47.38    1.97
   2   4  -8   47.28    1.97
  -2   4   8   48.38    2.09
   2   4  -8   50.61    2.00
   0  -4  -8   15.10    0.52
   0  -4   8   16.42    1.10
   0  -4  -8   14.02    1.17
   0   4   8   16.21    1.19
   0   4  -8   15.64    1.19
   0   4  -8   15.73    0.85
  -2  -4  -8    1.19    0.74
   2  -4   8    0.64    0.76
  -2  -4  -8    0.69    0.41
   2   4   8    0.99    0.83
  -4  -4  -8    0.86    0.63
   4  -4   8    1.67    0.67
  -4   4  -8    1.90    1.02
   4   4   8    1.68    0.75
   4   4   8    1.74    0.85
  -6  -4  -8    3.23    1.04
   6  -4   8    3.58    1.09
  -6  -4  -8    3.31    0.91
   6   4   8    4.59    1.08
  -6   4  -8    4.20    1.16
   6   4   8    4.92    1.22
   8  -4   8    1.20    1.01
  -8  -4  -8   -1.23    0.71
  -8  -4  -8    1.29    0.84
  -8   4  -8    0.41    1.04
   8   4   8    2.38    1.15
   8   4   8    2.32    1.02
  -9  -5   8    7.64    1.39
   9  -5  -8    4.53    1.45
   9   5  -8    9.13    1.81
  -9   5   8    5.22    1.25
  -9   5   8    5.47    0.79
   7  -5  -8    0.93    1.08
  -7  -5   8    1.62    0.86
   7   5  -8    0.95    1.03
  -7   5   8    1.65    0.98
  -7   5   8    1.67    0.46
  -5  -5   8    3.88    0.88
   5  -5  -8    2.35    1.14
   5   5  -8    4.57    1.20
   5   5  -8    3.37    0.59
  -5   5   8    4.41    1.05
  -3  -5   8   19.61    1.32
   3  -5  -8   19.55    1.68
  -3   5   8   19.42    1.48
   3   5  -8   20.16    1.49
  -1  -5   8   16.44    1.21
   1  -5  -8   15.80    1.36
  -1   5   8   15.55    1.34
   1   5  -8   17.45    1.18
   1   5  -8   18.25    1.39
  -1  -5  -8    1.65    0.86
  -1  -5  -8    1.67    0.32
   1  -5   8    1.47    0.67
  -1   5  -8    0.39    0.80
   1   5   8    2.17    0.92
  -1   5  -8    2.70    0.47
   3  -5   8    2.84    0.86
  -3  -5  -8    6.50    1.16
  -3  -5  -8    3.51    0.64
  -3   5  -8    1.03    0.76
   3   5   8    3.78    1.16
  -5  -5  -8    4.00    1.03
   5  -5   8    4.70    1.11
  -5  -5  -8    5.57    1.14
   5   5   8    5.95    1.30
  -5   5  -8    5.73    1.32
   7  -5   8    2.68    1.09
  -7  -5  -8    3.21    0.95
  -7  -5  -8    3.52    0.98
  -7   5  -8    2.55    1.20
   7   5   8    4.59    1.33
   8  -6  -8    1.97    1.33
  -8  -6   8    3.01    1.03
   8   6  -8    3.21    1.39
  -8   6   8    3.16    1.22
  -6  -6   8    9.00    1.27
   6  -6  -8   11.72    1.63
  -6   6   8    9.26    1.42
   6   6  -8    9.77    1.59
   6   6  -8    6.07    0.63
  -4  -6   8    0.62    0.85
   4  -6  -8    1.39    1.08
  -4   6   8    0.93    0.89
   4   6  -8    0.04    0.62
   4   6  -8    1.31    0.93
   2  -6  -8   10.37    1.61
  -2  -6   8    9.19    1.16
   2   6  -8   10.15    1.20
  -2   6   8   10.50    1.65
   2   6  -8   10.36    1.15
   0  -6   8    8.09    1.10
   0  -6  -8    6.18    1.35
   0   6  -8    8.13    0.91
   0   6  -8    7.02    1.20
   0   6   8    6.55    1.21
  -2  -6  -8    7.62    0.68
  -2  -6  -8    7.95    1.39
   2  -6   8    8.50    1.20
   2   6   8    6.06    1.29
  -2   6  -8    9.83    0.69
  -4  -6  -8    6.83    0.90
  -4  -6  -8    5.28    1.24
   4  -6   8    6.24    1.14
   4   6   8    7.39    1.36
  -4   6  -8    3.03    1.19
  -6  -6  -8    3.00    1.10
  -6  -6  -8    2.12    0.88
   6  -6   8    0.56    1.05
   6   6   8    1.15    1.27
  -6   6  -8    1.86    1.27
  -7  -7   8    1.61    1.03
   7  -7  -8    0.51    1.38
   7   7  -8   -0.64    1.22
  -7   7   8    0.87    1.16
   5  -7  -8    1.43    1.24
  -5  -7   8    1.73    0.94
   5   7  -8    0.90    0.66
  -5   7   8    1.87    1.12
   5   7  -8    1.36    1.00
   3  -7  -8    1.12    1.18
  -3  -7   8    2.68    0.97
   3   7  -8    2.30    1.01
  -3   7   8    2.41    1.11
   3   7  -8    1.64    1.01
   1  -7  -8    5.05    1.39
  -1  -7   8    4.17    0.94
   1   7  -8    5.34    1.15
   1   7  -8    6.45    1.08
  -1   7   8    4.89    1.25
  -1  -7  -8    2.43    1.23
   1  -7   8    2.13    0.85
   1   7   8   -0.03    1.06
  -1   7  -8    3.28    1.18
   3  -7   8    0.12    0.78
  -3  -7  -8    2.67    1.37
   3   7   8    1.93    1.31
  -3   7  -8    0.64    1.02
  -5  -7  -8    0.62    0.67
  -5  -7  -8    1.85    1.03
   5  -7   8    0.13    0.93
  -5   7  -8   -1.48    1.20
   5   7   8    1.57    1.06
   4  -8  -8    3.12    1.49
  -4  -8   8    2.34    1.07
  -4   8   8    2.51    1.26
   4   8  -8    2.74    1.17
   4   8  -8    1.62    0.83
  -2  -8   8    0.45    0.86
   2  -8  -8    0.82    1.22
  -2   8   8    0.56    1.11
   2   8  -8    1.27    0.93
   0  -8   8    4.90    1.12
   0  -8  -8    4.76    1.50
   0   8   8    3.91    1.40
   0   8  -8    4.55    1.25
  -2  -8  -8    6.94    1.66
   2  -8   8    4.58    1.14
   2   8   8    1.75    1.33
  -2   8  -8    2.88    1.40
  -2   8  -8    6.16    1.01
  10   0  -9   26.53    1.26
  10   0  -9   27.09    2.14
 -10   0   9   25.03    1.83
   8   0  -9   54.28    2.08
   8   0  -9   57.99    2.77
  -8   0   9   56.06    2.34
  -6   0   9   89.58    2.94
   6   0  -9   78.42    2.83
   6   0  -9   94.30    4.07
   4   0  -9    0.08    0.49
  -4   0   9    0.00    0.36
   4   0  -9    0.85    0.57
   2   0  -9    1.67    0.60
  -2   0   9    1.50    0.52
  -2   0   9    2.33    0.44
   2   0  -9    2.51    0.57
   0   0   9   12.64    0.79
   0   0  -9   13.75    1.13
   0   0   9   11.62    0.69
  -2   0  -9    0.55    0.60
   2   0   9    0.31    0.35
   4   0   9    3.39    0.80
   4   0   9    4.65    0.64
  -4   0  -9    4.82    0.98
  -6   0  -9    4.13    1.02
   6   0   9    4.52    0.74
   6   0   9    4.71    1.05
   8   0   9    2.10    0.77
   8   0   9   -0.22    0.95
  -8   0  -9    0.89    1.25
  11  -1  -9    5.99    1.58
 -11  -1   9    3.99    1.11
  11  -1  -9    6.43    1.00
 -11   1   9    7.16    1.25
  11   1  -9    4.63    1.59
   9  -1  -9    1.89    1.03
   9  -1  -9    0.30    0.76
  -9   1   9    1.16    0.80
   9   1  -9    1.44    1.07
  -7  -1   9    1.19    0.69
   7  -1  -9    0.53    0.83
   7  -1  -9    1.48    0.70
  -7   1   9    1.81    0.65
   7   1  -9    1.28    0.91
   7   1  -9    1.25    0.43
   5  -1  -9   48.03    2.12
   5  -1  -9   43.05    1.94
  -5  -1   9   48.38    1.85
  -5   1   9   45.82    1.64
   5   1  -9   42.18    2.02
   5   1  -9   42.74    1.64
   3  -1  -9   20.79    1.74
  -3  -1   9   22.09    1.06
   3  -1  -9   21.64    1.25
   3   1  -9   21.37    1.12
  -3   1   9   20.97    0.90
   3   1  -9   22.32    1.25
   1  -1  -9   40.33    1.93
  -1  -1   9   39.32    1.53
  -1   1   9   39.45    1.38
   1   1  -9   38.88    1.46
   1   1  -9   39.14    1.68
  -1   1   9   39.53    1.53
  -1  -1  -9    5.67    0.81
   1   1   9    6.01    0.69
  -1   1  -9    6.32    0.90
   1   1   9    4.94    0.63
   3  -1   9    8.92    0.46
   3  -1   9    9.45    0.96
   3  -1   9    8.67    0.43
  -3  -1  -9    9.83    1.01
  -3   1  -9    9.68    1.08
   3   1   9    8.42    0.81
   3   1   9    8.93    0.90
   5  -1   9    4.21    0.84
  -5   1  -9    6.07    1.15
   5   1   9    7.15    1.07
   5   1   9    6.46    0.90
  -7  -1  -9    2.50    0.97
   7  -1   9    1.00    0.91
   7  -1   9    1.83    0.48
  -7   1  -9    1.30    1.06
   7   1   9    2.78    1.05
   7   1   9    2.32    0.84
  -9  -1  -9    1.67    1.05
   9  -1   9    0.82    1.05
   9   1   9    0.29    1.12
  -9   1  -9    0.41    1.06
   9   1   9    2.52    0.91
  10  -2  -9    4.37    1.32
 -10  -2   9    4.21    1.15
 -10   2   9    3.75    0.91
  10   2  -9    4.27    1.40
   8  -2  -9    1.81    1.01
  -8  -2   9    3.33    0.95
   8  -2  -9    3.50    0.91
   8   2  -9    4.81    1.77
  -8   2   9    3.10    0.74
   6  -2  -9    9.12    1.16
  -6  -2   9   11.13    1.33
   6  -2  -9    9.53    1.28
   6   2  -9    7.47    0.57
  -6   2   9    8.16    1.16
  -6   2   9    9.19    0.73
   4  -2  -9   33.54    1.69
  -4  -2   9   34.78    1.51
   4  -2  -9   31.52    1.67
  -4   2   9   33.75    1.19
   4   2  -9   34.25    1.69
   4   2  -9   33.63    1.43
  -4   2   9   34.17    1.66
   2  -2  -9   10.00    1.00
  -2  -2   9   10.11    0.80
   2   2  -9    9.78    0.83
   2   2  -9    9.28    0.82
  -2   2   9   10.75    0.53
  -2   2   9   11.15    0.88
   0  -2   9   14.73    0.97
   0  -2  -9   13.66    1.13
   0   2  -9   14.33    0.67
   0   2   9   14.59    0.74
   0   2  -9   13.61    1.05
   0   2   9   13.82    0.93
   2  -2   9    8.48    0.89
  -2  -2  -9    8.82    1.00
   2   2   9    7.96    0.85
  -2   2  -9    8.30    1.01
   2   2   9    7.75    0.81
   4  -2   9    4.35    0.92
  -4  -2  -9    3.00    0.80
   4   2   9    3.50    0.77
  -4   2  -9    3.65    0.85
   4   2   9    3.72    0.84
  -6  -2  -9    3.77    0.97
   6   2   9    2.34    0.93
  -6   2  -9    2.75    0.96
   6   2   9    2.73    0.87
   8  -2   9    0.79    1.08
  -8  -2  -9    2.60    1.07
  -8  -2  -9    1.38    0.96
  -8   2  -9   -0.45    0.94
   8   2   9    2.25    0.96
   8   2   9    3.50    1.07
  -9  -3   9   32.50    2.00
   9  -3  -9   35.42    2.08
   9  -3  -9   29.12    2.08
  -9   3   9   30.64    1.94
   9   3  -9   28.50    2.23
  -9   3   9   26.09    1.73
  -7  -3   9    0.81    0.70
   7  -3  -9   -0.87    0.82
   7  -3  -9    0.57    1.06
  -7   3   9    1.00    0.76
   7   3  -9    0.24    0.88
  -7   3   9   -0.11    0.47
   5  -3  -9   11.04    1.22
   5  -3  -9    8.97    1.24
  -5  -3   9    8.92    0.97
  -5   3   9    8.08    0.53
   5   3  -9    7.76    0.65
   5   3  -9    7.95    1.20
  -5   3   9    8.32    1.10
   3  -3  -9   16.36    1.35
  -3  -3   9   16.18    1.06
   3   3  -9   16.37    1.19
  -3   3   9   17.03    1.16
  -3   3   9   15.11    0.49
   3   3  -9   15.07    1.00
  -1  -3   9   10.33    0.89
   1  -3  -9   10.38    0.45
   1  -3  -9    9.66    0.97
  -1   3   9   10.39    0.45
  -1   3   9   10.10    0.95
   1   3  -9    9.81    0.91
   1   3  -9   10.22    0.74
   1  -3   9    4.40    0.77
  -1  -3  -9    5.36    0.90
  -1   3  -9    6.14    1.00
   1   3   9    6.74    0.95
   1   3   9    5.25    0.60
   3  -3   9    8.16    1.07
  -3  -3  -9    6.22    1.08
  -3   3  -9    8.00    1.18
   3   3   9    7.94    0.99
   3   3   9    7.25    1.38
   5  -3   9    0.86    0.79
  -5  -3  -9    2.05    0.85
   5   3   9    1.59    1.10
   5   3   9    2.52    1.18
  -5   3  -9    3.22    1.02
  -7  -3  -9    1.13    0.87
   7  -3   9    1.96    1.06
  -7  -3  -9    2.44    0.89
   7   3   9    1.95    0.94
  -7   3  -9    2.81    1.13
   7   3   9    2.86    1.11
  10  -4  -9    2.29    1.37
  10  -4  -9    2.46    1.06
 -10  -4   9    3.32    1.18
 -10   4   9    1.34    0.80
  10   4  -9    1.59    1.41
 -10   4   9    3.50    1.11
  -8  -4   9    1.67    0.92
   8  -4  -9    2.56    1.06
   8  -4  -9    1.69    1.22
   8   4  -9    1.97    1.16
  -8   4   9    0.17    0.86
  -8   4   9    0.21    0.51
  -6  -4   9   15.53    1.29
   6  -4  -9   14.75    1.53
  -6   4   9   15.25    1.37
  -6   4   9   12.58    0.68
   6   4  -9   13.05    1.50
   4  -4  -9    4.37    1.17
  -4  -4   9    4.52    0.85
   4   4  -9    4.13    0.71
  -4   4   9    5.30    0.98
   4   4  -9    4.85    0.99
  -2  -4   9    7.71    1.15
   2   4  -9    8.24    0.87
   2   4  -9    6.95    0.87
   0  -4  -9    3.86    0.29
   0  -4   9    4.37    1.02
   0  -4  -9    3.78    0.31
   0   4  -9    4.87    0.94
   0   4  -9    4.36    0.55
  -2  -4  -9    0.09    0.73
  -2  -4  -9    0.29    0.44
   2  -4   9    0.24    0.65
   2   4   9    1.36    0.54
  -2   4  -9   -0.56    0.76
   2   4   9    0.27    0.82
  -4  -4  -9   13.27    1.08
  -4  -4  -9   12.30    1.33
   4  -4   9   10.61    1.08
   4   4   9   12.67    1.16
   4   4   9   10.32    1.33
  -4   4  -9    9.88    1.42
  -6  -4  -9    0.99    0.85
  -6  -4  -9    1.85    0.88
   6  -4   9    0.13    0.84
   6   4   9    1.74    0.90
   6   4   9    2.51    1.64
  -6   4  -9    1.58    1.05
  -8  -4  -9    0.40    0.84
  -8  -4  -9   -0.72    1.44
   8  -4   9    0.73    1.11
   8   4   9    0.41    0.89
  -8   4  -9    0.77    1.19
   8   4   9    3.18    1.16
   9  -5  -9    4.40    1.32
  -9  -5   9    1.64    0.97
  -9   5   9    3.49    0.69
   9   5  -9    2.51    1.47
  -9   5   9    2.83    1.25
   7  -5  -9    2.30    1.12
  -7  -5   9    1.87    0.92
   7   5  -9    0.89    0.99
  -7   5   9    0.19    0.32
  -7   5   9    0.70    0.90
   5  -5  -9   15.06    1.73
   5   5  -9   12.27    0.89
   5   5  -9   12.12    1.37
  -5   5   9   18.59    2.84
  -3  -5   9   30.59    1.67
   3  -5  -9   28.31    2.01
   3   5  -9   30.75    1.72
  -3   5   9   27.21    1.75
   3   5  -9   27.50    1.49
   1  -5  -9   11.19    1.52
  -1  -5   9    9.31    1.09
   1   5  -9    9.10    1.08
   1   5  -9    8.79    0.92
  -1   5   9    9.97    1.24
  -1  -5  -9   20.98    1.66
   1  -5   9   14.77    1.16
  -1  -5  -9   16.52    0.73
  -1   5  -9   16.23    0.81
  -1   5  -9   16.63    1.45
   1   5   9   18.06    1.50
   3  -5   9    2.06    1.48
  -3  -5  -9    0.78    0.86
  -3  -5  -9    1.24    0.54
   3   5   9    0.22    0.81
  -5  -5  -9    5.31    1.17
   5  -5   9    3.45    1.04
  -5  -5  -9    4.35    0.86
   5   5   9    3.35    1.09
  -5   5  -9    4.21    1.17
   7  -5   9    5.99    1.36
  -7  -5  -9    5.78    1.10
  -7   5  -9    5.75    1.47
   7   5   9    6.74    1.45
  -8  -6   9    3.74    1.14
   8  -6  -9    0.26    1.31
  -8   6   9    0.57    0.95
   8   6  -9    3.32    1.38
   6  -6  -9    0.93    1.19
  -6  -6   9    0.55    0.86
  -6   6   9    1.13    1.09
   6   6  -9    1.67    1.03
   4  -6  -9   13.13    1.88
  -4  -6   9   11.01    1.26
   4   6  -9    8.30    1.06
  -4   6   9   10.97    1.55
   4   6  -9   12.56    1.38
   2  -6  -9    0.68    1.25
  -2   6   9    2.02    0.96
   2   6  -9    1.18    0.78
   0  -6  -9    1.26    1.14
   0   6  -9    3.20    0.70
   0   6  -9    2.63    0.99
   0   6   9    3.13    1.10
  -2  -6  -9    0.44    0.37
  -2  -6  -9   -0.14    0.99
   2  -6   9    1.00    0.80
  -2   6  -9    2.15    1.05
   2   6   9    1.83    0.98
   4  -6   9   16.89    1.52
  -4  -6  -9   14.21    1.16
  -4   6  -9   16.88    1.80
   4   6   9   16.28    1.81
   6  -6   9   -0.08    0.94
  -6  -6  -9    0.35    0.91
  -6  -6  -9    1.88    1.18
   6   6   9   -0.23    1.10
  -6   6  -9    0.51    1.08
   5  -7  -9    2.48    1.39
  -5  -7   9    2.39    0.98
   5   7  -9    1.59    0.70
  -5   7   9    0.44    1.10
   5   7  -9    2.39    1.02
   3  -7  -9    0.68    1.19
  -3  -7   9   -0.13    0.82
  -3   7   9    0.32    1.01
   3   7  -9    0.97    0.80
   3   7  -9    1.97    1.00
   1  -7  -9    1.98    1.12
  -1  -7   9    0.43    0.90
   1   7  -9   -0.83    0.95
   1   7  -9    1.76    0.75
  -1   7   9   -0.69    0.90
   1  -7   9    1.95    0.86
  -1  -7  -9    2.41    1.26
  -1   7  -9    2.26    0.65
  -1   7  -9    2.48    1.08
   1   7   9    0.79    1.08
  -3  -7  -9   -0.03    0.55
   3  -7   9    1.57    0.91
  -3  -7  -9    1.08    1.16
   3   7   9    1.49    1.20
  -3   7  -9    0.62    1.15
  -2  -8   9    0.97    0.96
   2  -8  -9   -0.14    1.17
   2   8  -9    3.32    1.11
   2   8  -9    3.52    1.03
  -2   8   9    2.55    1.25
   0  -8   9    0.43    1.03
   0  -8  -9    2.33    1.32
   0   8  -9    2.35    1.32
   0   8   9    1.88    1.43
   0   8  -9    4.59    1.37
  10   0 -10   21.40    1.18
 -10   0  10   18.66    1.52
  10   0 -10   19.07    2.01
   8   0 -10    5.81    1.40
   8   0 -10    6.84    0.86
  -8   0  10    6.54    0.96
  -6   0  10   10.30    0.88
   6   0 -10   11.40    0.95
   6   0 -10    9.06    1.34
  -4   0  10   26.31    1.19
   4   0 -10   23.98    1.32
   4   0 -10   25.19    1.49
   2   0 -10   47.22    1.84
  -2   0  10   49.20    1.72
  -2   0  10   45.94    1.78
   2   0 -10   45.96    2.10
   0   0  10   17.77    0.96
   0   0  10   15.73    0.86
   0   0 -10   16.29    1.18
  -2   0 -10   22.14    1.40
   2   0  10   20.14    0.96
   2   0  10   19.86    1.19
  -4   0 -10    1.41    0.73
   4   0  10    3.00    0.57
   6   0  10   -0.76    0.46
  -6   0 -10   -0.64    0.77
   6   0  10    0.72    0.89
   8   0  10    3.86    1.35
  -8   0 -10    0.92    0.92
   8   0  10    2.48    1.10
  11  -1 -10    3.03    0.86
  11  -1 -10    2.81    1.29
 -11  -1  10    1.77    1.02
 -11   1  10    1.88    0.91
  11   1 -10    3.50    1.45
  -9  -1  10    4.51    1.02
   9  -1 -10    4.59    1.35
   9  -1 -10    3.66    0.89
   9   1 -10    2.96    1.20
  -9   1  10    3.86    0.94
   7  -1 -10   13.37    1.45
   7  -1 -10   13.70    1.13
  -7  -1  10   13.42    1.21
  -7   1  10   13.12    0.95
   7   1 -10   11.24    0.83
   7   1 -10   11.46    1.41
  -5  -1  10    2.83    0.63
   5  -1 -10    2.21    0.88
   5  -1 -10    2.35    0.83
  -5   1  10    2.84    0.55
   5   1 -10    2.98    0.61
   5   1 -10    2.17    0.78
  -3  -1  10    2.75    0.58
   3  -1 -10    3.08    0.71
   3  -1 -10    3.16    0.78
  -3   1  10    2.69    0.45
   3   1 -10    1.61    0.61
   3   1 -10    1.94    0.65
  -3   1  10    2.63    0.69
   1  -1 -10    9.55    0.99
  -1  -1  10    9.13    0.67
   1   1 -10    9.72    0.70
   1   1 -10    8.94    1.05
  -1   1  10    8.14    0.65
  -1   1  10    9.11    0.80
  -1  -1 -10   21.75    1.39
   1  -1  10   20.64    0.83
   1  -1  10   21.96    1.20
   1   1  10   19.49    1.05
  -1   1 -10   21.41    1.38
   1   1  10   20.97    1.11
  -3  -1 -10   18.21    1.44
   3  -1  10   15.62    1.27
   3  -1  10   13.20    0.61
   3  -1  10   14.90    0.60
   3   1  10   10.68    1.03
   3   1  10   14.63    1.03
  -5  -1 -10    5.07    1.06
   5  -1  10    2.48    0.94
   5   1  10    4.31    0.80
   5   1  10    4.19    1.05
  -5   1 -10    3.93    1.07
   7  -1  10    0.33    0.90
  -7  -1 -10    1.19    1.04
   7   1  10    1.38    0.73
  -7   1 -10   -0.12    0.88
   7   1  10    0.80    0.91
  10  -2 -10    2.16    1.19
 -10  -2  10    0.70    0.93
  10  -2 -10    1.57    1.07
  10   2 -10    2.14    1.35
 -10   2  10    2.04    0.84
   8  -2 -10    2.80    1.13
   8  -2 -10    2.35    0.90
  -8   2  10    1.67    0.63
   8   2 -10    2.62    1.15
   6  -2 -10    4.97    0.96
  -6  -2  10    5.54    0.83
   6  -2 -10    4.85    1.09
   6   2 -10    5.45    0.60
  -6   2  10    4.75    0.64
  -6   2  10    4.86    1.00
   6   2 -10    4.15    1.03
  -4  -2  10   22.26    1.24
   4  -2 -10   21.74    1.45
   4  -2 -10   23.48    1.46
   4   2 -10   22.31    1.43
   4   2 -10   23.24    1.23
  -4   2  10   22.24    0.92
  -4   2  10   23.02    1.39
  -2  -2  10   14.08    0.97
   2  -2 -10   15.97    1.24
  -2   2  10   14.78    1.02
   2   2 -10   15.57    1.00
   2   2 -10   15.46    1.08
  -2   2  10   15.33    0.70
   0  -2 -10   20.34    1.40
   0  -2  10   20.82    1.18
   0  -2  10   19.83    0.81
   0   2 -10   18.90    1.30
   0   2 -10   19.98    0.83
   0   2  10   19.00    1.34
   0   2  10   20.04    0.92
  -2  -2 -10    1.26    0.74
   2  -2  10    0.21    0.48
   2   2  10    0.36    0.52
   2   2  10    0.64    0.61
  -4  -2 -10    4.58    1.00
   4  -2  10    4.31    0.97
  -4   2 -10    3.38    1.01
   4   2  10    4.66    0.90
   4   2  10    2.64    0.81
   6  -2  10    2.27    1.00
  -6  -2 -10    1.33    0.86
   6   2  10    0.90    0.87
  -6   2 -10    1.92    1.01
   6   2  10    0.83    0.80
   8  -2  10    0.47    1.02
  -8  -2 -10    0.53    0.82
  -8   2 -10   -0.20    0.97
   8   2  10    0.84    1.02
   8   2  10    1.85    1.00
   9  -3 -10    7.82    1.48
   9  -3 -10    7.93    1.29
  -9  -3  10    8.11    1.33
  -9   3  10    7.56    1.45
   9   3 -10    6.30    1.47
   7  -3 -10    6.00    1.39
   7  -3 -10    5.88    1.25
  -7  -3  10    8.47    1.38
   7   3 -10    7.03    1.39
  -7   3  10    5.93    0.69
   7   3 -10    5.80    0.33
   5  -3 -10   12.29    1.28
  -5  -3  10   14.02    1.15
  -5   3  10   13.62    0.67
  -5   3  10   10.93    1.18
   5   3 -10   14.78    1.74
   5   3 -10   12.83    0.90
   3  -3 -10    3.55    0.86
   3   3 -10    4.08    0.71
   3   3 -10    5.16    1.30
  -3   3  10    3.61    0.26
   1  -3 -10    0.13    0.59
  -1  -3  10    0.31    0.45
   1  -3 -10    0.21    0.21
   1   3 -10    0.56    0.41
   1   3 -10    0.43    0.61
  -1   3  10    0.49    0.39
  -1   3  10    0.61    0.65
   1   3  10    8.12    0.70
   1   3  10    8.55    1.05
  -1   3 -10    9.86    1.38
  -3  -3 -10    2.90    0.92
   3  -3  10    3.73    0.92
   3   3  10    4.00    0.80
  -3   3 -10    3.70    1.00
   3   3  10    4.04    0.88
   5  -3  10    0.80    0.85
  -5  -3 -10    1.13    0.86
   5   3  10    0.89    0.75
   5   3  10    1.22    0.85
  -5   3 -10    0.90    0.90
  -7  -3 -10    0.93    0.86
   7  -3  10    2.72    1.20
  -7  -3 -10   -0.13    1.58
   7   3  10    1.25    1.04
   7   3  10    1.06    0.92
  -7   3 -10    1.91    1.14
  10  -4 -10    1.61    1.05
 -10  -4  10    2.65    1.14
 -10   4  10    2.15    0.73
   8  -4 -10    9.52    1.65
  -8  -4  10   10.48    1.40
   8   4 -10    9.15    1.64
  -8   4  10    8.79    1.41
   6  -4 -10   14.72    1.57
   6   4 -10   12.61    1.65
   6   4 -10   11.71    0.71
  -6   4  10   10.02    0.58
   4  -4 -10    3.11    0.94
  -4  -4  10    1.54    0.74
   4   4 -10    2.45    0.87
   4   4 -10    1.98    0.62
  -4   4  10    3.41    0.95
   2  -4 -10    0.81    0.85
  -2  -4  10    0.91    0.67
   2   4 -10   -0.10    0.58
  -2   4  10   -0.09    0.69
   2   4 -10    0.66    0.63
   0  -4 -10    8.90    0.44
   0  -4 -10   10.84    1.29
   0  -4  10    9.22    1.09
   0  -4 -10    9.08    0.50
   0   4  10   10.82    1.12
   0   4 -10    8.85    0.66
   2  -4  10    7.04    1.06
  -2  -4 -10    6.52    0.72
  -2  -4 -10    8.37    1.27
  -2   4 -10    6.50    1.24
   2   4  10    8.94    0.81
   2   4  10    6.47    1.06
  -4  -4 -10    8.81    1.03
   4  -4  10   11.36    1.28
  -4  -4 -10    9.58    1.42
  -4   4 -10    9.31    1.42
   4   4  10    9.53    1.07
   4   4  10    9.05    1.33
  -6  -4 -10    0.78    1.06
   6  -4  10    2.10    0.96
  -6  -4 -10    0.36    0.79
   6   4  10    1.16    0.89
   6   4  10    2.06    0.99
  -6   4 -10    0.52    0.85
  -9  -5  10    0.94    1.02
   9  -5 -10    0.82    1.29
   9   5 -10    4.10    1.44
  -9   5  10    1.21    0.59
  -9   5  10    2.16    1.12
   7  -5 -10    1.91    1.14
  -7  -5  10   -0.16    0.83
   7   5 -10   -1.01    0.87
  -7   5  10   -0.77    0.87
   5  -5 -10   17.85    1.92
  -5  -5  10   20.47    1.51
   5   5 -10   18.99    1.76
  -5   5  10   19.48    1.73
   5   5 -10   21.33    1.18
  -3  -5  10   15.63    1.33
   3  -5 -10   17.20    1.69
   3   5 -10   17.15    1.39
  -3   5  10   17.21    1.51
   3   5 -10   15.84    1.21
  -1  -5  10    6.96    1.06
   1  -5 -10    7.70    1.39
  -1   5  10    8.88    1.28
   1   5 -10    7.07    0.88
   1   5 -10    7.01    1.29
  -1  -5 -10   10.49    0.63
  -1  -5 -10   12.60    1.51
   1  -5  10   12.74    1.22
   1   5  10   11.65    1.35
  -1   5 -10   12.47    1.34
  -3  -5 -10    7.79    1.36
   3  -5  10    5.03    1.04
  -3   5 -10    7.05    1.35
   5  -5  10    1.71    0.97
  -5  -5 -10    3.40    0.85
   5   5  10    2.87    1.18
  -5   5 -10    2.59    1.14
  -8  -6  10    1.40    1.07
   6  -6 -10    4.78    1.42
  -6  -6  10    3.01    1.05
  -6   6  10    4.71    1.19
   6   6 -10    4.59    1.31
   6   6 -10    4.38    0.67
   4  -6 -10    6.61    1.51
  -4  -6  10    6.73    1.17
   4   6 -10    7.04    1.30
  -4   6  10    4.48    1.32
   4   6 -10    5.56    0.94
  -2  -6  10    0.14    0.73
   2  -6 -10    0.99    1.05
   2   6 -10    0.45    0.86
   2   6 -10    0.81    0.71
  -2   6  10    1.87    0.98
   0  -6 -10    2.80    1.24
   0  -6  10    3.40    0.98
   0   6  10    4.97    1.17
   0   6 -10    7.23    0.83
   0   6 -10    5.39    1.14
  -2  -6 -10    1.16    0.41
  -2  -6 -10    0.81    1.03
   2  -6  10    1.15    0.85
  -2   6 -10    0.34    0.95
   2   6  10    0.89    1.01
  -4  -6 -10    8.78    1.52
  -4  -6 -10    6.71    0.92
   4  -6  10    7.88    1.29
   4   6  10    7.14    1.41
  -4   6 -10    7.06    1.55
   5  -7 -10    3.31    1.51
  -5  -7  10    3.11    1.10
  -5   7  10    2.68    1.28
   5   7 -10    1.92    0.79
   5   7 -10    4.76    1.17
   3  -7 -10    2.43    1.36
  -3  -7  10    2.47    0.96
   3   7 -10    2.64    0.94
   3   7 -10    0.88    0.89
  -3   7  10    1.49    1.17
   1  -7 -10    0.59    0.91
  -1  -7  10   -0.04    0.79
   1   7 -10    0.43    0.71
  -1   7  10    0.10    1.03
   1   7 -10    0.46    1.00
   1  -7  10    2.98    1.00
  -1  -7 -10    1.80    1.23
   1   7  10    2.11    1.22
  -1   7 -10    2.46    1.15
  -3  -7 -10    1.33    1.14
   3  -7  10    0.05    0.87
  -3   7 -10    0.67    1.19
   3   7  10   -0.04    1.01
   2  -8 -10    0.26    1.31
  -2  -8  10    2.09    1.08
   2   8 -10    3.70    1.03
  -2   8  10    4.80    1.49
   2   8 -10    2.86    1.21
   0  -8  10    1.82    1.06
  10   0 -11   -0.08    1.14
  10   0 -11    1.51    0.60
 -10   0  11    2.56    0.87
   8   0 -11   23.11    1.98
  -8   0  11   26.00    1.50
   8   0 -11   24.44    1.35
  -6   0  11   17.21    1.10
   6   0 -11   18.47    1.26
   6   0 -11   17.16    1.49
   4   0 -11    0.69    0.71
   4   0 -11    0.11    0.64
  -4   0  11    0.61    0.53
   2   0 -11   12.28    0.96
  -2   0  11   12.29    0.89
   2   0 -11   11.92    0.91
  -2   0  11   12.36    0.87
   0   0 -11   37.48    1.83
   0   0  11   35.47    1.41
   2   0  11   17.31    1.19
   2   0  11   16.99    0.92
   4   0  11    4.05    0.62
  -4   0 -11    3.45    1.01
   4   0  11    2.82    0.85
   6   0  11   -0.52    0.76
   6   0  11   -0.06    0.49
   8   0  11    0.75    1.13
  -8   0 -11    1.17    1.04
 -11  -1  11    0.65    0.95
  11  -1 -11    1.12    0.78
 -11   1  11    0.08    0.88
   9  -1 -11    4.67    1.36
  -9  -1  11    5.51    1.08
   9  -1 -11    6.14    1.00
   9   1 -11    4.80    1.42
   9   1 -11    6.97    0.65
  -9   1  11    6.35    1.00
  -7  -1  11    2.94    0.82
   7  -1 -11    1.56    1.02
   7  -1 -11    2.94    0.79
   7   1 -11    2.48    1.02
  -7   1  11    3.26    0.71
   7   1 -11    3.57    0.66
   5  -1 -11    1.58    0.72
  -5  -1  11    2.20    0.66
   5   1 -11    1.92    0.66
  -5   1  11    2.07    0.53
   5   1 -11    1.94    0.86
   3  -1 -11   16.12    1.28
   3  -1 -11   20.65    1.27
  -3  -1  11   17.94    1.05
  -3   1  11   18.90    1.19
  -3   1  11   18.43    0.94
  -1  -1  11   34.33    1.36
  -1  -1  11   34.21    1.50
   1  -1 -11   32.95    1.76
   1   1 -11   37.53    1.49
  -1   1  11   36.74    1.44
  -1   1  11   37.49    1.61
   1   1 -11   33.29    1.71
   1  -1  11    8.39    0.88
   1  -1  11    6.92    0.54
  -1  -1 -11    7.09    1.10
   1   1  11    6.62    0.83
  -1   1 -11    5.24    0.92
   1   1  11    5.81    0.75
   3  -1  11    4.45    0.36
  -3  -1 -11    4.79    1.02
   3  -1  11    4.57    0.92
   3  -1  11    4.03    0.36
  -3   1 -11    3.80    0.88
   3   1  11    3.37    0.71
   3   1  11    5.19    0.86
  -5  -1 -11    1.23    0.86
   5  -1  11    3.26    0.97
   5  -1  11    3.44    0.29
  -5   1 -11   -0.05    0.92
   5   1  11    0.88    0.81
  -7  -1 -11    1.55    1.03
   7  -1  11    2.67    1.11
   7   1  11    3.69    0.88
  -7   1 -11    0.44    1.07
   7   1  11    2.18    1.02
  10  -2 -11    0.26    0.82
  10  -2 -11    1.17    1.25
 -10  -2  11    2.06    0.99
  10   2 -11   -0.75    1.22
 -10   2  11   -0.87    0.67
   8  -2 -11    4.17    1.15
  -8  -2  11    4.58    0.98
  -8   2  11    4.94    0.75
   8   2 -11    3.97    1.24
  -8   2  11    3.35    1.05
  -6  -2  11    2.68    0.76
   6  -2 -11    1.77    0.85
   6  -2 -11    1.52    0.94
  -6   2  11    1.51    0.50
   6   2 -11    2.22    0.87
  -6   2  11    0.61    0.77
   6   2 -11    1.77    0.56
  -4  -2  11    7.28    1.04
   4  -2 -11    8.38    1.18
   4   2 -11    7.26    0.88
   4   2 -11    7.86    1.05
  -4   2  11    6.43    0.56
  -2  -2  11    2.31    0.63
   2  -2 -11    2.71    0.76
   2   2 -11    3.33    0.78
   2   2 -11    3.04    0.67
  -2   2  11    3.78    0.46
  -2   2  11    2.57    0.68
   0  -2 -11   24.95    1.62
   0  -2  11   23.46    1.32
   0  -2  11   24.99    0.95
   0   2  11   25.98    1.14
   0   2 -11   24.98    0.98
   0   2  11   22.73    1.28
   0   2 -11   24.73    1.52
  -2  -2 -11    0.57    0.76
   2  -2  11    1.52    0.72
   2   2  11    1.34    0.78
   2   2  11    1.89    0.63
  -2   2 -11    1.10    0.85
   4  -2  11   -0.85    0.69
  -4  -2 -11    0.70    0.82
   4   2  11    0.34    0.64
  -4   2 -11    0.43    0.92
  -6  -2 -11    1.47    1.55
   6  -2  11    0.64    0.93
  -6   2 -11   -2.10    0.86
  -8  -2 -11    0.31    1.04
   8  -2  11    1.66    1.19
  -8   2 -11    0.64    1.21
   8   2  11   -0.99    0.96
   8   2  11    1.81    0.98
   9  -3 -11    1.26    1.13
  -9  -3  11    3.75    1.06
   9  -3 -11    2.79    0.98
  -9   3  11    2.49    1.06
   9   3 -11    4.74    1.45
   7  -3 -11    0.34    0.95
  -7  -3  11    0.34    0.77
   7  -3 -11    2.00    0.95
  -7   3  11    0.56    0.85
  -7   3  11   -0.25    0.41
   7   3 -11   -0.25    0.93
   7   3 -11    0.34    0.30
   5  -3 -11   10.95    1.36
   5  -3 -11   11.88    1.36
  -5  -3  11   11.88    1.14
   5   3 -11   10.10    0.94
  -5   3  11   10.23    1.19
  -5   3  11   10.99    0.61
  -3  -3  11    7.32    0.99
   3  -3 -11    7.41    0.40
   3  -3 -11    9.18    1.48
  -3   3  11    6.61    0.39
   3   3 -11    8.38    1.02
  -3   3  11    6.55    0.39
   3   3 -11    7.78    1.02
  -3   3  11    6.31    0.98
  -1  -3  11    4.24    0.82
   1  -3 -11    3.01    1.00
   1   3 -11    3.44    0.57
  -1   3  11    3.32    0.40
  -1   3  11    3.21    0.81
   1   3 -11    3.90    0.86
  -1  -3 -11   25.27    1.62
   1  -3  11   27.32    1.56
  -1   3 -11   27.03    1.71
   1   3  11   26.89    1.58
   1   3  11   27.29    1.26
   3  -3  11    3.24    0.90
  -3  -3 -11    2.20    0.93
  -3   3 -11    3.06    1.04
   3   3  11    3.14    0.75
  -5  -3 -11    0.92    0.94
   5  -3  11   -1.34    0.75
   5   3  11   -0.16    0.78
  -5   3 -11    0.12    0.93
   5   3  11    0.81    0.74
  -7  -3 -11    0.94    0.89
   7  -3  11   -1.37    0.92
  -7  -3 -11    0.41    0.92
   7   3  11    0.35    0.95
   7   3  11    0.55    1.00
  -7   3 -11    0.81    1.07
   8  -4 -11    9.45    1.65
   8  -4 -11   10.41    1.52
  -8  -4  11    8.34    1.30
   8   4 -11    8.27    1.63
  -8   4  11    8.04    1.35
  -8   4  11    5.84    1.01
  -6  -4  11    0.54    0.77
   6  -4 -11    1.02    0.93
   6   4 -11    1.06    1.02
  -6   4  11    0.09    0.37
  -6   4  11    0.34    0.85
   6   4 -11    1.00    0.48
  -4  -4  11    1.33    0.77
   4  -4 -11    0.77    0.96
   4   4 -11   -0.18    0.77
  -4   4  11   -0.07    0.76
  -2  -4  11    9.94    1.09
   2  -4 -11   10.70    1.49
   2   4 -11    9.74    1.06
   2   4 -11    8.87    0.97
  -2   4  11    9.43    1.24
   0  -4 -11   -0.14    0.65
   0  -4  11    0.61    0.70
   0   4  11    0.56    0.77
   0   4 -11   -0.27    0.73
   0   4 -11    0.48    0.32
   2  -4  11    6.84    1.10
  -2  -4 -11    7.55    1.29
  -2  -4 -11    7.61    0.78
   2   4  11    7.96    0.82
  -2   4 -11    7.04    1.27
   2   4  11    6.13    1.08
   4  -4  11    2.87    1.01
  -4  -4 -11    2.32    0.74
  -4  -4 -11    3.56    1.06
   4   4  11    3.02    0.83
  -4   4 -11    2.33    1.11
   4   4  11    2.31    0.99
   6  -4  11    1.59    1.01
  -6  -4 -11   -0.48    1.03
   6   4  11    1.63    0.93
  -6   4 -11    0.32    1.07
  -7  -5  11   -0.16    0.89
   7  -5 -11    1.52    1.07
   7   5 -11    1.05    1.01
  -7   5  11   -0.89    0.81
  -5  -5  11   12.19    1.33
   5  -5 -11   13.02    1.64
   5   5 -11   14.18    1.64
  -5   5  11   14.61    1.51
   5   5 -11   11.97    1.22
  -3  -5  11    1.93    1.04
  -3   5  11    1.03    1.09
   3   5 -11    1.88    0.83
   3   5 -11    1.63    0.77
   1  -5 -11    7.33    1.56
   1   5 -11    6.80    1.12
   1   5 -11    6.22    0.81
  -1   5  11    5.24    1.16
   1  -5  11    0.67    0.77
  -1  -5 -11    0.84    0.31
  -1   5 -11    0.73    0.95
   1   5  11   -0.42    0.87
  -3  -5 -11    3.52    1.17
  -3  -5 -11    2.16    0.74
   3  -5  11    2.54    0.92
   3   5  11    1.71    0.97
  -3   5 -11    1.77    1.03
  -5  -5 -11    1.50    0.80
  -5  -5 -11    1.24    1.01
   5  -5  11    1.29    0.97
  -5   5 -11   -0.64    1.07
   5   5  11    1.88    1.08
   6  -6 -11    5.11    1.53
  -6  -6  11    6.53    1.24
   6   6 -11    4.94    0.75
  -6   6  11    4.87    1.36
   6   6 -11    3.10    1.22
  -4  -6  11    0.64    0.81
   4  -6 -11    0.68    1.12
  -4   6  11   -0.72    0.92
   4   6 -11   -0.96    0.70
   4   6 -11    1.45    0.94
   2  -6 -11    0.07    0.87
  -2  -6  11    1.64    0.89
   2   6 -11    0.92    0.86
   2   6 -11    3.19    0.81
  -2   6  11    0.54    0.94
   0  -6  11    2.82    0.92
   0  -6 -11    3.63    1.24
   0   6 -11    3.37    0.58
   0   6 -11    3.56    1.93
   0   6  11    2.81    1.11
  -2  -6 -11    1.64    0.41
  -2  -6 -11    1.95    1.12
   2  -6  11    2.82    0.96
   2   6  11    3.12    1.12
  -2   6 -11    2.14    1.08
  -4  -6 -11    4.69    1.25
  -4  -6 -11    1.52    0.69
   4  -6  11    0.93    0.95
   4   6  11    1.12    1.05
  -4   6 -11    2.35    1.30
   5  -7 -11    0.13    1.32
  -5  -7  11    1.17    1.10
   5   7 -11    2.69    1.20
  -5   7  11    0.80    1.19
   5   7 -11    0.16    0.77
   3  -7 -11    2.19    1.35
  -3  -7  11    2.21    1.09
   3   7 -11    1.76    0.94
   3   7 -11   -0.15    0.81
  -3   7  11    1.15    1.17
   1  -7 -11   -0.03    0.95
  -1  -7  11    0.13    0.84
  -1   7  11    1.29    1.17
   1   7 -11    1.81    0.97
  -1  -7 -11    3.46    1.47
   1  -7  11    3.32    1.11
  -1   7 -11    2.24    1.18
   1   7  11    2.19    1.23
  10   0 -12   15.28    1.90
  10   0 -12   13.59    1.13
 -10   0  12   13.09    1.42
   8   0 -12    4.59    1.28
  -8   0  12    2.59    0.85
   8   0 -12    3.78    1.13
   6   0 -12   18.23    1.24
   6   0 -12   20.73    1.69
  -6   0  12   19.73    1.20
   4   0 -12   16.35    1.28
   4   0 -12   18.83    1.38
  -4   0  12   15.83    1.06
  -2   0  12    5.46    0.74
  -2   0  12    4.23    0.85
   2   0 -12    4.75    0.93
   0   0  12  146.25    4.29
   0   0  12  158.41    4.49
   0   0 -12  128.74    4.97
   2   0  12    4.45    0.64
   2   0  12    4.24    0.91
  -2   0 -12    4.13    0.98
  -4   0 -12    2.64    1.04
   4   0  12    1.12    0.78
   4   0  12    1.85    0.50
   6   0  12    0.93    0.87
  -6   0 -12    0.04    0.94
   6   0  12    0.99    0.51
  -9  -1  12    1.78    0.90
   9  -1 -12    1.92    0.76
   9  -1 -12    1.68    1.10
  -9   1  12    1.85    0.79
   9   1 -12    2.11    1.20
   9   1 -12    2.65    0.55
   7  -1 -12    9.03    1.63
   7  -1 -12   11.37    1.21
  -7  -1  12    9.96    1.14
   7   1 -12    9.79    0.91
   7   1 -12   10.72    1.61
  -7   1  12   11.39    0.99
   5  -1 -12   -0.39    0.71
   5  -1 -12   -0.10    0.73
  -5  -1  12    0.69    0.66
  -5   1  12    0.17    0.64
   3  -1 -12   25.00    1.48
   3  -1 -12   25.43    1.61
  -3  -1  12   28.86    1.42
   3   1 -12   25.59    1.49
  -3   1  12   25.96    1.52
  -3   1  12   26.46    1.18
   3   1 -12   26.58    1.49
  -1  -1  12    0.16    0.48
  -1  -1  12    0.06    0.55
   1  -1 -12    0.03    0.81
  -1   1  12    1.06    0.58
  -1   1  12    1.78    0.55
   1   1 -12    0.17    0.65
   1   1 -12    2.54    0.55
   1  -1  12    3.21    0.75
  -1  -1 -12    3.29    0.96
   1  -1  12    2.51    0.43
   1   1  12    1.59    0.64
   1   1  12    1.71    0.62
  -1   1 -12    2.40    0.92
  -3  -1 -12    2.57    0.97
   3  -1  12    2.62    0.87
   3  -1  12    2.74    0.32
  -3   1 -12    2.57    1.03
   3   1  12    2.96    0.71
   5  -1  12   -0.04    0.87
  -5   1 -12    0.29    0.91
   5   1  12    1.59    0.82
   7  -1  12    1.63    1.15
  -7  -1 -12    0.78    0.96
   7   1  12    0.95    0.98
   7   1  12    1.95    0.75
  -7   1 -12    0.81    1.09
  10  -2 -12    2.73    1.29
  10  -2 -12    1.85    0.95
 -10  -2  12    1.37    0.99
 -10   2  12    3.96    1.21
  10   2 -12    2.45    1.46
  -8  -2  12    6.39    1.09
   8  -2 -12    6.91    1.38
   8  -2 -12    6.91    1.18
  -8   2  12    4.92    1.19
   8   2 -12    6.92    1.47
  -8   2  12    4.57    0.78
   8   2 -12    4.97    0.56
   6  -2 -12    3.05    1.08
  -6  -2  12    4.56    0.89
  -6   2  12    2.83    0.61
  -6   2  12    4.96    1.06
   6   2 -12    3.69    0.74
   6   2 -12    2.98    1.02
  -4  -2  12    2.84    0.76
   4  -2 -12    2.02    0.85
   4   2 -12    2.46    0.78
   4   2 -12    1.61    0.85
  -4   2  12    1.90    0.47
  -4   2  12    2.00    0.75
   2   2 -12    8.06    1.15
   2   2 -12    7.19    0.86
  -2   2  12    6.73    0.60
  -2   2  12    7.29    0.98
   0  -2  12    2.26    0.38
   0  -2 -12    2.34    0.96
   0   2  12    2.72    0.54
   0   2  12    3.48    0.80
  -2  -2 -12    0.88    0.87
   2  -2  12   -0.72    0.50
   2   2  12    0.38    0.66
   2   2  12   -0.04    0.56
  -2   2 -12    0.77    0.73
  -4  -2 -12    0.60    0.85
   4   2  12    2.72    0.83
  -4   2 -12    1.52    1.21
   4   2  12    0.55    0.68
  -6  -2 -12    1.24    1.00
   6  -2  12    0.71    0.94
   6   2  12    1.89    1.03
   6   2  12    2.24    1.13
  -6   2 -12   -0.12    1.04
   9  -3 -12    5.70    1.53
   9  -3 -12    4.95    1.18
  -9  -3  12    5.05    1.20
   9   3 -12    4.29    1.41
  -9   3  12    5.88    1.37
  -7  -3  12    4.24    1.03
   7  -3 -12    6.24    1.22
   7  -3 -12    1.72    1.13
  -7   3  12    2.97    0.59
   7   3 -12    4.36    1.59
  -7   3  12    3.28    1.07
   7   3 -12    4.02    0.55
   5  -3 -12    1.32    0.94
   5  -3 -12    1.21    0.94
  -5  -3  12    0.74    0.74
  -5   3  12    0.03    0.32
   5   3 -12    0.23    0.79
   5   3 -12    0.02    0.59
  -5   3  12   -0.50    0.80
   3  -3 -12   18.00    1.43
  -3  -3  12   20.57    1.36
  -3   3  12   18.37    1.38
   3   3 -12   18.36    1.29
   3   3 -12   18.30    1.26
  -1  -3  12   19.39    1.34
   1  -3 -12   17.74    1.55
  -1   3  12   19.27    0.87
   1   3 -12   19.35    1.04
  -1  -3 -12    5.83    1.18
   1  -3  12    4.28    0.95
   1   3  12    4.63    0.66
  -1   3 -12    4.06    1.06
  -3  -3 -12    0.64    0.89
   3   3  12    2.20    0.68
   3   3  12    0.58    0.68
   5  -3  12    1.71    1.02
  -5  -3 -12    0.25    0.94
   5   3  12    2.73    0.94
   5   3  12   -0.15    0.76
  -5   3 -12    1.12    1.10
  -7  -3 -12    1.11    0.88
  -7  -3 -12   -0.41    1.06
   7  -3  12    0.80    1.09
  -7   3 -12    1.98    1.27
   7   3  12    0.79    1.10
   7   3  12    0.15    1.14
   8  -4 -12   -0.36    1.00
  -8  -4  12   -1.77    0.81
   8  -4 -12    1.12    1.19
   8   4 -12   -0.48    1.08
  -8   4  12    0.66    1.05
  -8   4  12   -0.26    0.45
   6  -4 -12    4.48    2.13
  -6  -4  12    2.64    0.99
   6   4 -12    2.20    0.60
  -6   4  12    1.57    0.92
   6   4 -12    2.49    1.04
  -4  -4  12    0.08    0.80
   4  -4 -12    0.53    0.98
   4   4 -12    0.42    0.70
   4   4 -12    0.48    0.83
  -2  -4  12    4.80    0.98
   2  -4 -12    6.35    1.33
  -2   4  12    7.79    1.19
   2   4 -12    6.70    0.91
   0  -4  12    6.98    1.05
   0  -4 -12    5.82    0.46
   0  -4 -12    5.03    1.19
   0   4 -12    5.77    0.53
   0   4  12    5.96    1.09
   0   4 -12    5.12    1.09
   0   4  12    5.04    0.48
   2  -4  12   -0.15    0.73
  -2  -4 -12    1.10    0.53
  -2  -4 -12   -0.05    0.94
   2   4  12    0.77    0.60
   2   4  12    0.95    0.78
  -4  -4 -12    1.56    1.02
   4  -4  12    2.69    1.04
  -4   4 -12    2.31    1.17
   4   4  12    0.65    0.97
  -6  -4 -12    2.16    1.28
  -6  -4 -12    0.82    0.83
   6  -4  12    1.27    1.11
  -6   4 -12    1.01    1.16
   6   4  12    1.07    0.84
   6   4  12    2.56    0.91
   7  -5 -12    1.02    1.13
  -7  -5  12    1.19    0.95
  -7   5  12    0.81    1.04
   7   5 -12    0.70    1.01
  -5  -5  12    1.33    0.93
   5  -5 -12    2.13    1.21
   5   5 -12    1.29    0.93
  -5   5  12    1.10    1.03
   5   5 -12    1.70    0.73
  -3  -5  12    2.34    0.92
   3  -5 -12    2.56    1.23
  -3   5  12    3.16    1.04
   3   5 -12    3.12    0.86
  -1  -5  12    0.40    0.60
   1  -5 -12    0.13    1.02
   1   5 -12    1.01    0.93
   1   5 -12    1.38    0.55
  -1   5  12   -0.48    0.87
   1  -5  12    0.79    0.81
  -1  -5 -12    2.81    1.19
  -1  -5 -12    0.99    0.29
  -1   5 -12    0.49    0.73
   1   5  12    0.38    0.92
  -3  -5 -12    0.72    0.56
  -3  -5 -12   -0.10    0.93
   3  -5  12    1.10    0.90
   3   5  12   -0.06    0.84
  -3   5 -12   -0.57    0.99
   5  -5  12    1.08    1.00
  -5  -5 -12    0.44    0.73
  -5  -5 -12    3.50    1.31
  -5   5 -12    2.58    1.27
   5   5  12    0.81    1.06
  -6  -6  12    2.76    1.10
   6  -6 -12    2.94    1.41
   6   6 -12    4.21    1.34
  -6   6  12    2.27    1.22
  -4  -6  12    2.23    1.08
   4  -6 -12    5.83    1.49
   4   6 -12    3.63    1.01
  -4   6  12    2.82    1.24
  -2  -6  12    0.72    0.83
   2  -6 -12    1.16    1.25
   2   6 -12    2.62    0.79
   2   6 -12    1.82    0.92
  -2   6  12    2.11    1.12
   0  -6 -12    0.85    1.15
   0  -6  12    1.17    0.81
   0   6  12   -0.47    0.93
   0   6 -12    2.10    1.17
   2  -6  12    0.49    0.87
  -2  -6 -12    4.99    1.39
   2   6  12    0.98    1.07
  -2   6 -12    0.24    1.00
   4  -6  12    1.56    1.11
  -4  -6 -12    2.71    1.17
  -4  -6 -12    0.75    0.63
  -4   6 -12    3.02    1.35
   4   6  12    1.13    1.13
  -3  -7  12    1.72    1.05
   3  -7 -12    0.09    1.15
   3   7 -12    2.19    0.98
  -3   7  12    1.47    1.26
   3   7 -12    0.87    1.03
  -1  -7  12    0.72    0.91
   1  -7 -12    1.68    1.31
  -1   7  12   -0.57    1.09
   1   7 -12   -0.25    0.97
   1  -7  12    1.54    0.98
  -1  -7 -12    0.89    1.32
   1   7  12   -1.28    1.14
  -1   7 -12    0.55    1.17
  10   0 -13   10.58    1.91
 -10   0  13    9.96    1.32
  -8   0  13    1.18    0.75
   8   0 -13    2.13    0.77
   8   0 -13    1.76    1.09
   6   0 -13    4.09    1.12
   6   0 -13    5.44    1.00
  -4   0  13   19.03    1.20
  -4   0  13   21.92    2.03
   4   0 -13   17.28    1.39
   4   0 -13   18.58    1.50
   2   0 -13   33.41    1.65
  -2   0  13   34.56    1.62
  -2   0  13   35.46    1.61
   2   0 -13   33.11    2.12
   0   0  13    1.26    0.54
   0   0  13    1.63    0.67
   0   0 -13    2.99    0.90
   2   0  13    4.51    0.66
   2   0  13    2.65    0.84
  -2   0 -13    5.00    0.97
   4   0  13    1.62    0.90
   4   0  13    0.53    0.50
  -4   0 -13   -0.02    0.91
   6   0  13    2.38    1.01
   6   0  13    2.73    0.55
  -6   0 -13    1.95    1.06
  -9  -1  13    2.19    0.91
   9  -1 -13    2.28    1.34
   9   1 -13    3.58    0.67
  -9   1  13    2.31    0.82
   9   1 -13    2.09    1.19
   7  -1 -13    7.05    1.29
   7  -1 -13    7.02    1.38
  -7  -1  13    6.48    1.03
  -7   1  13    7.48    0.94
   5  -1 -13   -0.32    0.81
  -5  -1  13    0.82    0.74
   5  -1 -13    0.64    0.80
  -5   1  13    0.22    0.70
   5   1 -13   -0.37    0.70
  -5   1  13    0.63    0.53
   5   1 -13   -0.23    0.81
   3  -1 -13   20.63    1.38
  -3  -1  13   21.11    1.25
   3   1 -13   21.18    1.39
   3   1 -13   21.80    1.54
  -3   1  13   19.43    1.32
  -3   1  13   22.21    1.13
   1  -1 -13    9.06    1.28
  -1  -1  13    7.53    0.79
  -1  -1  13    7.21    0.95
  -1   1  13    6.97    0.83
  -1   1  13   11.51    1.52
  -1  -1 -13    8.06    1.19
   1  -1  13    7.30    0.63
   1  -1  13    6.79    1.00
   1   1  13    8.52    1.00
  -1   1 -13    9.00    1.34
  -3  -1 -13    1.17    0.96
   3  -1  13    2.04    0.41
   3  -1  13    1.26    0.83
   3   1  13    0.31    0.65
   3   1  13    0.24    0.97
  -3   1 -13    1.58    0.99
  -5  -1 -13    0.90    0.98
   5  -1  13    0.26    0.91
   5   1  13    0.40    0.85
  -5   1 -13   -0.33    0.97
   5   1  13    1.20    0.68
  -7  -1 -13    1.60    1.27
   7  -1  13    0.32    1.10
   7   1  13    2.91    0.80
   7   1  13    1.87    1.07
  -7   1 -13    1.48    1.20
  10  -2 -13    4.79    1.11
 -10  -2  13    2.20    1.07
  10  -2 -13    2.25    1.34
  -8  -2  13   -0.82    0.72
   8  -2 -13    0.20    1.05
   8  -2 -13    1.11    0.80
  -8   2  13    0.16    0.69
   8   2 -13   -0.62    1.07
  -8   2  13   -0.56    0.82
   8   2 -13    0.97    0.47
   6  -2 -13    6.97    1.24
   6  -2 -13    8.61    2.09
  -6  -2  13    8.42    1.09
   6   2 -13    6.33    1.22
   4  -2 -13    2.10    0.85
  -4  -2  13    0.73    0.71
   4  -2 -13    0.73    0.88
   4   2 -13    0.99    0.68
  -4   2  13    0.94    0.45
   4   2 -13    0.63    0.75
  -4   2  13    2.01    0.81
  -2  -2  13    2.35    0.74
   2  -2 -13    0.11    0.88
   2   2 -13    2.19    0.99
  -2   2  13    1.45    0.46
   2   2 -13    2.34    0.67
   0  -2 -13    3.53    1.09
   0  -2  13    5.18    0.94
   0  -2  13    4.00    0.50
   0   2  13    4.50    0.85
   0   2  13    5.22    0.72
   0   2 -13    4.30    1.05
   2  -2  13    0.80    0.79
  -2  -2 -13   -0.17    0.80
   2   2  13    0.83    0.67
  -2   2 -13   -0.84    0.83
   2   2  13   -0.77    0.51
   4  -2  13    0.83    0.72
  -4  -2 -13   -0.38    0.85
  -4   2 -13   -0.13    0.74
   4   2  13   -0.12    0.75
   4   2  13    1.16    0.71
  -6  -2 -13    0.20    1.03
   6  -2  13   -0.04    1.00
   6   2  13    2.52    0.99
  -6   2 -13    1.39    1.24
   6   2  13    2.02    0.90
   9  -3 -13    3.84    1.39
   9  -3 -13    4.67    1.25
  -9  -3  13    3.38    1.15
  -9   3  13    3.02    1.21
   9   3 -13    2.74    1.39
  -7  -3  13    2.40    0.95
   7  -3 -13    1.16    1.11
   7  -3 -13    3.00    1.20
   7   3 -13    3.96    0.60
   7   3 -13    5.14    1.36
  -7   3  13    2.47    1.10
  -5  -3  13    1.77    0.90
   5  -3 -13    2.12    1.06
   5   3 -13    2.30    0.76
  -5   3  13    1.46    0.40
   5   3 -13    2.44    0.99
  -3  -3  13    4.37    0.92
   3  -3 -13    1.78    1.04
  -3   3  13    2.35    0.34
  -3   3  13    1.05    0.80
   3   3 -13    1.78    0.87
   3   3 -13    2.37    0.72
   1  -3 -13    9.87    1.46
  -1  -3  13    8.62    1.12
   1   3 -13    9.16    1.29
   1   3 -13    9.44    0.79
  -1   3  13   11.39    0.69
  -1   3  13    7.61    1.12
  -1  -3 -13    2.61    1.05
   1  -3  13    2.21    0.89
   1   3  13    2.21    0.78
   1   3  13    1.43    0.56
  -1   3 -13    2.45    0.99
   3  -3  13   -0.21    0.78
  -3  -3 -13   -0.04    0.85
   3   3  13   -0.30    0.66
   3   3  13    1.29    0.69
  -3   3 -13    0.60    0.84
  -5  -3 -13   -0.64    0.84
   5  -3  13   -0.01    0.94
  -5   3 -13   -0.97    1.04
   5   3  13    0.36    0.76
   5   3  13    0.27    0.82
   8  -4 -13    1.45    1.25
  -8  -4  13    1.99    1.01
   8  -4 -13    1.84    1.23
   8   4 -13    2.45    1.25
  -8   4  13    1.83    1.21
   6  -4 -13    2.69    1.20
  -6  -4  13    3.83    1.07
  -6   4  13    3.01    1.14
   6   4 -13    3.93    0.86
   6   4 -13    6.54    1.81
   4  -4 -13    2.43    1.40
  -4  -4  13    1.84    0.92
   4   4 -13    1.77    0.81
  -4   4  13    1.31    0.88
   2   4 -13   14.80    1.37
  -2   4  13   14.42    1.39
   2   4 -13   14.50    1.18
   0  -4  13    0.33    0.77
   0  -4 -13    1.67    1.22
   0   4  13    2.18    0.39
   0   4 -13    1.27    0.93
   0   4  13    0.92    0.84
   2  -4  13    2.15    0.91
  -2  -4 -13    3.45    1.01
   2   4  13    3.12    0.94
  -2   4 -13    2.80    1.16
  -4  -4 -13    0.94    1.01
  -4  -4 -13    1.26    0.73
   4  -4  13    0.74    0.90
  -4   4 -13    1.46    1.17
   4   4  13    2.41    0.84
   4   4  13    1.12    0.98
   7  -5 -13    2.76    1.22
  -7  -5  13    0.38    1.06
  -7   5  13    0.45    1.10
   7   5 -13    3.10    1.14
  -5  -5  13    9.95    1.43
   5  -5 -13   10.21    1.70
   5   5 -13    8.18    1.09
  -5   5  13    7.76    1.45
   5   5 -13   13.34    1.55
   3  -5 -13    2.12    1.22
  -3  -5  13    1.94    0.94
   3   5 -13    3.29    0.92
   3   5 -13    4.56    0.89
  -3   5  13    3.82    1.27
  -1  -5  13    0.24    0.84
   1  -5 -13    1.29    1.05
  -1   5  13    1.20    1.05
   1   5 -13    1.98    0.53
   1   5 -13    0.55    0.98
  -1  -5 -13    0.78    0.31
   1  -5  13    0.33    0.80
  -1  -5 -13   -0.24    0.98
  -1   5 -13    0.50    0.78
   1   5  13    1.13    1.04
   3  -5  13    0.29    0.70
  -3  -5 -13    2.03    1.18
   3   5  13    2.50    1.00
  -3   5 -13   -0.74    1.05
  -6  -6  13    0.60    1.01
   6  -6 -13    1.37    1.26
   6   6 -13    1.02    1.18
   6   6 -13    0.97    0.74
  -6   6  13    0.67    1.25
  -4  -6  13    5.47    1.24
   4  -6 -13    5.89    1.58
  -4   6  13    4.68    1.36
   4   6 -13    4.09    0.98
   4   6 -13    6.72    1.23
  -2  -6  13   -0.43    0.86
   2  -6 -13   -0.11    1.13
   2   6 -13    0.03    1.36
   2   6 -13    2.63    0.72
  -2   6  13    0.00    1.09
   0  -6 -13    0.19    1.08
   0  -6  13    0.49    0.73
   0   6  13   -0.19    0.92
   0   6 -13    0.74    1.12
  -2  -6 -13    2.08    1.21
   2  -6  13    1.05    0.98
  -2   6 -13    0.49    1.11
   2   6  13   -1.41    1.02
  -1  -7  13    1.09    1.07
   1  -7 -13   -0.57    1.23
  -1   7  13    1.37    1.30
   1   7 -13    0.76    1.02
  10   0 -14    3.40    0.82
 -10   0  14    3.37    1.08
   8   0 -14    4.95    1.28
  -8   0  14    3.27    0.83
   8   0 -14    3.52    0.86
   6   0 -14    0.14    0.76
   6   0 -14    0.75    0.87
  -6   0  14   -0.16    0.52
  -4   0  14    0.59    0.57
   4   0 -14    1.20    0.76
  -4   0  14    0.50    0.66
   2   0 -14    0.47    0.83
  -2   0  14    0.25    0.60
  -2   0  14    1.08    0.71
   0   0  14   16.89    1.20
   0   0  14   15.53    1.02
   0   0 -14   16.12    1.51
  -2   0 -14   -0.67    0.66
   2   0  14   -0.21    0.67
   2   0  14    0.24    0.52
   4   0  14    2.25    0.94
   4   0  14    2.42    0.56
  -4   0 -14    0.82    0.96
   6   0  14    1.02    1.01
  -6   0 -14    1.10    1.13
   9  -1 -14    1.11    1.32
   9  -1 -14    3.03    0.94
  -9  -1  14    1.81    1.05
  -9   1  14    0.48    0.69
   9   1 -14    0.79    0.67
   9   1 -14    2.52    1.33
   7  -1 -14    1.71    0.86
   7  -1 -14    1.99    1.07
  -7  -1  14    2.08    0.76
   7   1 -14    1.09    1.02
   7   1 -14    0.95    0.75
  -7   1  14    0.54    0.83
  -5  -1  14    1.44    0.72
   5  -1 -14    3.59    1.14
   5  -1 -14    0.10    0.81
   5   1 -14    2.72    0.83
  -5   1  14    2.26    0.86
   5   1 -14    2.26    0.96
  -5   1  14    1.91    0.64
   3  -1 -14    8.15    1.31
  -3  -1  14    6.11    0.93
  -3   1  14    6.86    0.81
   3   1 -14    7.49    0.94
  -1  -1  14    6.72    0.78
  -1  -1  14    8.60    1.06
   1  -1 -14    9.80    1.41
  -1   1  14    7.85    0.89
  -1   1  14    6.54    0.92
   1   1 -14    6.88    1.21
  -1  -1 -14   -0.14    0.83
   1  -1  14    0.47    0.69
   1  -1  14   -0.03    0.40
   1   1  14   -0.24    0.52
  -1   1 -14    0.30    0.91
   1   1  14    0.21    0.66
  -3  -1 -14    0.42    0.93
   3  -1  14    2.37    1.40
   3   1  14    1.99    0.73
  -3   1 -14    1.82    1.05
   3   1  14    1.34    0.80
   5  -1  14   -0.21    0.85
  -5  -1 -14   -0.34    0.98
  -5   1 -14   -0.13    1.02
   5   1  14    0.84    0.83
   5   1  14    1.12    0.69
  -8  -2  14    2.03    0.93
   8  -2 -14    1.38    1.16
   8  -2 -14    0.60    0.88
   8   2 -14    3.97    1.24
  -8   2  14    0.03    0.97
   8   2 -14    3.08    0.65
   6  -2 -14    8.14    1.39
   6  -2 -14   11.34    1.60
   6   2 -14    8.99    1.44
  -6   2  14    9.20    1.33
   6   2 -14    9.05    1.09
  -6   2  14    8.05    0.79
  -4  -2  14    2.60    0.81
   4  -2 -14    3.78    1.13
   4   2 -14    4.95    1.39
  -4   2  14    3.34    0.93
   4   2 -14    3.93    1.11
  -4   2  14    3.70    0.59
   2  -2 -14    2.60    0.94
  -2  -2  14    3.29    0.85
   2   2 -14    2.26    0.88
  -2   2  14    3.27    0.83
  -2   2  14    3.51    0.60
   0  -2  14   -0.95    0.64
   0  -2  14    0.13    0.34
   0  -2 -14   -0.13    0.86
   0   2  14   -0.13    0.72
   0   2 -14   -0.29    0.83
   0   2  14    0.80    0.64
  -2  -2 -14    0.67    0.90
   2   2  14   -0.70    0.53
  -2   2 -14   -0.18    0.91
   2   2  14   -0.12    0.64
  -4  -2 -14   -0.32    0.88
   4  -2  14   -0.01    0.85
  -4   2 -14    0.68    1.07
   4   2  14    0.72    0.82
  -6  -2 -14    0.01    1.08
   6  -2  14    2.16    1.14
   6   2  14    0.31    0.87
  -6   2 -14   -0.22    1.18
   6   2  14    0.27    0.77
  -9  -3  14   -0.17    1.03
   9  -3 -14    0.92    1.17
   9  -3 -14    3.49    1.17
   7  -3 -14    4.48    1.29
   7  -3 -14    4.11    1.17
  -7  -3  14    5.02    1.11
   7   3 -14    4.22    0.75
  -7   3  14    3.69    1.13
  -7   3  14    3.58    0.69
   7   3 -14    5.11    1.33
   5  -3 -14    0.49    1.13
  -5  -3  14    2.15    0.90
   5   3 -14    0.86    0.78
  -5   3  14    0.92    0.89
  -5   3  14    1.07    0.40
   5   3 -14    1.05    0.77
   3  -3 -14   -0.20    0.99
  -3  -3  14    0.53    0.75
   3   3 -14    0.90    0.66
   3   3 -14    1.07    0.80
  -3   3  14    0.54    0.31
  -3   3  14   -1.01    0.68
  -1  -3  14    1.94    0.86
  -1  -3  14    2.73    0.49
   1  -3 -14    2.19    1.48
   1   3 -14    2.70    0.54
  -1   3  14    2.12    0.47
  -1   3  14    1.09    0.80
   1   3 -14    1.37    0.93
  -1  -3 -14    0.38    0.97
   1  -3  14   -0.25    0.74
  -1   3 -14   -0.28    1.00
   1   3  14   -0.58    0.75
   3  -3  14    3.19    0.96
  -3  -3 -14    2.38    1.15
   3   3  14    2.53    0.89
  -3   3 -14    2.86    1.23
  -5  -3 -14   -0.54    0.95
   5  -3  14    0.16    1.01
   5   3  14   -1.57    0.79
  -5   3 -14    0.80    1.27
   5   3  14    1.19    0.95
   8  -4 -14    1.10    1.06
  -8  -4  14    1.41    1.03
   8   4 -14    1.38    1.24
  -8   4  14   -0.28    0.99
  -6  -4  14    1.36    0.93
   6  -4 -14    0.55    1.02
  -6   4  14   -0.22    0.90
   6   4 -14    1.83    1.09
   6   4 -14    1.50    0.72
   4  -4 -14    7.38    1.49
  -4  -4  14    4.30    1.06
   4   4 -14    5.39    1.02
  -4   4  14    6.36    1.21
  -2  -4  14    1.74    0.87
   2  -4 -14    2.19    1.23
   2   4 -14    1.41    0.92
  -2   4  14    1.30    0.92
   0  -4 -14    2.86    1.18
   0  -4  14    2.51    0.90
   0   4  14    2.84    1.58
   0   4  14    4.63    0.54
   0   4 -14    2.41    1.19
   2  -4  14    0.55    0.91
  -2  -4 -14    0.85    1.01
   2   4  14    1.57    0.62
  -2   4 -14   -0.01    1.04
  -4  -4 -14    2.93    1.18
  -4  -4 -14    1.24    0.76
   4  -4  14    3.24    1.12
  -4   4 -14   -0.34    1.09
   4   4  14    2.33    0.77
   4   4  14    0.46    0.91
   7  -5 -14    6.09    1.56
  -7  -5  14    5.87    1.34
  -7   5  14    5.05    1.36
   7   5 -14    7.43    1.55
  -5  -5  14   11.04    1.59
   5  -5 -14   10.93    1.78
  -5   5  14    9.62    1.64
   5   5 -14   10.32    1.51
   5   5 -14   12.85    1.52
  -3  -5  14    1.62    0.81
   3  -5 -14    1.89    1.01
   3   5 -14    2.72    0.81
  -3   5  14    2.27    1.11
   3   5 -14    1.14    0.93
  -1  -5  14   -0.42    0.84
   1  -5 -14    1.73    1.21
   1   5 -14   -0.55    1.00
  -1   5  14    0.31    0.92
   1   5 -14    1.50    0.49
   1  -5  14   -0.02    0.69
  -1  -5 -14    0.34    1.05
  -1   5 -14    0.08    0.95
   1   5  14    0.57    0.92
   3  -5  14    1.07    1.05
  -3  -5 -14    1.23    1.15
  -3  -5 -14    3.24    0.67
  -3   5 -14    1.17    1.16
   3   5  14    2.76    1.10
   4  -6 -14    2.55    1.40
  -4  -6  14    4.14    1.26
  -4   6  14    2.75    1.28
   4   6 -14    5.05    1.10
   4   6 -14    4.22    1.04
   2  -6 -14    2.77    1.44
  -2  -6  14    0.89    0.99
  -2   6  14   -0.14    1.20
   2   6 -14    2.00    0.65
   2   6 -14   -1.44    0.83
   0  -6  14   -0.43    0.89
   0  -6 -14   -0.66    1.14
   0   6  14   -1.41    0.95
   0   6 -14   -0.28    1.11
   8   0 -15    4.27    1.33
  -8   0  15    6.90    1.98
  -6   0  15    0.66    0.71
   6   0 -15    1.32    0.77
   4   0 -15   -0.24    0.78
  -4   0  15    1.43    0.73
   4   0 -15   -0.98    0.61
  -2   0  15    5.16    0.98
   2   0 -15    5.37    1.15
  -2   0  15    6.04    0.91
   0   0  15    3.42    0.88
   0   0  15    3.74    0.85
   0   0 -15    3.70    1.14
   2   0  15    1.26    0.58
   2   0  15    1.92    0.82
  -2   0 -15    1.21    0.80
  -4   0 -15   -0.05    0.98
   4   0  15    0.62    0.98
   4   0  15    1.67    0.52
   9  -1 -15    3.85    1.03
  -9  -1  15    0.89    0.84
   9  -1 -15    2.65    1.36
  -9   1  15    3.85    1.23
   9   1 -15    3.40    0.79
   9   1 -15    4.41    1.63
   7  -1 -15    1.27    0.95
   7  -1 -15    1.56    1.19
   7   1 -15    0.86    1.08
  -7   1  15   -0.08    0.62
   7   1 -15    1.55    0.82
  -7   1  15   -0.39    0.77
   5  -1 -15    3.05    1.01
  -5  -1  15    2.30    0.82
   5  -1 -15    2.27    1.21
  -5   1  15    2.04    0.90
   5   1 -15    2.36    0.99
   5   1 -15    1.60    0.98
  -5   1  15    1.95    0.66
  -3  -1  15    0.79    0.69
   3  -1 -15   -0.32    0.88
  -3  -1  15    0.90    0.65
   3   1 -15    1.34    0.89
  -3   1  15    0.97    0.59
  -3   1  15    2.24    0.75
   3   1 -15    1.07    0.76
  -1  -1  15    0.27    0.66
   1  -1 -15   -0.57    0.88
   1   1 -15   -1.32    0.74
  -1   1  15    0.30    0.68
  -1   1  15    0.72    0.60
   1  -1  15   -0.51    0.67
  -1  -1 -15   -0.20    0.87
   1  -1  15    0.41    0.45
  -1   1 -15    0.40    0.90
   1   1  15   -0.22    0.62
   3  -1  15    1.86    0.92
  -3  -1 -15    0.52    0.95
  -3   1 -15    2.53    1.14
   3   1  15    0.12    0.76
   3   1  15    1.61    0.69
   5  -1  15    0.24    0.93
  -5  -1 -15   -0.13    1.11
   5   1  15    2.06    0.99
   5   1  15    1.33    0.70
  -5   1 -15   -0.01    1.04
   8  -2 -15    1.36    1.21
   8  -2 -15    1.85    1.45
  -8  -2  15    0.64    0.87
   8   2 -15    1.84    1.29
   8   2 -15    4.26    1.26
  -8   2  15    0.70    1.13
  -8   2  15   -0.98    0.93
   6  -2 -15    4.72    1.26
   6  -2 -15    2.59    1.31
  -6  -2  15    3.59    0.95
  -6   2  15    3.33    0.71
   6   2 -15    2.77    1.39
  -6   2  15    3.17    1.10
   6   2 -15    4.83    0.98
  -4  -2  15    2.61    0.88
   4  -2 -15    1.54    1.03
  -4   2  15    1.83    0.86
  -4   2  15    0.35    0.50
   4   2 -15    3.06    0.90
   4   2 -15    2.18    0.90
  -2  -2  15    0.94    0.56
  -2  -2  15    0.15    0.70
   2  -2 -15   -0.01    1.07
  -2   2  15    0.56    0.70
   2   2 -15    0.60    0.84
   2   2 -15    0.72    0.58
  -2   2  15    0.82    0.50
   0  -2 -15    4.54    1.06
   0  -2  15    3.41    0.92
   0  -2  15    3.15    0.51
   0   2 -15    2.06    1.15
   0   2  15    4.51    0.74
   0   2  15    4.09    0.92
   2  -2  15   -0.64    0.71
  -2  -2 -15    1.90    1.07
  -2   2 -15   -0.48    1.02
   2   2  15    0.72    0.87
   4  -2  15   -0.61    0.88
  -4  -2 -15    1.18    1.05
   4   2  15    0.55    0.77
  -4   2 -15   -1.52    0.71
   7  -3 -15    1.59    1.08
   7  -3 -15    1.25    1.13
  -7  -3  15    1.95    0.99
   7   3 -15    1.95    1.16
  -7   3  15    1.39    0.76
  -7   3  15    1.79    1.04
   7   3 -15    2.18    0.74
  -5  -3  15    0.34    0.85
   5  -3 -15    0.94    1.02
   5   3 -15    0.07    0.82
  -5   3  15    0.00    0.36
  -5   3  15    0.53    0.89
   3  -3 -15    0.71    1.02
  -3  -3  15    0.56    0.81
  -3   3  15    0.97    0.36
   3   3 -15    0.38    0.78
   3   3 -15   -0.62    0.63
  -1  -3  15    1.60    0.47
  -1  -3  15    1.97    0.90
   1  -3 -15    0.59    0.82
  -1   3  15    1.36    0.49
   1   3 -15    0.96    1.01
   1   3 -15    1.59    0.51
  -1   3  15    1.99    0.96
   1  -3  15    0.38    0.65
  -1  -3 -15   -0.70    0.95
  -1   3 -15    0.31    0.99
   1   3  15    0.24    0.54
   1   3  15    0.16    0.71
  -3  -3 -15    1.28    1.12
   3  -3  15    2.82    1.03
   3   3  15    0.72    0.88
   3   3  15    1.99    0.73
  -3   3 -15    0.88    1.11
   6  -4 -15    0.80    1.15
  -6  -4  15   -0.53    0.99
  -6   4  15    0.17    1.03
   6   4 -15    0.76    1.02
   6   4 -15    1.48    0.74
  -4  -4  15    2.42    1.00
   4  -4 -15    3.07    1.24
  -4   4  15    2.93    1.08
   4   4 -15    3.52    0.90
   4   4 -15    2.38    0.84
  -2  -4  15    0.82    0.87
   2  -4 -15    0.25    1.09
   2   4 -15   -0.58    1.06
  -2   4  15   -0.69    0.80
   0  -4  15    1.29    0.89
   0  -4 -15    0.44    1.04
   0   4 -15    0.01    0.94
   0   4  15   -1.14    0.88
   0   4  15    0.92    0.41
   2  -4  15    0.33    0.93
  -2  -4 -15   -0.21    1.00
  -2   4 -15    1.00    1.14
   2   4  15    1.44    0.65
   2   4  15    0.18    0.92
  -4  -4 -15    0.68    0.69
   4  -4  15    0.18    0.86
  -4  -4 -15   -0.97    1.09
  -4   4 -15    0.49    1.29
   4   4  15    0.53    0.88
   4   4  15    1.08    0.88
  -5  -5  15   -0.35    0.96
   5  -5 -15    1.90    1.34
  -5   5  15    1.35    1.11
   5   5 -15    0.52    0.84
  -3  -5  15    3.62    1.11
   3  -5 -15    1.67    1.41
   3   5 -15    2.66    1.21
   3   5 -15    2.36    0.82
  -3   5  15    1.55    1.03
  -1  -5  15   -1.11    0.86
   1  -5 -15    1.91    1.26
   1   5 -15    0.85    0.91
  -1   5  15    0.31    1.04
   1  -5  15   -0.41    0.92
  -1  -5 -15    0.08    1.05
   1   5  15    2.95    1.11
  -1   5 -15   -0.35    1.08
   2  -6 -15    0.51    0.94
  -2  -6  15   -0.12    0.81
   2   6 -15    1.87    0.59
  -2   6  15    0.42    1.16
   2   6 -15    1.07    0.89
   8   0 -16    0.01    0.83
   8   0 -16    0.96    1.28
  -8   0  16   -0.47    0.76
   6   0 -16    0.50    0.89
  -6   0  16    0.00    0.70
   6   0 -16    0.97    0.92
  -6   0  16    0.48    0.69
   4   0 -16    0.57    0.82
   4   0 -16   -0.16    0.85
  -4   0  16    0.76    0.76
  -4   0  16   -0.28    0.67
   2   0 -16    5.58    1.30
  -2   0  16    4.81    0.82
  -2   0  16    5.56    1.02
   0   0  16    4.09    0.88
   0   0 -16    4.56    1.19
   0   0  16    2.14    0.71
   2   0  16    1.58    0.62
   2   0  16    4.58    1.81
  -2   0 -16    2.98    1.00
  -4   0 -16   -1.14    1.02
   4   0  16    1.63    1.02
   7  -1 -16   -0.65    1.01
  -7  -1  16    0.27    0.82
   7  -1 -16    1.01    0.99
  -7   1  16    0.17    0.90
   7   1 -16    1.93    1.17
   7   1 -16    0.85    0.84
  -7   1  16   -0.88    0.62
  -5  -1  16    1.81    0.90
   5  -1 -16    2.57    1.46
   5  -1 -16    1.83    0.98
   5   1 -16    2.69    0.94
   5   1 -16    1.66    1.02
  -5   1  16    0.65    0.66
  -5   1  16   -0.05    0.87
   3  -1 -16    1.56    1.16
  -3  -1  16   -0.48    0.81
  -3   1  16    0.04    0.70
  -3   1  16   -0.28    0.53
   3   1 -16   -0.15    0.80
   1  -1 -16   -0.14    0.71
  -1  -1  16   -0.08    0.54
  -1  -1  16    0.95    0.86
  -1   1  16    1.85    0.67
   1  -1  16    0.16    0.46
  -1  -1 -16    1.23    1.04
   1   1  16    0.39    0.66
   1   1  16    1.58    0.73
  -1   1 -16    1.49    1.08
  -3  -1 -16    3.23    0.99
   3  -1  16    0.59    0.94
  -3   1 -16    0.83    1.05
   3   1  16    0.52    0.70
   8  -2 -16    1.19    1.02
   8  -2 -16    1.19    1.25
  -8  -2  16    0.66    0.96
  -8   2  16    0.18    0.68
   8   2 -16    0.63    1.25
  -8   2  16   -1.05    0.97
  -6  -2  16   -0.75    0.77
   6  -2 -16   -0.81    0.89
   6  -2 -16    1.80    0.99
   6   2 -16    0.85    1.00
  -6   2  16   -0.85    0.82
   6   2 -16    0.07    0.78
  -6   2  16   -0.54    0.54
   4  -2 -16    0.54    1.03
  -4  -2  16   -0.19    0.84
  -4   2  16   -0.30    0.84
   4   2 -16    0.33    0.83
   4   2 -16    1.79    0.88
   2  -2 -16    1.06    0.89
  -2  -2  16    2.17    0.65
   2   2 -16    2.50    1.02
  -2   2  16    0.91    0.72
  -2   2  16    1.68    0.59
   2   2 -16    2.96    0.73
   0  -2  16    0.15    0.75
   0  -2 -16    0.55    0.94
   0  -2  16    0.22    0.43
   0   2  16    2.63    0.70
   0   2 -16    1.40    0.99
   0   2  16   -0.17    0.69
   2  -2  16    1.46    0.92
  -2  -2 -16    1.91    1.11
   2   2  16   -0.77    0.67
  -2   2 -16   -0.39    1.00
   2   2  16    1.53    0.80
   4  -2  16   -0.41    1.04
  -4  -2 -16   -0.86    1.08
   4   2  16    1.73    0.78
   4   2  16    1.68    0.91
  -4   2 -16    0.61    1.16
  -7  -3  16   -1.03    0.84
   7  -3 -16    0.65    1.05
   7   3 -16    0.31    0.73
  -7   3  16   -1.53    0.92
   7   3 -16    0.93    1.18
   5  -3 -16    0.03    0.98
  -5  -3  16    1.10    0.88
   5   3 -16   -0.31    0.88
  -5   3  16    0.09    0.88
  -5   3  16    0.44    0.38
   5   3 -16   -0.49    0.77
  -3  -3  16    0.48    0.83
   3  -3 -16   -0.42    0.71
  -3   3  16    1.19    0.41
   3   3 -16    0.46    0.65
   3   3 -16   -0.37    0.90
  -3   3  16    0.74    0.95
  -1  -3  16    3.37    0.96
  -1  -3  16    2.69    0.51
   1  -3 -16    0.33    1.01
   1   3 -16    1.76    0.99
  -1  -3 -16    0.42    0.85
   1  -3  16   -0.15    0.86
  -1   3 -16   -0.07    0.79
   1   3  16    0.13    0.56
   1   3  16    1.05    0.83
   3  -3  16   -0.67    0.95
  -3  -3 -16   -0.69    1.01
   3   3  16    1.21    0.92
  -3   3 -16    0.56    1.22
   3   3  16    0.16    0.68
  -6  -4  16    0.15    1.02
   6  -4 -16    1.72    1.31
   6   4 -16    1.60    1.04
  -6   4  16    0.67    1.07
   4  -4 -16    0.88    1.10
  -4  -4  16   -1.43    0.83
   4   4 -16    0.70    0.84
  -4   4  16    1.13    0.98
   4   4 -16    1.35    0.97
   2  -4 -16   -0.02    1.06
  -2  -4  16   -0.35    0.84
   2   4 -16    0.55    0.94
   2   4 -16    1.59    0.97
  -2   4  16   -0.10    1.04
   0  -4 -16   -0.77    0.98
   0  -4  16    0.93    0.94
   0   4 -16    0.84    1.14
   0   4  16   -0.20    0.89
   2  -4  16    1.34    0.99
  -2  -4 -16    2.60    1.10
   2   4  16    0.19    0.86
   2   4  16    3.06    0.67
  -2   4 -16    1.31    1.16
  -5  -5  16    1.92    1.21
  -3  -5  16   -0.15    0.97
   3  -5 -16    1.66    1.10
   3   5 -16    0.12    0.88
  -3   5  16    1.42    1.20
  -1  -5  16    0.21    1.02
   1  -5 -16    1.12    1.23
   1   5 -16    0.39    1.04
  -1   5  16   -0.99    0.99
   1  -5  16    0.69    1.04
  -1  -5 -16    0.88    1.23
  -8   0  17    0.09    0.83
   8   0 -17    2.11    1.24
   8   0 -17    0.42    0.88
  -6   0  17   -1.00    0.73
  -6   0  17    1.86    0.87
   6   0 -17    0.98    1.10
   6   0 -17    0.19    1.00
  -4   0  17   -1.01    0.70
  -4   0  17   -0.26    0.72
   4   0 -17    0.01    0.84
  -2   0  17    2.13    0.77
   2   0 -17    3.66    1.20
  -2   0  17    4.41    0.95
   0   0  17    0.40    0.65
   0   0  17    0.90    0.79
   0   0 -17    1.32    1.02
   2   0  17   -0.18    0.60
  -2   0 -17   -0.43    1.06
   2   0  17   -0.07    0.81
   4   0  17    0.56    0.89
  -4   0 -17   -0.06    1.16
   7  -1 -17    1.84    0.93
  -7  -1  17   -1.30    0.83
   7  -1 -17    2.39    1.24
  -7   1  17   -0.76    0.75
   7   1 -17    1.86    0.86
   7   1 -17   -1.22    1.21
  -7   1  17    0.56    1.02
   5  -1 -17    1.52    1.03
   5  -1 -17    2.66    1.07
   5   1 -17    0.25    1.31
  -5   1  17    1.81    0.92
   5   1 -17    1.21    0.97
  -5   1  17    1.06    0.79
  -3  -1  17   -0.23    0.83
   3  -1 -17    0.14    0.97
  -3  -1  17    1.46    0.70
   3   1 -17    1.08    0.75
  -3   1  17    0.84    0.78
  -1  -1  17    0.67    0.57
   1  -1 -17   -0.36    1.00
  -1  -1  17    1.76    1.39
  -1   1  17    0.41    0.68
  -1   1  17    0.36    0.72
   1   1 -17    0.56    1.01
   1  -1  17   -0.50    0.80
   1  -1  17   -0.68    0.45
  -1  -1 -17   -0.38    1.01
   1   1  17    0.91    0.81
   1   1  17   -0.36    0.67
  -1   1 -17   -0.51    0.96
   3  -1  17   -0.61    1.01
  -3  -1 -17   -1.32    0.98
   3   1  17    0.42    0.87
   3   1  17    0.29    0.67
  -3   1 -17    0.39    0.90
   6  -2 -17    1.18    0.98
  -6  -2  17   -1.25    0.82
   6  -2 -17    0.73    1.08
  -6   2  17   -0.15    0.88
   6   2 -17    0.59    0.85
   6   2 -17    0.83    1.06
  -6   2  17   -0.48    0.56
   4  -2 -17   -1.11    0.88
  -4  -2  17    0.09    0.83
  -4  -2  17   -0.05    0.63
   4   2 -17   -0.05    1.03
  -4   2  17    1.12    0.55
  -4   2  17    0.13    0.80
   4   2 -17    1.33    0.84
  -2  -2  17    1.02    0.62
   2  -2 -17    0.31    1.00
  -2  -2  17   -0.67    0.85
  -2   2  17    0.70    0.85
   2   2 -17    1.15    0.98
  -2   2  17    1.24    0.64
   0  -2  17    0.53    0.86
   0  -2 -17    0.03    1.02
   0  -2  17   -0.21    0.44
   0   2 -17    2.21    1.09
   0   2  17    1.07    0.85
   2  -2  17    0.65    0.98
  -2  -2 -17    0.64    1.04
  -2   2 -17    0.66    1.17
   2   2  17   -0.19    0.71
   2   2  17   -0.02    0.79
  -5  -3  17    1.67    0.97
   5  -3 -17    2.84    1.21
  -5   3  17   -0.06    1.01
   5   3 -17    0.95    0.99
   5   3 -17    0.92    0.79
   3  -3 -17   -0.74    1.02
  -3  -3  17   -0.98    0.90
  -3  -3  17    1.22    0.71
   3   3 -17    0.15    1.05
   3   3 -17    0.69    1.04
  -3   3  17    0.61    1.01
  -1  -3  17    1.61    0.49
   1  -3 -17    0.66    0.90
  -1  -3  17    2.89    1.01
  -1   3  17    1.18    0.97
   1   3 -17    0.50    1.00
  -1  -3 -17   -0.97    1.07
   1  -3  17   -0.73    0.81
   1   3  17    0.13    0.94
   1   3  17    0.92    0.69
  -1   3 -17   -0.81    1.13
  -4  -4  17    1.96    1.04
   4  -4 -17    0.73    1.28
   4   4 -17    0.31    1.01
  -4   4  17    1.07    1.06
   4   4 -17    1.53    0.91
   2  -4 -17    1.54    1.29
  -2  -4  17    1.05    0.97
   2   4 -17    1.92    0.75
  -2   4  17    0.25    0.97
   2   4 -17   -0.70    1.05
   0  -4  17    0.06    0.89
   0  -4 -17    0.75    1.15
   0   4 -17    1.49    1.18
   0   4  17    0.03    0.86
  -6   0  18    1.80    1.00
   6   0 -18   -0.41    0.93
   6   0 -18   -0.37    0.79
  -4   0  18    0.64    0.78
   4   0 -18    1.14    1.01
  -2   0  18    0.68    0.76
   2   0 -18    2.12    1.11
  -2   0  18    0.24    0.63
   0   0  18   -0.26    0.67
   0   0  18    1.11    1.05
   0   0 -18    0.68    0.85
  -2   0 -18   -0.04    1.13
   2   0  18    0.77    0.94
   7  -1 -18    1.69    1.05
  -7  -1  18    1.35    0.98
   7   1 -18    1.16    1.05
  -7   1  18   -0.68    0.74
  -5  -1  18    1.33    0.95
   5  -1 -18    1.32    1.01
  -5  -1  18    1.94    0.86
  -5   1  18    0.11    0.69
   5   1 -18   -0.51    0.91
  -5   1  18    1.48    0.98
   5   1 -18    0.18    0.92
  -3  -1  18    0.56    0.81
  -3  -1  18    0.73    0.71
   3  -1 -18    2.20    1.12
   3   1 -18    1.37    1.04
  -3   1  18    0.39    0.67
  -1  -1  18    0.70    0.66
   1  -1 -18    0.23    0.86
  -1  -1  18   -0.16    0.78
  -1   1  18    1.77    0.75
  -1   1  18   -0.34    0.77
   1   1 -18    1.32    1.07
   1  -1  18    2.77    1.01
   1  -1  18   -1.05    0.84
  -1  -1 -18    1.62    1.21
  -1   1 -18    0.78    1.24
   1   1  18    3.00    1.67
   6  -2 -18    1.42    1.08
  -6  -2  18   -0.47    0.82
   6   2 -18   -0.09    1.05
  -6   2  18   -0.99    0.63
   6   2 -18   -0.36    1.00
  -6   2  18    0.12    1.09
  -4  -2  18    2.94    0.87
  -4  -2  18    0.83    0.90
   4  -2 -18    2.66    1.22
  -4   2  18    1.55    0.62
   4   2 -18   -0.12    0.74
   4   2 -18    0.50    0.95
  -4   2  18    0.98    0.92
   2  -2 -18    0.64    1.07
  -2  -2  18    0.44    0.85
  -2  -2  18    1.15    0.61
  -2   2  18    1.94    1.00
  -2   2  18    1.15    0.64
   2   2 -18   -0.35    0.99
   0  -2  18   -1.38    0.84
   0  -2 -18   -0.28    1.09
   0   2 -18   -2.27    0.97
   0   2  18    0.74    0.69
   0   2  18   -0.98    0.75
   2  -2  18    1.73    1.06
  -2  -2 -18    1.86    1.23
   2   2  18    0.07    1.35
   2   2  18   -1.31    0.78
  -2   2 -18    1.19    1.24
  -5  -3  18   -0.32    0.95
   5  -3 -18    3.91    1.44
   5   3 -18    2.19    1.09
   5   3 -18    2.33    1.09
  -5   3  18    1.86    1.26
   3  -3 -18    0.36    1.15
  -3  -3  18    0.51    0.98
   3   3 -18    0.33    0.89
  -3   3  18   -0.04    1.05
  -1  -3  18    1.44    0.99
   1  -3 -18    1.78    1.28
  -1   3  18   -1.13    0.83
   1   3 -18   -0.09    1.08
  -1   3  18    1.90    0.58
  -1  -3 -18   -0.52    1.20
   1  -3  18   -0.95    0.91
  -1   3 -18   -1.07    1.05
   1   3  18    2.44    0.84
   1   3  18    0.35    0.90
   2  -4 -18    1.06    1.32
  -2  -4  18   -1.70    0.88
   2   4 -18   -0.73    0.91
  -4   0  19    1.70    0.80
   4   0 -19    0.03    0.99
  -2   0  19   -0.11    0.97
   2   0 -19   -0.39    1.00
  -2   0  19   -0.08    0.73
   0   0  19    3.10    1.03
   0   0  19   -1.10    0.89
   0   0 -19    0.70    1.16
  -5  -1  19    2.36    1.04
  -5  -1  19    0.74    0.84
   5  -1 -19    3.09    1.21
  -5   1  19    1.46    0.80
   5   1 -19    1.96    1.00
  -5   1  19    1.99    0.89
   5   1 -19    1.98    1.04
  -3  -1  19    0.10    0.71
   3  -1 -19    1.55    1.20
  -3  -1  19    0.02    0.81
  -3   1  19    1.58    0.87
   3   1 -19    0.57    1.21
  -3   1  19    0.84    0.75
  -1  -1  19    0.58    1.00
  -1  -1  19    1.07    0.71
   1  -1 -19    1.70    1.20
  -1   1  19   -0.01    0.84
   1   1 -19    0.55    1.16
  -1   1  19    2.83    0.82
  -1  -1 -19   -1.30    0.80
   1  -1  19    1.72    0.96
  -1   1 -19   -0.25    1.23
   1   1  19    0.28    0.88
  -4  -2  19    1.48    0.78
   4  -2 -19    3.03    1.39
  -4  -2  19    0.34    1.00
   4   2 -19    0.94    0.89
  -4   2  19    2.32    0.74
  -4   2  19    2.86    1.09
   4   2 -19    2.00    0.90
  -2  -2  19    0.57    0.68
  -2  -2  19    1.25    1.04
   2  -2 -19    0.87    1.19
  -2   2  19   -0.06    0.91
   2   2 -19    0.93    1.05
   0  -2  19    0.26    0.95
   0  -2 -19   -1.65    1.16
   0   2  19    1.85    0.77
   0   2 -19   -0.46    1.10
   0   0   0    0.00    0.00
